# Supplementary material for: Network pharmacology and bioinformatics analysis identifies potential therapeutic targets of Naringenin against COVID-19/LUSC
Source: Front Endocrinol (Lausanne). 2023 Jun 6;14:1187882. doi: 10.3389/fendo.2023.1187882 (PMC10281056; doi:10.3389/fendo.2023.1187882)
Supplement: Supplementary file 1 [file DataSheet_1.zip]

Archive with 12 entries (12 files):
- Supplementary Material/Table 1.XLSX
- Supplementary Material/Table 10.XLSX
- Supplementary Material/Table 11.XLSX
- Supplementary Material/Table 12.XLSX
- Supplementary Material/Table 2.XLSX
- Supplementary Material/Table 3.XLSX
- Supplementary Material/Table 4.XLSX
- Supplementary Material/Table 5.XLSX
- Supplementary Material/Table 6.XLSX
- Supplementary Material/Table 7.XLSX
- Supplementary Material/Table 8.XLSX
- Supplementary Material/Table 9.XLSX
