# Supplementary material for: Network pharmacology and bioinformatics analysis identifies potential therapeutic targets of Naringenin against COVID-19/LUSC
Source: Front Endocrinol (Lausanne). 2023 Jun 6;14:1187882. doi: 10.3389/fendo.2023.1187882 (PMC10281056; doi:10.3389/fendo.2023.1187882)
Supplement: Supplementary file 1 [file DataSheet_1.zip › Supplementary Material/Table 1.XLSX]

## Sheet: Sheet1
CHRM3
ABCB1
ABCC1
ABCC4
ABCC5
ACAT1
ACHE
ACTA2
AFP
AHR
AKR1C1
AKR1C3
AKT1
ALB
ALPL
APAF1
APP
AQP1
AQP5
ARHGDIA
ARNT
BACE1
BAK1
BAX
BCHE
BCL2
BCL2L1
CASP3
CASP7
CASP9
CAT
CCL2
CCND1
CCNE1
CDKN1A
CFTR
CPT1A
CTSD
CXCL8
CYCS
CYP19A1
CYP1A1
CYP1A2
CYP1B1
CYP2C19
CYP2C9
CYP2E1
CYP3A4
DHRS12
EGFR
ESR1
ESR2
G6PD
GCLC
GCLM
GPER1
GPT
GPX1
GPX2
GPX3
GPX5
GPX7
GSR
GSTZ1
HAVCR1
HMOX1
IL6
INS1
KCNH2
LPO
LRRC27
MAP3K5
MAPK1
MAPK3
MAPK8
MAPK9
MMP2
MMP9
NANOG
NFE2L2
NFKBIA
NFKBIL1
NME1
NOS2
NQO1
NR1I2
PARP1
PGD
PGR
PON1
PPARA
PPARB
PPARG
PRDX1
PRKCA
PRKCB
PRKCG
PROM1
PSEN2
PTGS1
PTGS2
RELA
RPTOR
SERPINE1
SHBG
SI
SLC16A1
SLC2A1
SLC2A4
SLC5A1
SLCO1B1
SLCO1B3
SLCO2B1
SNAI1
SNAI2
SOCS3
SOD1
SOD2
SOX2
SPP1
ST1A8
STAT3
SULT1A1
SULT1A3
TGFB1
TNF
TP53
TPO
TRPM3
UCP1
UGT1A1
UGT1A10
UGT1A7
UGT1A8
UGT1A9
UGT2B15
VCAM1
GLO1
ACTB
ATP5A1
ATP5B
ATP5C1
CBR1
CDK6
CEBPB
CSNK2A1
CSNK2B
EIF3F
ESRRA
ESRRB
HCK
HIBCH
HSP90AA1
HSPA2
IGHG1
JAK1
KANSL3
MTTP
NCOA1
NCOA2
NQO2
PIK3CG
PIM1
PTK2B
RUVBL2
SF3B3
SOAT1
SOAT2
STK17B
TOP2A
UBA1
UGT3A1
CAH2
CAH1
CHLE
THRB
PRGR
ANDR
APOA2
ALBU
STS
TTHY
CFAB
MK10
ANGI
EPHB4
NOS3
AOFB
MK08
ADA17
ALDR
BRAF1
PDPK1
DUS6
CHK1
MIF
PNPH
PDE4D
SRC
VTDB
ADHX
HS90A
DYR
LKHA4
CCNA2
EST1
KIF11
DHSO
DCK
FA10
PTGD2
MCR
UROK
PDE4B
RXRA
MMP12
MMP8
PTN11
SAHH
AK1C3
MMP13
CTNA1
ALDH2
HYES
CCNT1
DHI1
IMDH2
CFAD
ISG20
FGFR1
PDE5A
HXK1
DPP4
MMP3
RENI
ACK1
PTN1
FA7
JAK3
LCK
GLYC
TGFR1
CD1A
GSTP1
ERBB4
KSYK
RET4
PDK2
NR1H2
INSR
HDAC8
CP2C9
TYSY
ELNE
BST1
A1AT
CD5R1
CDD
ALDOA
LEG2
ST1E1
PH4H
PYRD
HXK4
IMPA1
NR1H4
ZAP70
G6PI
TPIS
FKB1A
FABP6
VDR
CATS
CLK1
GSTT2
GCR
AMPM2
JAK2
CATK
KIT
SPYA
CCL5
ARGI1
RB11A
TGM3
GSTM2
NEP
KTHY
CD209
OAT
RAB5A
GLCM
LEG3
DPEP1
FABP7
PUR2
HMDH
RARA
NR1H3
S10A9
TPH1
TRYB2
FABPH
RASH
DCAM
TIE2
CATG
GSTM1
RARB
STAT1
MP2K1
CDC42
NGAL
FA11
TGFB2
P85A
HINT1
RAF1
PNMT
RARG
CMA1
FKB1B
CASP1
PUR9
AMYP
LYAM2
CATB
ADA33
AK1C2
RXRB
IMDH1
NDKB
RORA
FIBG
DUT
FKBP3
MAOM
MMP16
APAF
IL2
KPYR
GMPR1
RAN
DAPK1
RAC1
MAPK14
BCAT2
KDR
HSPA8
ESRRG
AURKA
PYGL
MTHFD1
HSD17B1
PRKACA
SULT2A1
YARS1
GSK3B
ADAM17
PDHB
MET
PPARD
AMY1A
AMY1B
AMY1C
REG1A
RHEB
ATOX1
HPN
SEC14L2
ABO
UCK2
UMPS
PCK1
ITK
RHOA
PLA2G2A
SSE1
FNTA
GSTA1
ARHGAP1
HEXB
TRAPPC3
RNASE3
FHIT
MAPKAPK2
ADH1C
SULT2B1
BHMT
IGF1
THRA
CHIT1
XIAP
MTAP
NMNAT1
MAN1B1
APRT
TK1
HNF4G
ABL1
FECH
HAGH
ARL5A
BIRC7
SDS
OTC
PITPNA
GCDH
CBS
ADK
GNPDA1
LYZ
HNMT
EIF4E
TRDMT1
HPRT1
NT5M
GSTA3
PPP1CC
CDK7
NDST1
CTSF
RNASE2
KAT2B
ERI1
HADH
CRABP2
NMNAT3
EEA1
GMPR2
MMP1
DDX39B
RAB9A
TAP1
WARS1
PMS2
DCPS
RFK
UAP1
Pfkfb1
AK1
NNT
ITPKA
Arl5b
CHI
f3H
FS
dfr
CA7
CA12
CA4
MAOB
ADORA1
ADORA3
ABCG2
TAS2R31
PLA2G1B
GRM5
CES1
CES2
SLC5A2
POLB
PLA2G5
PLA2G10
CHRNA7
KLK1
KLK2
CA2
CA1
HSD17B14
CA3
CA6
CA13
CA5B
CA5A
CTSB
NOX4
AKR1B1
DYRK1B
CA9
CDK5R1
IGF1R
DYRK1A
HSD17B2
IGFBP3
YWHAG
SIRT2
F3
PTGER1
PTGER2
PTGER3
PIK3CB
PIK3CA
VCP
PGF
VEGFA
EDNRA
ERN1
WEE1
SYK
CDK4
SNCA
ALOX12
HNF4A
CDK1
GRK2
DUSP3
CDK5
CDK2
CDK3
CCNB1
ABAT
APOB
AR
ATF6
BAD
BDNF
COASY
FASN
GCK
GFAP
GOT1
HMGCR
IFNG
INS
LDLR
MPO
MTOR
NFKB1
NLRP3
NOS1
NOX1
OCLN
PCNA
PKD2
PREP
PROS1
SHH
SREBF1
TCF3
TGM2
TH
TLR2
TLR4
TXN
TYR
FABP4
FABP1
FABP5
NFE2
MAP2K7
ADIPOQ
ADIPOR2
PLB1
PPO2
CYP2B1
CTRL
FABP2
FABP3
FGF21
HMOX2
ICMT
IL24
RGCC
RNF2
RNF4
APOBR
ATOD1
