# Supplementary material for: Network pharmacology and bioinformatics analysis identifies potential therapeutic targets of Naringenin against COVID-19/LUSC
Source: Front Endocrinol (Lausanne). 2023 Jun 6;14:1187882. doi: 10.3389/fendo.2023.1187882 (PMC10281056; doi:10.3389/fendo.2023.1187882)
Supplement: Supplementary file 1 [file DataSheet_1.zip › Supplementary Material/Table 10.XLSX]

## Sheet: S6
AverageShortestPathLength	BetweennessCentrality	ClosenessCentrality	ClusteringCoefficient	Degree	Eccentricity	IsSingleNode	name	NeighborhoodConnectivity	NumberOfDirectedEdges	NumberOfUndirectedEdges	PartnerOfMultiEdgedNodePairs	Radiality	selected	SelfLoops	shared name	Stress	TopologicalCoefficient
4.51685	0	0.221393	0	1	7	FALSE	ABAT	5	0	1	0	0.936057	FALSE	0	ABAT	0	0
3.5206	0.0194047	0.284043	0.1	5	6	FALSE	ALDH2	7.8	0	5	0	0.954171	FALSE	0	ALDH2	5906	0.225
2.79401	0.0118056	0.357909	0.333333	3	5	FALSE	ABCB1	35	0	3	0	0.967382	FALSE	0	ABCB1	6398	0.385185
2.10112	0.156407	0.475936	0.115304	54	4	FALSE	TP53	17.037	0	54	0	0.97998	FALSE	0	TP53	68698	0.0906014
3.3221	0.0221455	0.301015	0.264706	17	6	FALSE	CYP3A4	7.17647	0	17	0	0.95778	FALSE	0	CYP3A4	13138	0.196078
2.3221	0.029465	0.430645	0.221034	34	5	FALSE	MAPK8	21.6471	0	34	0	0.975962	FALSE	0	MAPK8	17302	0.129271
1	0	1	0	1	1	FALSE	ABCC1	1	0	1	0	1	FALSE	0	ABCC1	0	0
1	0	1	0	1	1	FALSE	ABCG2	1	0	1	0	1	FALSE	0	ABCG2	0	0
2.56929	0.00305638	0.389213	0.458333	16	5	FALSE	ABL1	26.875	0	16	0	0.971467	FALSE	0	ABL1	2264	0.191964
2.4794	0.0132522	0.403323	0.358696	24	5	FALSE	CCND1	21.5	0	24	0	0.973102	FALSE	0	CCND1	6986	0.140523
2.59551	0.00466101	0.385281	0.532164	19	5	FALSE	CDK4	22.4737	0	19	0	0.970991	FALSE	0	CDK4	3044	0.166082
2.76404	0.00244808	0.361789	0.588235	17	5	FALSE	CCNE1	18.8824	0	17	0	0.967926	FALSE	0	CCNE1	2006	0.185121
2.91386	0.00458524	0.343188	0.166667	9	5	FALSE	PRDX1	12.1111	0	9	0	0.965203	FALSE	0	PRDX1	1958	0.182906
2.79026	0.00239976	0.358389	0.544118	17	6	FALSE	CDK6	19.9412	0	17	0	0.96745	FALSE	0	CDK6	1760	0.191742
2.67041	0.00377323	0.374474	0.535948	18	5	FALSE	CDK2	23	0	18	0	0.969629	FALSE	0	CDK2	3464	0.186992
2.83521	0.00349733	0.352708	0.5	17	5	FALSE	CCNA2	15.8235	0	17	0	0.966633	FALSE	0	CCNA2	2406	0.190645
2.16854	0.076448	0.46114	0.170068	49	5	FALSE	HSP90AA1	19.6531	0	49	0	0.978754	FALSE	0	HSP90AA1	38032	0.102682
2.43446	0.00690561	0.410769	0.436559	31	5	FALSE	LCK	28.129	0	31	0	0.973919	FALSE	0	LCK	6616	0.178032
2.45318	0.0182442	0.407634	0.305747	30	5	FALSE	RAC1	24.6	0	30	0	0.973578	FALSE	0	RAC1	11996	0.160566
2.68165	0.00390247	0.372905	0.475	16	5	FALSE	CDK5	19	0	16	0	0.969425	FALSE	0	CDK5	2554	0.169643
2.76404	0.00194404	0.361789	0.419048	15	5	FALSE	HCK	24	0	15	0	0.967926	FALSE	0	HCK	1636	0.214286
2.37079	0.0183	0.421801	0.353846	26	5	FALSE	CDKN1A	24.7308	0	26	0	0.975077	FALSE	0	CDKN1A	10958	0.144624
2.17228	0.0601595	0.460345	0.222921	54	5	FALSE	SRC	22.037	0	54	0	0.978686	FALSE	0	SRC	35744	0.115887
3.74532	0	0.267	0	1	6	FALSE	ACHE	12	0	1	0	0.950085	FALSE	0	ACHE	0	0
2.74906	0.0207394	0.36376	0.0909091	12	5	FALSE	APP	15.5	0	12	0	0.968199	FALSE	0	APP	9552	0.153912
2.63296	0.0205231	0.379801	0.227273	12	5	FALSE	ACTB	23.75	0	12	0	0.97031	FALSE	0	ACTB	10114	0.184896
3.3221	0.0319285	0.301015	0	8	6	FALSE	ALB	4.25	0	8	0	0.95778	FALSE	0	ALB	13634	0.13
2.66667	0.00195341	0.375	0.444444	9	5	FALSE	NOS3	24.2222	0	9	0	0.969697	FALSE	0	NOS3	1836	0.21627
2.49064	0.0134834	0.401504	0.285714	21	5	FALSE	CASP3	21.381	0	21	0	0.972898	FALSE	0	CASP3	8606	0.145466
2.5618	0.00716005	0.390351	0.230769	14	5	FALSE	GSK3B	20.2857	0	14	0	0.971604	FALSE	0	GSK3B	4270	0.148109
2.42697	0.0151751	0.412037	0.24	25	5	FALSE	PRKCA	22.88	0	25	0	0.974055	FALSE	0	PRKCA	9824	0.146839
2.05993	0.114739	0.485455	0.156229	55	5	FALSE	AKT1	19.5636	0	55	0	0.980729	FALSE	0	AKT1	58234	0.0944225
3.17603	0.000654469	0.314858	0.535714	8	5	FALSE	CASP7	12.125	0	8	0	0.960436	FALSE	0	CASP7	288	0.281977
2.46067	0.0119231	0.406393	0.316532	32	5	FALSE	RHOA	24.3125	0	32	0	0.973442	FALSE	0	RHOA	9154	0.162083
2.56554	0.00483007	0.389781	0.366667	21	5	FALSE	CDC42	23	0	21	0	0.971536	FALSE	0	CDC42	4060	0.171642
2.18352	0.0558351	0.457976	0.219231	40	5	FALSE	RELA	21.825	0	40	0	0.978481	FALSE	0	RELA	30976	0.111795
3.07491	0.000264912	0.325213	0.333333	3	6	FALSE	RUVBL2	21.3333	0	3	0	0.962274	FALSE	0	RUVBL2	98	0.375
2.92884	0.00239669	0.341432	0.142857	7	6	FALSE	ADAM17	21.7143	0	7	0	0.96493	FALSE	0	ADAM17	1240	0.255102
2.28464	0.0612523	0.437705	0.213225	39	5	FALSE	MAPK14	21.8974	0	39	0	0.976643	FALSE	0	MAPK14	31598	0.118729
2.3633	0.0206631	0.423138	0.306452	32	5	FALSE	EGFR	24.8438	0	32	0	0.975213	FALSE	0	EGFR	12000	0.144259
3.34831	0.000350686	0.298658	0.333333	3	6	FALSE	SHH	15	0	3	0	0.957303	FALSE	0	SHH	126	0.52381
2.65543	0.00428494	0.376587	0.352941	18	5	FALSE	PRKCB	24.6667	0	18	0	0.969901	FALSE	0	PRKCB	2652	0.20082
2.74157	0.00179042	0.364754	0.333333	10	5	FALSE	BDNF	26.8	0	10	0	0.968335	FALSE	0	BDNF	1146	0.230172
2.55056	0.0208202	0.39207	0.206667	25	5	FALSE	TNF	16.52	0	25	0	0.971808	FALSE	0	TNF	9960	0.130794
4.05618	0	0.246537	1	2	7	FALSE	ADH1C	11	0	2	0	0.944433	FALSE	0	ADH1C	0	0.55
3.21348	0.0281569	0.311189	0.272059	17	6	FALSE	CYP2E1	7.52941	0	17	0	0.959755	FALSE	0	CYP2E1	16550	0.183644
2.97004	0.00871905	0.336696	0.333333	7	5	FALSE	ADIPOQ	16.2857	0	7	0	0.964181	FALSE	0	ADIPOQ	4034	0.271186
2.53184	0.0115701	0.39497	0.216667	16	5	FALSE	PPARG	20.3125	0	16	0	0.972148	FALSE	0	PPARG	6622	0.145089
2.68165	0.00280392	0.372905	0.555556	10	5	FALSE	CEBPB	31.8	0	10	0	0.969425	FALSE	0	CEBPB	1618	0.265
3.96629	0	0.252125	0	1	6	FALSE	ADIPOR2	7	0	1	0	0.946067	FALSE	0	ADIPOR2	0	0
2.75281	0.0143669	0.363265	0.254545	11	5	FALSE	INS	18.0909	0	11	0	0.968131	FALSE	0	INS	7042	0.179982
2.6779	0.0178831	0.373427	0.193676	23	5	FALSE	NCOA1	11.5652	0	23	0	0.969493	FALSE	0	NCOA1	11166	0.118012
2.70412	0.0121461	0.369806	0.257895	20	5	FALSE	NCOA2	13	0	20	0	0.969016	FALSE	0	NCOA2	8240	0.138298
2.31086	0.0756974	0.432739	0.179924	33	4	FALSE	RXRA	16.2121	0	33	0	0.976166	FALSE	0	RXRA	41658	0.0968971
4.45318	0.000346302	0.224558	0.5	4	8	FALSE	ADK	4.5	0	4	0	0.937215	FALSE	0	ADK	370	0.5625
3.56929	0.00662143	0.280168	0.333333	4	7	FALSE	PDE4B	8.25	0	4	0	0.953286	FALSE	0	PDE4B	6572	0.347826
3.4794	0.0102667	0.287406	0.2	5	7	FALSE	PDE4D	7.8	0	5	0	0.95492	FALSE	0	PDE4D	8570	0.264286
4.397	0.000177518	0.227428	0.666667	3	7	FALSE	AK1	5	0	3	0	0.938236	FALSE	0	AK1	252	0.714286
4.13858	0.00801446	0.241629	0.4	6	7	FALSE	APRT	3.66667	0	6	0	0.942935	FALSE	0	APRT	3998	0.4375
2.603	0.0172094	0.384173	0.333333	9	5	FALSE	AHR	28	0	9	0	0.970855	FALSE	0	AHR	11028	0.225806
2.3633	0.0263334	0.423138	0.169591	19	5	FALSE	AR	26	0	19	0	0.975213	FALSE	0	AR	15544	0.154428
3.36704	0.00484178	0.296997	0.333333	4	6	FALSE	CYP1B1	10.5	0	4	0	0.956963	FALSE	0	CYP1B1	2296	0.366071
2.38951	0.011952	0.418495	0.438406	24	5	FALSE	STAT1	29.375	0	24	0	0.974736	FALSE	0	STAT1	6866	0.175649
2.88015	0.0605858	0.347204	0.184211	20	5	FALSE	CYP1A1	10.25	0	20	0	0.965815	FALSE	0	CYP1A1	37488	0.132468
2.2397	0.0528926	0.446488	0.205645	32	5	FALSE	ESR1	22.7188	0	32	0	0.97746	FALSE	0	ESR1	26558	0.120822
2.59551	0.0167407	0.385281	0.2	10	5	FALSE	ARNT	19.9	0	10	0	0.970991	FALSE	0	ARNT	8298	0.155118
3.41573	0.0149214	0.292763	0.3	5	6	FALSE	DCK	8	0	5	0	0.956078	FALSE	0	DCK	6378	0.268966
3.69288	0	0.270791	1	4	6	FALSE	AKR1C1	16	0	4	0	0.951038	FALSE	0	AKR1C1	0	0.516129
3.57678	0.00114824	0.279581	0.511111	10	6	FALSE	AKR1C3	9.2	0	10	0	0.953149	FALSE	0	AKR1C3	1516	0.278788
3.68165	0.000257172	0.271617	0.933333	6	6	FALSE	SULT2B1	13.3333	0	6	0	0.951243	FALSE	0	SULT2B1	722	0.416667
3.68165	0.000257172	0.271617	0.933333	6	6	FALSE	STS	13.3333	0	6	0	0.951243	FALSE	0	STS	722	0.416667
3.69288	0	0.270791	1	4	6	FALSE	CBR1	16	0	4	0	0.951038	FALSE	0	CBR1	0	0.516129
4.09738	0.000599988	0.244059	0.444444	10	7	FALSE	CYP1A2	8.6	0	10	0	0.943684	FALSE	0	CYP1A2	166	0.344
3.00375	0.00644118	0.332918	0.5	4	6	FALSE	CYP19A1	19.75	0	4	0	0.963568	FALSE	0	CYP19A1	4438	0.367925
2.65169	0.00672229	0.377119	0.377778	10	5	FALSE	AURKA	22.8	0	10	0	0.969969	FALSE	0	AURKA	3688	0.183871
2.44195	0.0145521	0.409509	0.293333	25	5	FALSE	NFKB1	25.84	0	25	0	0.973783	FALSE	0	NFKB1	10880	0.165641
2.50936	0.0020523	0.398507	0.505929	23	5	FALSE	IL2	30.2609	0	23	0	0.972557	FALSE	0	IL2	2448	0.205856
2.76779	0.0412328	0.361299	0.241758	14	5	FALSE	CAT	10.8571	0	14	0	0.967858	FALSE	0	CAT	16706	0.12605
2.64045	0.00235777	0.378723	0.419048	15	6	FALSE	RAF1	29	0	15	0	0.970174	FALSE	0	RAF1	1736	0.224806
2.53558	0.0107814	0.394387	0.338235	17	5	FALSE	RARA	24.1765	0	17	0	0.97208	FALSE	0	RARA	9418	0.175612
2.9176	0.0052989	0.342747	0.4	6	6	FALSE	RHEB	18	0	6	0	0.965134	FALSE	0	RHEB	3024	0.251174
2.17603	0.037721	0.459552	0.247449	49	5	FALSE	MAPK3	23.449	0	49	0	0.978618	FALSE	0	MAPK3	31646	0.11903
2.34457	0.0203684	0.426518	0.258258	37	5	FALSE	PIK3CA	22	0	37	0	0.975553	FALSE	0	PIK3CA	12814	0.130792
2.23221	0.0551107	0.447987	0.234043	48	5	FALSE	STAT3	21.5833	0	48	0	0.977596	FALSE	0	STAT3	32708	0.12194
2.89513	0.000164984	0.345408	0.6	6	6	FALSE	ARHGDIA	28.8333	0	6	0	0.965543	FALSE	0	ARHGDIA	132	0.339216
2.8427	0.00986226	0.351779	0.254545	11	5	FALSE	SOD1	11.4545	0	11	0	0.966496	FALSE	0	SOD1	5572	0.142693
2.69663	0.00203055	0.370833	0.425	16	6	FALSE	PIK3CB	24.375	0	16	0	0.969152	FALSE	0	PIK3CB	1558	0.206568
2.55805	0.00445045	0.390922	0.470588	17	5	FALSE	BCL2L1	25.4706	0	17	0	0.971672	FALSE	0	BCL2L1	3946	0.180642
2.85019	0.000295926	0.350854	0.571429	8	5	FALSE	INSR	21.5	0	8	0	0.96636	FALSE	0	INSR	218	0.25
2.84644	0.00165171	0.351316	0.355556	10	6	FALSE	YWHAG	24	0	10	0	0.966428	FALSE	0	YWHAG	1140	0.270455
2.9176	0.000686286	0.342747	0.533333	6	5	FALSE	RPTOR	18.1667	0	6	0	0.965134	FALSE	0	RPTOR	516	0.252315
2.8015	7.54932e-05	0.356952	0.619048	7	5	FALSE	EDNRA	33.1429	0	7	0	0.967245	FALSE	0	EDNRA	146	0.331429
2.42697	0.00766008	0.412037	0.494505	14	5	FALSE	NOS2	31.7857	0	14	0	0.974055	FALSE	0	NOS2	5282	0.192641
2.83521	0.00122593	0.352708	0.581818	11	6	FALSE	CASP9	22.9091	0	11	0	0.966633	FALSE	0	CASP9	1508	0.249012
2.66667	0.000676482	0.375	0.641026	13	5	FALSE	SOCS3	28.9231	0	13	0	0.969697	FALSE	0	SOCS3	538	0.237074
2.64419	0.0110574	0.378187	0.474359	13	5	FALSE	RARB	24.6923	0	13	0	0.970106	FALSE	0	RARB	6760	0.210388
2.54682	0.00291366	0.392647	0.463768	24	5	FALSE	JAK1	27.6667	0	24	0	0.971876	FALSE	0	JAK1	2704	0.199041
2.65918	0.00165182	0.376056	0.378788	12	5	FALSE	PDPK1	28.5833	0	12	0	0.969833	FALSE	0	PDPK1	1122	0.230511
2.66667	0.00953335	0.375	0.133333	10	5	FALSE	MAP3K5	17.2	0	10	0	0.969697	FALSE	0	MAP3K5	4292	0.157407
2.88015	4.25503e-05	0.347204	0.666667	6	6	FALSE	PIK3CG	28.1667	0	6	0	0.965815	FALSE	0	PIK3CG	58	0.320076
2.5206	0.00759702	0.396731	0.315789	19	5	FALSE	MTOR	25.4737	0	19	0	0.972353	FALSE	0	MTOR	4932	0.178138
2.87266	0.0009583	0.34811	0.444444	10	6	FALSE	XIAP	17.6	0	10	0	0.965952	FALSE	0	XIAP	700	0.210843
2.63296	0.0111141	0.379801	0.313725	18	5	FALSE	RXRB	19.2778	0	18	0	0.97031	FALSE	0	RXRB	9200	0.167633
2.71536	0.0024592	0.368276	0.410256	13	5	FALSE	BAD	24.7692	0	13	0	0.968812	FALSE	0	BAD	2088	0.222453
2.45693	0.0045947	0.407012	0.485294	17	5	FALSE	BCL2	28.6471	0	17	0	0.97351	FALSE	0	BCL2	3748	0.179044
2.59176	0.00105734	0.385838	0.552632	20	5	FALSE	JAK3	30.1	0	20	0	0.971059	FALSE	0	JAK3	1358	0.22803
2.98502	3.78626e-05	0.335006	0	3	6	FALSE	PDK2	32.6667	0	3	0	0.963909	FALSE	0	PDK2	74	0.502646
2.78277	0.0184241	0.359354	0.333333	9	5	FALSE	SOD2	15.5556	0	9	0	0.967586	FALSE	0	SOD2	8892	0.164303
2.603	0.00277056	0.384173	0.571429	14	5	FALSE	APAF1	26.2143	0	14	0	0.970855	FALSE	0	APAF1	2452	0.198593
2.85768	5.77105e-05	0.349934	0.333333	4	6	FALSE	NOS1	36.75	0	4	0	0.966224	FALSE	0	NOS1	92	0.414773
4.02996	0.00814156	0.248141	0	3	7	FALSE	APOB	4.66667	0	3	0	0.94491	FALSE	0	APOB	3502	0.333333
4.31835	0	0.23157	0	1	7	FALSE	SLCO1B1	8	0	1	0	0.939666	FALSE	0	SLCO1B1	0	0
4.31835	0	0.23157	0	1	7	FALSE	BCHE	8	0	1	0	0.939666	FALSE	0	BCHE	0	0
4.31835	0	0.23157	0	1	7	FALSE	GPT	8	0	1	0	0.939666	FALSE	0	GPT	0	0
3.01873	0.0135429	0.331266	0	3	5	FALSE	DPP4	21	0	3	0	0.963296	FALSE	0	DPP4	4040	0.333333
3.26966	0.0017164	0.305842	0	2	6	FALSE	SHBG	13.5	0	2	0	0.958733	FALSE	0	SHBG	1028	0.5
3.99625	0.0154761	0.250234	0.1	5	7	FALSE	MAOB	6.6	0	5	0	0.945523	FALSE	0	MAOB	6204	0.25
3.22097	0.000341268	0.310465	0	2	6	FALSE	ALDOA	17.5	0	2	0	0.959619	FALSE	0	ALDOA	156	0.515625
3.0824	0.0079402	0.324423	0	3	5	FALSE	G6PD	19	0	3	0	0.962138	FALSE	0	G6PD	2448	0.339623
3.49438	0.00165883	0.286174	0.9	5	6	FALSE	ALOX12	9.8	0	5	0	0.954648	FALSE	0	ALOX12	2648	0.376923
3.45693	0.011701	0.289274	0.444444	9	6	FALSE	CYP2C19	8.88889	0	9	0	0.955329	FALSE	0	CYP2C19	7670	0.277778
3.32584	0.00674622	0.300676	0.488889	10	6	FALSE	CYP2C9	9.9	0	10	0	0.957712	FALSE	0	CYP2C9	7332	0.267568
2.72285	0.0480011	0.367263	0.321429	8	5	FALSE	PTGS2	22.625	0	8	0	0.968676	FALSE	0	PTGS2	31454	0.202703
4.13109	0.00450987	0.242067	0.6	5	7	FALSE	PTGS1	8.8	0	5	0	0.943071	FALSE	0	PTGS1	6338	0.390909
2.17978	0.0398033	0.458763	0.227891	49	5	FALSE	MAPK1	22.5102	0	49	0	0.97855	FALSE	0	MAPK1	32420	0.114848
2.84644	0.000230051	0.351316	0.809524	7	5	FALSE	BAX	22.2857	0	7	0	0.966428	FALSE	0	BAX	262	0.268503
2.85019	0.00683422	0.350854	0.428571	14	5	FALSE	CYCS	17	0	14	0	0.96636	FALSE	0	CYCS	4034	0.213382
2.93258	0.000130348	0.340996	0.933333	6	5	FALSE	BAK1	20.5	0	6	0	0.964862	FALSE	0	BAK1	142	0.30597
4.82397	0.00168539	0.207298	0	2	8	FALSE	PON1	3	0	2	0	0.930473	FALSE	0	PON1	586	0.5
3.46067	0.0127591	0.288961	0	4	6	FALSE	LDLR	6.75	0	4	0	0.95526	FALSE	0	LDLR	5408	0.261364
2.74906	0.00189034	0.36376	0.346154	13	5	FALSE	MAPK9	22.6923	0	13	0	0.968199	FALSE	0	MAPK9	1380	0.212078
2.58052	0.00981838	0.387518	0.236364	11	5	FALSE	HSPA8	21.2727	0	11	0	0.971263	FALSE	0	HSPA8	3984	0.152387
3.07116	0.000138828	0.32561	0.666667	3	6	FALSE	TGFB2	22.3333	0	3	0	0.962343	FALSE	0	TGFB2	82	0.39881
2.90637	0.00352021	0.344072	0.155556	10	6	FALSE	SNCA	17	0	10	0	0.965339	FALSE	0	SNCA	1546	0.195294
5.13483	0	0.194748	0	1	8	FALSE	HPRT1	6	0	1	0	0.924821	FALSE	0	HPRT1	0	0
2.63296	0.0344811	0.379801	0.104575	18	6	FALSE	PRKACA	17.0556	0	18	0	0.97031	FALSE	0	PRKACA	27738	0.13151
3.1573	0.00762222	0.316726	0.1	5	6	FALSE	KLK2	10.4	0	5	0	0.960776	FALSE	0	KLK2	2922	0.272222
3	0.000204614	0.333333	0.3	5	6	FALSE	RAN	23.2	0	5	0	0.963636	FALSE	0	RAN	166	0.38
3.59176	0	0.278415	0	1	6	FALSE	CA9	10	0	1	0	0.952877	FALSE	0	CA9	0	0
3.19101	9.47052e-05	0.31338	0	2	6	FALSE	TGM2	16	0	2	0	0.960163	FALSE	0	TGM2	42	0.5
2.55431	0.0109322	0.391496	0.324675	22	5	FALSE	VEGFA	22.6364	0	22	0	0.97174	FALSE	0	VEGFA	6664	0.162852
3.26592	0.000352564	0.306193	0	2	6	FALSE	ATF6	21	0	2	0	0.958801	FALSE	0	ATF6	196	0.512821
3.34457	0.000274355	0.298992	0.333333	3	6	FALSE	ERN1	12.3333	0	3	0	0.957371	FALSE	0	ERN1	148	0.387097
2.37828	0.0150076	0.420472	0.329004	22	5	FALSE	NFKBIA	26.4091	0	22	0	0.97494	FALSE	0	NFKBIA	8094	0.154813
3.33333	0	0.3	1	5	6	FALSE	TOP2A	14	0	5	0	0.957576	FALSE	0	TOP2A	0	0.5
2.49064	0.0396653	0.401504	0.380952	22	5	FALSE	CDK1	19.4545	0	22	0	0.972898	FALSE	0	CDK1	17902	0.130835
3.04494	0.00186771	0.328413	0.541667	16	6	FALSE	CCNB1	14.5	0	16	0	0.962819	FALSE	0	CCNB1	1278	0.25
3.33333	0	0.3	1	5	6	FALSE	KIF11	14	0	5	0	0.957576	FALSE	0	KIF11	0	0.5
2.87266	0.0011262	0.34811	0.416667	9	5	FALSE	MMP3	19.1111	0	9	0	0.965952	FALSE	0	MMP3	680	0.219638
2.71536	0.00568425	0.368276	0.342857	15	5	FALSE	IGF1	22.8667	0	15	0	0.968812	FALSE	0	IGF1	2852	0.198841
1	0	1	0	1	1	FALSE	BHMT	1	0	1	0	1	FALSE	0	BHMT	0	0
1	0	1	0	1	1	FALSE	CBSL	1	0	1	0	1	FALSE	0	CBSL	0	0
1.5	0	0.666667	0	1	2	FALSE	BST1	2	0	1	0	0.75	FALSE	0	BST1	0	0
1	1	1	0	2	1	FALSE	NNT	1	0	2	0	1	FALSE	0	NNT	2	0
2.89139	0.000998344	0.345855	0.3	5	5	FALSE	CASP1	24.2	0	5	0	0.965611	FALSE	0	CASP1	572	0.272727
2.90637	0.00576895	0.344072	0.133333	6	6	FALSE	NLRP3	21.5	0	6	0	0.965339	FALSE	0	NLRP3	2360	0.265823
3.02622	0.00147688	0.330446	0.285714	8	6	FALSE	EIF4E	14.375	0	8	0	0.96316	FALSE	0	EIF4E	682	0.214552
2.87266	0.011062	0.34811	0.2	11	5	FALSE	SREBF1	12.5455	0	11	0	0.965952	FALSE	0	SREBF1	4798	0.16812
3.01124	7.1924e-05	0.33209	0	3	6	FALSE	OCLN	30	0	3	0	0.963432	FALSE	0	OCLN	106	0.402778
2.88764	0.00157695	0.346304	0.380952	7	5	FALSE	PARP1	20.4286	0	7	0	0.965679	FALSE	0	PARP1	1018	0.237542
3.61423	0.000501558	0.276684	0.285714	7	6	FALSE	GSR	6	0	7	0	0.952469	FALSE	0	GSR	220	0.315789
3.64419	0.00750624	0.274409	0.333333	4	6	FALSE	GCLC	7.75	0	4	0	0.951924	FALSE	0	GCLC	3032	0.5
3.61423	4.49678e-05	0.276684	0.666667	4	6	FALSE	GPX7	10.25	0	4	0	0.952469	FALSE	0	GPX7	40	0.602941
3.61423	4.49678e-05	0.276684	0.666667	4	6	FALSE	GPX3	10.25	0	4	0	0.952469	FALSE	0	GPX3	40	0.602941
3.61423	4.49678e-05	0.276684	0.666667	4	6	FALSE	GPX2	10.25	0	4	0	0.952469	FALSE	0	GPX2	40	0.602941
3.00375	0.00483801	0.332918	0.285714	8	5	FALSE	TXN	13.375	0	8	0	0.963568	FALSE	0	TXN	2116	0.208984
3.61423	4.49678e-05	0.276684	0.666667	4	6	FALSE	GPX1	10.25	0	4	0	0.952469	FALSE	0	GPX1	40	0.602941
2.98127	0	0.335427	1	5	5	FALSE	CCL2	21.8	0	5	0	0.963977	FALSE	0	CCL2	0	0.363333
2.88015	5.60333e-05	0.347204	0.933333	6	5	FALSE	CCL5	26	0	6	0	0.965815	FALSE	0	CCL5	54	0.337662
2.52809	0.0128752	0.395556	0.307692	26	5	FALSE	IL6	19.9231	0	26	0	0.972217	FALSE	0	IL6	8912	0.156875
2.6779	0.00527888	0.373427	0.454545	12	5	FALSE	CXCL8	21.1667	0	12	0	0.969493	FALSE	0	CXCL8	3576	0.208746
3.00375	0.00191545	0.332918	0.602564	13	6	FALSE	CDK7	16.8462	0	13	0	0.963568	FALSE	0	CDK7	836	0.264957
3.04494	0.000422125	0.328413	0.714286	7	6	FALSE	CCNT1	19.7143	0	7	0	0.962819	FALSE	0	CCNT1	288	0.34949
2.93258	0.00244831	0.340996	0.527473	14	6	FALSE	PCNA	17	0	14	0	0.964862	FALSE	0	PCNA	1258	0.232877
3.02247	0.000256562	0.330855	0.733333	6	6	FALSE	WEE1	23.1667	0	6	0	0.963228	FALSE	0	WEE1	228	0.35101
3.30337	0	0.302721	1	4	6	FALSE	CDK3	18.5	0	4	0	0.958121	FALSE	0	CDK3	0	0.528571
2.97004	0.00115147	0.336696	0.666667	6	5	FALSE	RORA	16.5	0	6	0	0.964181	FALSE	0	RORA	438	0.233333
3.05618	0	0.327206	1	5	5	FALSE	PIM1	17.8	0	5	0	0.962615	FALSE	0	PIM1	0	0.287097
3.04869	9.1792e-05	0.32801	0.733333	6	5	FALSE	NANOG	17.5	0	6	0	0.962751	FALSE	0	NANOG	86	0.277778
2.49438	0.00759756	0.400901	0.343915	28	5	FALSE	JAK2	25.7143	0	28	0	0.972829	FALSE	0	JAK2	6278	0.17734
3.05618	0	0.327206	1	5	5	FALSE	SOX2	17.8	0	5	0	0.962615	FALSE	0	SOX2	0	0.287097
2.74906	0.00202433	0.36376	0.545455	12	6	FALSE	KDR	27.9167	0	12	0	0.968199	FALSE	0	KDR	1580	0.230716
2.69663	0.000886362	0.370833	0.636364	11	5	FALSE	MET	35	0	11	0	0.969152	FALSE	0	MET	892	0.291667
2.93258	0.000959621	0.340996	0.166667	4	5	FALSE	NME1	29	0	4	0	0.964862	FALSE	0	NME1	708	0.35625
3.05993	0.00274501	0.326805	0.333333	7	6	FALSE	SPP1	19.7143	0	7	0	0.962547	FALSE	0	SPP1	1566	0.313364
2.99625	0.000409728	0.33375	0.6	5	5	FALSE	FABP4	22.2	0	5	0	0.963704	FALSE	0	FABP4	182	0.354839
2.8839	0.000384958	0.346753	0.5	5	5	FALSE	CDK5R1	24.6	0	5	0	0.965747	FALSE	0	CDK5R1	282	0.292857
3.19101	0.000256718	0.31338	0.333333	3	6	FALSE	TCF3	19	0	3	0	0.960163	FALSE	0	TCF3	126	0.373333
4.08989	0.00363473	0.244505	0.333333	3	7	FALSE	CES1	12.3333	0	3	0	0.94382	FALSE	0	CES1	4158	0.5
4.93633	0.00197747	0.20258	0	3	8	FALSE	MPO	3.33333	0	3	0	0.92843	FALSE	0	MPO	464	0.388889
3.08989	0.00749064	0.323636	0.5	4	6	FALSE	CFTR	16.25	0	4	0	0.962002	FALSE	0	CFTR	2660	0.296296
4.08614	0	0.24473	0	1	7	FALSE	GFAP	4	0	1	0	0.943888	FALSE	0	GFAP	0	0
2.97753	0.000308741	0.335849	0.5	4	6	FALSE	VCP	21.5	0	4	0	0.964045	FALSE	0	VCP	172	0.32197
1	0	1	0	1	1	FALSE	CHIT1	1	0	1	0	1	FALSE	0	CHIT1	0	0
1	0	1	0	1	1	FALSE	HEXB	1	0	1	0	1	FALSE	0	HEXB	0	0
3.90637	0	0.255992	0	1	6	FALSE	CMA1	10	0	1	0	0.947157	FALSE	0	CMA1	0	0
2.91011	0.00780164	0.343629	0.488889	10	5	FALSE	MMP1	16.3	0	10	0	0.965271	FALSE	0	MMP1	2724	0.21039
3.64045	0	0.274691	0	1	6	FALSE	CRABP2	13	0	1	0	0.951992	FALSE	0	CRABP2	0	0
2.85768	0.000466096	0.349934	0.333333	4	5	FALSE	CSNK2A1	29.25	0	4	0	0.966224	FALSE	0	CSNK2A1	262	0.305263
2.93258	0.000254465	0.340996	0.333333	4	5	FALSE	CSNK2B	23.75	0	4	0	0.964862	FALSE	0	CSNK2B	152	0.301282
2.72285	0.00529568	0.367263	0.247619	15	5	FALSE	TGFB1	19.8667	0	15	0	0.968676	FALSE	0	TGFB1	3034	0.185535
3.65918	0.000105321	0.273286	0	2	6	FALSE	CTSB	5.5	0	2	0	0.951651	FALSE	0	CTSB	38	0.5
3.03745	0.00378249	0.329223	0.3	5	6	FALSE	CTSD	16.8	0	5	0	0.962955	FALSE	0	CTSD	1254	0.298182
2.94757	0.00826003	0.339263	0.238095	7	5	FALSE	RAB5A	18.7143	0	7	0	0.96459	FALSE	0	RAB5A	3624	0.250489
3.38577	6.75784e-05	0.295354	0	2	6	FALSE	ESRRA	14	0	2	0	0.956622	FALSE	0	ESRRA	60	0.541667
3.73034	0.000257172	0.268072	0.833333	4	6	FALSE	UGT1A8	14.25	0	4	0	0.950358	FALSE	0	UGT1A8	722	0.475
3.23596	0.00420462	0.309028	0.166667	4	6	FALSE	GSTM1	13.5	0	4	0	0.959346	FALSE	0	GSTM1	1760	0.302326
3.73034	0.000257172	0.268072	0.833333	4	6	FALSE	UGT1A1	14.25	0	4	0	0.950358	FALSE	0	UGT1A1	722	0.475
3.11236	0.000749188	0.3213	0	2	6	FALSE	GSTP1	27	0	2	0	0.961593	FALSE	0	GSTP1	510	0.509804
2.5206	0.015958	0.396731	0.351648	14	5	FALSE	PPARA	26.3571	0	14	0	0.972353	FALSE	0	PPARA	12256	0.191867
4.08614	0.000133938	0.24473	0.333333	3	7	FALSE	SULT1A1	7.66667	0	3	0	0.943888	FALSE	0	SULT1A1	138	0.458333
3.10112	0.00276759	0.322464	0.333333	3	5	FALSE	NR1I2	24.3333	0	3	0	0.961798	FALSE	0	NR1I2	1980	0.436364
4.01498	0	0.249067	0	1	6	FALSE	SLC5A2	3	0	1	0	0.945182	FALSE	0	SLC5A2	0	0
3.16105	0	0.316351	1	2	6	FALSE	DUSP3	49	0	2	0	0.960708	FALSE	0	DUSP3	0	0.960784
3.94382	0	0.253561	0	1	6	FALSE	EEA1	7	0	1	0	0.946476	FALSE	0	EEA1	0	0
3.35955	0	0.297659	0	1	6	FALSE	SLC5A1	32	0	1	0	0.957099	FALSE	0	SLC5A1	0	0
2.69288	0.00620862	0.371349	0.285714	8	5	FALSE	IGFBP3	24.125	0	8	0	0.96922	FALSE	0	IGFBP3	2398	0.201042
2.62172	0.00404174	0.381429	0.385714	21	5	FALSE	PTK2B	24.2857	0	21	0	0.970514	FALSE	0	PTK2B	3048	0.186447
2.65543	0.0024373	0.376587	0.487179	13	5	FALSE	IGF1R	29.2308	0	13	0	0.969901	FALSE	0	IGF1R	2450	0.237649
3.23596	0	0.309028	0	1	6	FALSE	GRM5	32	0	1	0	0.959346	FALSE	0	GRM5	0	0
2.603	0.00140169	0.384173	0.555556	9	5	FALSE	PGR	39.8889	0	9	0	0.970855	FALSE	0	PGR	2290	0.28905
2.71536	0.00119062	0.368276	0.464286	8	5	FALSE	ESR2	29.875	0	8	0	0.968812	FALSE	0	ESR2	1218	0.257543
3.03371	0	0.32963	1	3	6	FALSE	GPER1	31.3333	0	3	0	0.963023	FALSE	0	GPER1	0	0.460784
4.29213	0	0.232984	0	1	6	FALSE	FABP5	3	0	1	0	0.940143	FALSE	0	FABP5	0	0
3.29588	0.00749064	0.303409	0.333333	3	5	FALSE	PPARD	17.3333	0	3	0	0.958257	FALSE	0	PPARD	4120	0.515152
3.23596	0	0.309028	1	4	5	FALSE	FASN	17	0	4	0	0.959346	FALSE	0	FASN	0	0.447368
3.16105	0.000256135	0.316351	0.666667	6	5	FALSE	NR1H2	18.1667	0	6	0	0.960708	FALSE	0	NR1H2	200	0.403704
4.24719	0	0.23545	0	1	7	FALSE	FECH	4	0	1	0	0.94096	FALSE	0	FECH	0	0
3.25094	0.00796566	0.307604	0.166667	4	6	FALSE	HMOX1	11.75	0	4	0	0.959074	FALSE	0	HMOX1	3310	0.267857
4.05618	0	0.246537	0	1	7	FALSE	FGF21	4	0	1	0	0.944433	FALSE	0	FGF21	0	0
3.05993	0.00749973	0.326805	0.166667	4	6	FALSE	FGFR1	34	0	4	0	0.962547	FALSE	0	FGFR1	4596	0.515385
4.07865	0	0.245179	0	1	6	FALSE	PGD	3	0	1	0	0.944025	FALSE	0	PGD	0	0
4.64045	0	0.215496	0	1	7	FALSE	GCLM	4	0	1	0	0.93381	FALSE	0	GCLM	0	0
3.03745	0	0.329223	1	2	5	FALSE	SNAI1	34	0	2	0	0.962955	FALSE	0	SNAI1	0	0.566667
3.10861	0	0.321687	1	5	6	FALSE	ZAP70	25.2	0	5	0	0.961662	FALSE	0	ZAP70	0	0.39375
2.59925	0.00471381	0.384726	0.37619	21	5	FALSE	SYK	23.2381	0	21	0	0.970923	FALSE	0	SYK	3526	0.18014
3.10861	0	0.321687	1	5	6	FALSE	ITK	25.2	0	5	0	0.961662	FALSE	0	ITK	0	0.39375
3.62921	0	0.275542	0	1	7	FALSE	HDAC8	18	0	1	0	0.952196	FALSE	0	HDAC8	0	0
3.11985	0.000194841	0.320528	0.7	5	5	FALSE	HMGCR	20.2	0	5	0	0.961457	FALSE	0	HMGCR	154	0.420833
3.06742	0.00219207	0.326007	0.333333	3	5	FALSE	NQO1	20.6667	0	3	0	0.962411	FALSE	0	NQO1	814	0.350575
3.26592	0.000666497	0.306193	0.166667	4	6	FALSE	NFE2L2	12.5	0	4	0	0.958801	FALSE	0	NFE2L2	350	0.352941
2.91011	0.000590039	0.343629	0.333333	3	5	FALSE	HNF4A	32.3333	0	3	0	0.965271	FALSE	0	HNF4A	610	0.426667
4.99251	0	0.2003	0	1	8	FALSE	HNMT	5	0	1	0	0.927409	FALSE	0	HNMT	0	0
2.77154	0.000953538	0.360811	0.533333	10	5	FALSE	MMP2	25.6	0	10	0	0.96779	FALSE	0	MMP2	752	0.241509
2.75281	0.000199499	0.363265	0.638889	9	5	FALSE	IFNG	30.6667	0	9	0	0.968131	FALSE	0	IFNG	286	0.297735
3.16479	0	0.315976	0	1	6	FALSE	KCNH2	49	0	1	0	0.96064	FALSE	0	KCNH2	0	0
3.10861	0	0.321687	1	2	6	FALSE	HSPA2	30	0	2	0	0.961662	FALSE	0	HSPA2	0	0.566038
2.73408	0.00878031	0.365753	0.266667	10	5	FALSE	TLR4	23.3	0	10	0	0.968471	FALSE	0	TLR4	3510	0.222115
2.89513	0.00180514	0.345408	0.611111	9	6	FALSE	MMP9	22.1111	0	9	0	0.965543	FALSE	0	MMP9	960	0.241758
2.8427	0.00144609	0.351779	0.285714	8	5	FALSE	KIT	25.75	0	8	0	0.966496	FALSE	0	KIT	798	0.289773
3.05618	0.000567529	0.327206	0.166667	4	5	FALSE	SLC2A4	17.5	0	4	0	0.962615	FALSE	0	SLC2A4	452	0.326923
3.38577	0	0.295354	0	1	6	FALSE	ISG20	24	0	1	0	0.956622	FALSE	0	ISG20	0	0
3.18352	0	0.314118	1	3	6	FALSE	PGF	23.6667	0	3	0	0.9603	FALSE	0	PGF	0	0.493056
3.07491	0.000134958	0.325213	0	2	5	FALSE	SNAI2	31	0	2	0	0.962274	FALSE	0	SNAI2	86	0.526316
4.15356	0	0.240757	0	1	7	FALSE	MMP8	5	0	1	0	0.942663	FALSE	0	MMP8	0	0
4.45693	0	0.22437	0	1	7	FALSE	SERPINE1	4	0	1	0	0.937147	FALSE	0	SERPINE1	0	0
4.99251	0	0.2003	0	1	8	FALSE	PNMT	5	0	1	0	0.927409	FALSE	0	PNMT	0	0
2.92884	0.000360522	0.341432	0.4	6	6	FALSE	MAP2K7	25.1667	0	6	0	0.96493	FALSE	0	MAP2K7	260	0.299603
3.06742	0	0.326007	1	3	6	FALSE	PLA2G1B	45.6667	0	3	0	0.962411	FALSE	0	PLA2G1B	0	0.671569
3	0.00099357	0.333333	0.4	5	6	FALSE	MAPKAPK2	24	0	5	0	0.963636	FALSE	0	MAPKAPK2	716	0.296296
2.93633	0.000684807	0.340561	0.333333	3	5	FALSE	RNF2	32	0	3	0	0.964794	FALSE	0	RNF2	198	0.381526
3.21348	0.00759545	0.311189	0.166667	4	6	FALSE	TH	13.75	0	4	0	0.959755	FALSE	0	TH	3174	0.301136
3.15356	0	0.317102	1	5	5	FALSE	THRA	18.4	0	5	0	0.960844	FALSE	0	THRA	0	0.418182
3.14981	5.63206e-06	0.317479	0.933333	6	5	FALSE	THRB	18.5	0	6	0	0.960912	FALSE	0	THRB	2	0.420455
3.22472	3.12892e-06	0.310105	0.833333	4	5	FALSE	NR1H4	23.5	0	4	0	0.959551	FALSE	0	NR1H4	2	0.5875
3.14981	3.12892e-06	0.317479	0.933333	6	5	FALSE	VDR	20.6667	0	6	0	0.960912	FALSE	0	VDR	2	0.469697
3.01873	0.000185269	0.331266	0.6	5	6	FALSE	TLR2	22	0	5	0	0.963296	FALSE	0	TLR2	152	0.369492
1.5	0	0.666667	0	1	2	FALSE	SIRT2	2	0	1	0	0.75	FALSE	0	SIRT2	0	0
3.44944	0	0.289902	0	1	6	FALSE	NOX1	30	0	1	0	0.955465	FALSE	0	NOX1	0	0
3.73034	0	0.268072	0	1	6	FALSE	NOX4	10	0	1	0	0.950358	FALSE	0	NOX4	0	0
3.06742	7.10402e-05	0.326007	0.666667	3	5	FALSE	POLB	25	0	3	0	0.962411	FALSE	0	POLB	86	0.416667
3.09738	0	0.322854	0	1	5	FALSE	PMS2	54	0	1	0	0.961866	FALSE	0	PMS2	0	0
2.86142	0.000433405	0.349476	0.4	5	5	FALSE	PRKCG	28.6	0	5	0	0.966156	FALSE	0	PRKCG	658	0.332558
3.00749	4.97464e-05	0.332503	0.333333	3	6	FALSE	VCAM1	33.3333	0	3	0	0.9635	FALSE	0	VCAM1	60	0.44
3.09738	0	0.322854	0	1	5	FALSE	RGCC	54	0	1	0	0.961866	FALSE	0	RGCC	0	0
3.09738	0	0.322854	0	1	5	FALSE	SLC2A1	54	0	1	0	0.961866	FALSE	0	SLC2A1	0	0
4.20974	0	0.237544	0	1	7	FALSE	TYR	4	0	1	0	0.941641	FALSE	0	TYR	0	0
1	0	1	0	1	1	FALSE	UCK2	1	0	1	0	1	FALSE	0	UCK2	0	0
1	0	1	0	1	1	FALSE	UMPS	1	0	1	0	1	FALSE	0	UMPS	0	0
1	0	1	0	1	1	FALSE	WARS	1	0	1	0	1	FALSE	0	WARS	0	0
1	0	1	0	1	1	FALSE	YARS	1	0	1	0	1	FALSE	0	YARS	0	0
