# Supplementary material for: Network pharmacology and bioinformatics analysis identifies potential therapeutic targets of Naringenin against COVID-19/LUSC
Source: Front Endocrinol (Lausanne). 2023 Jun 6;14:1187882. doi: 10.3389/fendo.2023.1187882 (PMC10281056; doi:10.3389/fendo.2023.1187882)
Supplement: Supplementary file 1 [file DataSheet_1.zip › Supplementary Material/Table 11.XLSX]

## Sheet: Sheet1
Test compounds	Target protein	PDB ID	bind energy (kcal/mol)
naringenin	AKT1	7nh5	-9.5
	TP53	7bwn	-8.7
	SRC	1a07	-7.5
	HSP90AA1	1byq	-7.8
	MAPK3	2zoq	-8.7
	MAPK1	7e75	-7.1
