# Supplementary material for: Network pharmacology and bioinformatics analysis identifies potential therapeutic targets of Naringenin against COVID-19/LUSC
Source: Front Endocrinol (Lausanne). 2023 Jun 6;14:1187882. doi: 10.3389/fendo.2023.1187882 (PMC10281056; doi:10.3389/fendo.2023.1187882)
Supplement: Supplementary file 1 [file DataSheet_1.zip › Supplementary Material/Table 12.XLSX]

## Sheet: Sheet1
SLC2A1
TOP2A
CCNA2
RGCC
CCNB1
KIF11
CYP1A2
CDK1
AURKA
TK1
AK1
CA4
PLA2G1B
CCNE1
GPX3
AQP1
MMP12
CAT
ALDH2
KDR
FABP4
PGR
CA3
CA1
PDE5A
GPER1
RARA
APOBR
ABCB1
ALPL
OCLN
NR1H4
NME1
CDK5R1
MMP1
NDST1
CA9
SLC16A1
SULT1A1
SPP1
PCNA
TLR4
FABP3
TGM2
MAOB
PDE4D
CRABP2
NFE2
PLA2G10
SLCO2B1
NFKBIA
GPX2
SOX2
ABCC5
RHOA
NLRP3
CFTR
UCK2
PLA2G5
DHRS12
ITPKA
PROS1
TLR2
ABCG2
HNMT
LDLR
PPARG
DUSP3
SOCS3
STS
THRA
MMP3
BST1
CMA1
PTGER2
HPRT1
CTSD
PRKCB
MAPK3
UGT1A1
DPP4
GCLC
ACAT1
CCL2
LYZ
ERN1
AR
PGF
JAK1
EDNRA
JAK2
HEXB
IL2
PIK3CG
LRRC27
STK17B
HCK
TCF3
IL6
PNMT
UGT1A7
MPO
SLC5A2
UMPS
TGFB2
CDK4
MMP13
KIT
CA5B
SNAI2
CA2
HPN
CA13
TRDMT1
NOS3
CASP1
IGFBP3
SHH
ITK
AQP5
PDE4B
BDNF
SLCO1B1
CA12
ESR1
HMOX1
PON1
PLA2G2A
SLC5A1
ACTA2
SLCO1B3
PRKCA
WARS1
PTGER1
THRB
APOB
SNAI1
PTGS1
PTGS2
HSD17B14
MMP9
RORA
SEC14L2
PTGER3
CYP1A1
ABCC1
TXN
GCLM
BCHE
ABAT
FABP7
REG1A
LPO
CCL5
NOS1
UGT1A10
F3
UGT1A8
G6PD
ACHE
TNF
ZAP70
AKR1C1
ABO
CHIT1
IGF1
NQO1
CYP1B1
KLK2
CCND1
AFP
SULT2B1
HNF4A
CBR1
CHRNA7
CES1
PROM1
IGHG1
BHMT
TRPM3
AKR1C3
ADH1C
GSTM1
EGFR
VEGFA
CXCL8
TP53
MET
PIK3CA
AKT1
MTOR
BCL2
STAT3
TGFB1
CDKN1A
PMS2
BAX
JAK3
IFNG
CASP3
MAPK1
SRC
NFE2L2
FGFR1
STAT1
MMP2
NFKB1
IGF1R
RAF1
BCL2L1
CDK2
ABL1
MAPK8
GSTP1
RELA
CDK6
RARB
CASP9
ESR2
RAC1
XIAP
PARP1
MAPK14
VCAM1
CYCS
NOS2
SYK
HSP90AA1
CDC42
INS
ALB
TYR
PTK2B
SOD2
PRKACA
SERPINE1
BAD
PIK3CB
BAK1
EIF4E
CTSB
ACTB
SOD1
LCK
MIF
VDR
GSK3B
RXRA
NANOG
CYP2E1
INSR
ALDOA
CYP19A1
AHR
FASN
APAF1
GFAP
CDK5
PDPK1
CEBPB
APP
ADAM17
SREBF1
TAP1
MTAP
RHEB
CYP3A4
MAPK9
CASP7
ALOX12
CSNK2A1
DCK
IL24
ARNT
WEE1
NQO2
VCP
RXRB
PPARA
ADIPOQ
HSPA8
NR1H2
NOX4
CSNK2B
PIM1
SNCA
CYP2C19
GPT
CDK7
PRKCG
MTHFD1
TH
MAP3K5
PRDX1
SLC2A4
NCOA1
HMGCR
RPTOR
NNT
CHRM3
FGF21
ABCC4
MMP8
GPX1
PPARD
DYRK1B
NCOA2
CTRL
GSR
RAN
NFKBIL1
HAVCR1
RAB5A
CCNT1
CBS
RNASE3
SHBG
RNF2
POLB
DYRK1A
ATF6
NR1I2
SIRT2
FECH
SOAT1
MAP2K7
MAPKAPK2
DDX39B
CDK3
HDAC8
ESRRA
KCNH2
NOX1
ADK
YWHAG
APRT
FABP5
GLO1
RUVBL2
PGD
GRM5
PDK2
HSPA2
GSTA1
ISG20
ARHGDIA
CYP2C9
ADIPOR2
EEA1
HINT1
SI
GPX7
YARS1
PREP
