# Supplementary material for: Network pharmacology and bioinformatics analysis identifies potential therapeutic targets of Naringenin against COVID-19/LUSC
Source: Front Endocrinol (Lausanne). 2023 Jun 6;14:1187882. doi: 10.3389/fendo.2023.1187882 (PMC10281056; doi:10.3389/fendo.2023.1187882)
Supplement: Supplementary file 1 [file DataSheet_1.zip › Supplementary Material/Table 2.XLSX]

## Sheet: TCGA_LUSC差异结果（up+down）
logFC	AveExpr	t	P.Value	adj.P.Val	B	change
UBE2C	4.76114	11.1256	32.1666	7.79614e-129	2.54716e-124	283.581	UP
CENPA	4.59423	8.97219	32.0232	3.90476e-128	6.37881e-124	281.978	UP
TROAP	4.62058	9.95667	31.9082	1.4233e-127	1.55007e-123	280.691	UP
HJURP	4.62019	10.0186	31.8815	1.92287e-127	1.5706e-123	280.392	UP
CDC20	4.51521	11.2746	30.9693	5.78181e-123	3.14839e-119	270.131	UP
TPX2	4.56262	12.1314	30.8948	1.34679e-122	6.28603e-119	269.29	UP
NEK2	4.48454	9.84148	30.4395	2.39474e-120	9.7801e-117	264.134	UP
MYBL2	4.84345	11.7791	30.408	3.43297e-120	1.24624e-116	263.776	UP
BIRC5	4.68789	11.6409	30.3132	1.01196e-119	3.30629e-116	262.7	UP
KIF4A	4.27407	10.3186	30.0336	2.46936e-118	7.33443e-115	259.52	UP
KIF2C	4.09756	10.4822	29.9529	6.21643e-118	1.69253e-114	258.601	UP
DEPDC1	4.53302	9.28211	29.911	1.00455e-117	2.52467e-114	258.124	UP
CDCA3	4.15778	9.8252	29.4315	2.46077e-115	5.02489e-112	252.648	UP
TTK	4.41425	9.92696	29.1405	7.00413e-114	1.27133e-110	249.315	UP
DLGAP5	4.29844	10.0653	28.9903	3.95067e-113	6.79348e-110	247.593	UP
CDC45	4.42955	10.1389	28.9289	8.02705e-113	1.3113e-109	246.887	UP
BUB1B	4.27234	9.90845	28.8565	1.85096e-112	2.87973e-109	246.055	UP
PLK1	3.87208	10.5746	28.6423	2.19564e-111	3.15563e-108	243.593	UP
CDCA5	3.82089	10.8879	28.6413	2.22146e-111	3.15563e-108	243.582	UP
NUF2	4.27252	9.75707	28.6256	2.66425e-111	3.62693e-108	243.401	UP
KIF18B	4.70936	9.95025	28.5408	7.10347e-111	9.28338e-108	242.424	UP
CCNB2	3.95994	10.756	28.5152	9.55359e-111	1.20052e-107	242.129	UP
EXO1	4.18882	9.38799	28.2987	1.17134e-109	1.41741e-106	239.634	UP
ANLN	4.18944	11.4186	28.2223	2.83796e-109	3.3115e-106	238.753	UP
AURKB	4.27758	10.0642	28.0907	1.30603e-108	1.4714e-105	237.234	UP
CKAP2L	3.97145	9.47838	28.0423	2.29015e-108	2.49412e-105	236.675	UP
CEP55	4.03767	10.6955	28.015	3.14395e-108	3.31352e-105	236.359	UP
NCAPH	3.8724	10.3477	27.9087	1.08016e-107	1.10284e-104	235.13	UP
ORC6	3.79845	9.35459	27.7631	5.85849e-107	5.62967e-104	233.447	UP
KIF14	4.35728	9.30078	27.702	1.19229e-106	1.11299e-103	232.74	UP
POLQ	4.37752	9.36181	27.5675	5.70063e-106	5.17364e-103	231.182	UP
MELK	4.37701	10.1156	27.3218	9.96523e-105	8.1396e-102	228.333	UP
GTSE1	3.89231	9.73346	27.3145	1.08523e-104	8.64794e-102	228.248	UP
SKA3	3.91058	8.88756	27.2277	2.98563e-104	2.32253e-101	227.241	UP
FOXM1	4.42687	11.4029	27.2166	3.39861e-104	2.58231e-101	227.112	UP
PKMYT1	4.02974	9.64721	27.0597	2.11995e-103	1.53918e-100	225.289	UP
RAD54L	3.91117	8.60612	27.05	2.373e-103	1.68545e-100	225.177	UP
CDCA8	3.62264	10.4282	27.0347	2.83801e-103	1.93385e-100	224.999	UP
CDC25C	4.03336	7.85243	26.8301	3.09317e-102	2.0212e-99	222.62	UP
KIF23	3.41639	10.6502	26.4806	1.84327e-100	1.11525e-97	218.55	UP
SKA1	4.05461	8.97976	26.4592	2.36839e-100	1.40691e-97	218.301	UP
GNGT1	6.39045	6.44851	26.4082	4.30216e-100	2.51e-97	217.706	UP
ASPM	4.13324	10.3991	26.2241	3.71386e-99	2.09206e-96	215.56	UP
SLC2A1	5.17814	14.8482	26.2097	4.39742e-99	2.43513e-96	215.392	UP
MCM10	4.05575	9.31597	26.1828	6.02636e-99	3.28155e-96	215.078	UP
TOP2A	4.28463	12.7531	26.1707	6.9477e-99	3.70043e-96	214.936	UP
NCAPG	3.66163	9.68069	26.1584	8.02145e-99	4.08587e-96	214.793	UP
CCNA2	3.81041	10.4332	26.1574	8.11813e-99	4.08587e-96	214.781	UP
KIF20A	3.70639	10.3609	25.9224	1.27683e-97	6.22637e-95	212.037	UP
CDC6	3.88755	10.6384	25.7193	1.38484e-96	6.28409e-94	209.664	UP
DEPDC1B	4.03058	8.89424	25.6169	4.60661e-96	2.03388e-93	208.467	UP
CCNB1	3.40539	11.4045	25.5968	5.83133e-96	2.54028e-93	208.232	UP
GINS1	3.77302	10.208	25.5505	1.00411e-95	4.31662e-93	207.691	UP
PBK	4.19953	9.3624	25.535	1.20554e-95	5.11526e-93	207.509	UP
UBE2T	3.51943	10.0836	25.4411	3.63404e-95	1.50293e-92	206.41	UP
RRM2	3.86561	11.8692	25.3836	7.13966e-95	2.91584e-92	205.738	UP
TFAP2A	5.14809	10.3037	25.3815	7.31871e-95	2.95206e-92	205.713	UP
TEDC2	3.81979	8.43094	25.3769	7.72874e-95	3.07943e-92	205.659	UP
KIF11	3.31627	10.9171	25.1843	7.43011e-94	2.85596e-91	203.405	UP
TRIP13	3.72461	10.7897	24.9615	1.02133e-92	3.73765e-90	200.795	UP
CDT1	3.62912	10.2425	24.9232	1.60407e-92	5.75914e-90	200.346	UP
CDCA2	3.76162	8.82709	24.828	4.91555e-92	1.72689e-89	199.23	UP
NDC80	3.68132	9.69974	24.7818	8.46967e-92	2.91285e-89	198.689	UP
CENPF	4.00827	11.7681	24.7699	9.74515e-92	3.3166e-89	198.549	UP
UHRF1	3.85341	9.99976	24.6624	3.45302e-91	1.16306e-88	197.289	UP
SGO1	3.53806	7.51514	24.5731	9.88423e-91	3.29528e-88	196.242	UP
PIMREG	3.99029	8.88967	24.5615	1.13383e-90	3.74186e-88	196.105	UP
TICRR	4.12837	9.31193	24.3645	1.15322e-89	3.65805e-87	193.795	UP
KIFC1	3.27753	10.816	24.2036	7.67983e-89	2.38967e-86	191.907	UP
RAD51	3.21469	9.38334	24.1216	2.01969e-88	6.10992e-86	190.944	UP
PITX1	6.66641	10.8535	23.9943	9.05185e-88	2.5495e-85	189.45	UP
E2F7	4.27577	9.23809	23.7765	1.17869e-86	3.0323e-84	186.894	UP
BUB1	3.19894	10.6551	23.6441	5.61504e-86	1.36906e-83	185.339	UP
IQGAP3	3.60237	10.5179	23.6398	5.90514e-86	1.41862e-83	185.289	UP
FAM83B	6.13293	9.74254	23.603	9.12114e-86	2.15946e-83	184.856	UP
KNL1	3.20723	9.73455	23.56	1.51355e-85	3.55761e-83	184.352	UP
AUNIP	3.28165	7.96721	23.5577	1.55556e-85	3.63022e-83	184.325	UP
KCNMB2-AS1	6.08563	7.90867	23.535	2.03221e-85	4.70897e-83	184.058	UP
CHEK1	3.01177	10.0691	23.4208	7.80883e-85	1.73558e-82	182.718	UP
ESPL1	3.4674	10.094	23.3774	1.30216e-84	2.8175e-82	182.209	UP
ORC1	3.33975	9.14829	23.2781	4.20197e-84	8.91473e-82	181.042	UP
SERPINB5	7.14556	12.0473	23.1753	1.41106e-83	2.8995e-81	179.835	UP
CDK1	3.14266	11.3724	23.1634	1.62404e-83	3.27534e-81	179.695	UP
GINS2	3.46861	9.87802	23.1628	1.6362e-83	3.27963e-81	179.688	UP
ESCO2	3.47934	8.66865	23.1185	2.75829e-83	5.46174e-81	179.168	UP
NEIL3	3.98087	7.59185	23.0274	8.07147e-83	1.57911e-80	178.099	UP
AURKA	2.98849	10.4712	22.977	1.46118e-82	2.82482e-80	177.508	UP
PTTG1	2.84127	10.77	22.8867	4.23563e-82	7.9078e-80	176.448	UP
MAD2L1	3.20645	10.5703	22.8732	4.9696e-82	9.22538e-80	176.288	UP
SAPCD2	4.3027	9.22419	22.8712	5.08741e-82	9.39072e-80	176.265	UP
SPC24	3.36124	9.2592	22.7748	1.58332e-81	2.85803e-79	175.134	UP
XRCC2	3.58263	8.8624	22.6013	1.2228e-80	2.15953e-78	173.099	UP
TK1	3.32372	12.1314	22.4866	4.72532e-80	8.16856e-78	171.752	UP
CDKN3	3.44185	9.29839	22.4786	5.19114e-80	8.87984e-78	171.659	UP
ZWINT	2.96912	10.9711	22.4417	8.01539e-80	1.36395e-77	171.226	UP
BBOX1-AS1	6.00657	7.32887	22.4077	1.19691e-79	2.00541e-77	170.827	UP
C12orf56	6.08488	7.2544	22.3601	2.0963e-79	3.42452e-77	170.269	UP
STIL	2.84054	9.6792	22.2889	4.8501e-79	7.72988e-77	169.433	UP
SPC25	3.14029	8.64398	22.25	7.66615e-79	1.19841e-76	168.977	UP
PSAT1	4.27748	11.3734	22.2426	8.36246e-79	1.29487e-76	168.891	UP
CASC9	7.18519	8.34972	22.2165	1.13702e-78	1.74382e-76	168.585	UP
CENPI	3.04764	8.61632	22.2149	1.15864e-78	1.7607e-76	168.566	UP
ERCC6L	3.66619	8.33353	22.1365	2.91512e-78	4.29022e-76	167.647	UP
RECQL4	3.32271	10.303	21.8496	8.51959e-77	1.19979e-74	164.286	UP
B4GALNT4	5.38417	9.48062	21.8296	1.07795e-76	1.51154e-74	164.052	UP
LINC00511	3.79974	10.4693	21.8048	1.44281e-76	2.0145e-74	163.761	UP
MKI67	3.57629	12.2148	21.7838	1.84751e-76	2.55771e-74	163.515	UP
CDC25A	3.19202	8.93281	21.7459	2.88597e-76	3.96178e-74	163.071	UP
HELLS	2.85477	10.156	21.657	8.20438e-76	1.09858e-73	162.03	UP
IGSF9	4.4006	11.2899	21.5485	2.93481e-75	3.83544e-73	160.761	UP
HMMR	3.17349	9.4157	21.4864	6.08967e-75	7.8641e-73	160.034	UP
NXPH4	5.80923	9.46173	21.47	7.38242e-75	9.49599e-73	159.842	UP
KIF15	3.01803	9.11194	21.4037	1.60756e-74	2.02788e-72	159.067	UP
MCM4	2.72241	12.777	21.3683	2.43551e-74	3.0605e-72	158.654	UP
HROB	3.12664	8.91074	21.3098	4.84131e-74	5.99149e-72	157.969	UP
CENPE	2.96989	9.69028	21.2732	7.43488e-74	9.0639e-72	157.542	UP
DQX1	5.05984	7.79047	21.2409	1.08654e-73	1.3148e-71	157.164	UP
ASF1B	3.0776	10.4839	21.2315	1.21302e-73	1.46242e-71	157.055	UP
SPAG5	3.18162	10.5848	21.117	4.64643e-73	5.5003e-71	155.717	UP
FAM83D	3.58788	11.001	21.1117	4.94373e-73	5.81013e-71	155.656	UP
E2F8	3.15814	8.28308	21.111	4.98365e-73	5.83606e-71	155.648	UP
AC133785.1	5.167	4.98821	21.0871	6.59765e-73	7.67112e-71	155.368	UP
GABRA3	6.44098	7.59636	21.0743	7.6611e-73	8.84464e-71	155.219	UP
BRIP1	3.14879	9.13728	21.0397	1.14995e-72	1.31367e-70	154.815	UP
TFAP2A-AS2	3.2611	5.36191	20.9847	2.19145e-72	2.46044e-70	154.173	UP
ARHGAP11A	2.77432	9.98029	20.9141	5.01083e-72	5.53087e-70	153.349	UP
CCNE1	3.40643	9.07972	20.8797	7.49661e-72	8.1643e-70	152.948	UP
LINC01572	2.92335	5.77147	20.7897	2.15034e-71	2.28847e-69	151.899	UP
CENPM	2.89312	9.56705	20.7288	4.38196e-71	4.5887e-69	151.19	UP
DSP	3.66329	15.2352	20.7181	4.96987e-71	5.18771e-69	151.064	UP
EME1	3.15646	7.82815	20.6704	8.67811e-71	8.88812e-69	150.509	UP
RAD51AP1	2.94965	9.7687	20.6521	1.07555e-70	1.08794e-68	150.295	UP
DUSP9	5.85252	7.97932	20.5488	3.59914e-70	3.59606e-68	149.093	UP
AC079160.1	5.57646	5.38084	20.5452	3.75145e-70	3.73681e-68	149.051	UP
HOXC13	6.60965	6.51103	20.4504	1.13543e-69	1.12414e-67	147.948	UP
OTX1	4.64632	8.79843	20.4108	1.80347e-69	1.76416e-67	147.488	UP
RFC4	2.91982	11.1258	20.3637	3.12757e-69	3.04119e-67	146.939	UP
SHCBP1	2.55705	9.47501	20.2734	8.96917e-69	8.61885e-67	145.89	UP
RAD54B	2.48928	6.99736	20.2372	1.36852e-68	1.30738e-66	145.47	UP
CENPU	2.85203	10.0491	20.1736	2.86993e-68	2.67904e-66	144.732	UP
PRR11	2.70471	10.5415	20.07	9.60515e-68	8.76591e-66	143.529	UP
PCLAF	3.18498	8.58015	19.9965	2.2589e-67	2.00551e-65	142.678	UP
KRT6A	8.45142	15.5219	19.9627	3.35162e-67	2.93576e-65	142.285	UP
AC112777.1	3.52449	5.35945	19.9264	5.11271e-67	4.44262e-65	141.864	UP
GRHL3	5.51533	9.40521	19.889	7.89497e-67	6.78801e-65	141.432	UP
EZH2	2.85317	10.4957	19.8863	8.15225e-67	6.98937e-65	141.4	UP
CIP2A	2.68515	9.83553	19.8098	1.98383e-66	1.65769e-64	140.514	UP
NECTIN1	4.00998	13.9958	19.7684	3.20915e-66	2.64771e-64	140.035	UP
ABCA12	5.44444	9.03788	19.6668	1.04396e-65	8.38039e-64	138.861	UP
AC007128.1	4.96831	5.10295	19.6437	1.36574e-65	1.09099e-63	138.593	UP
CDCA7	3.42322	10.286	19.5812	2.8208e-65	2.22611e-63	137.871	UP
HMGA1	2.54501	14.0782	19.5291	5.16162e-65	4.01525e-63	137.269	UP
EFNA3	3.3016	7.93377	19.4628	1.11391e-64	8.48336e-63	136.503	UP
MMP12	5.35992	10.9216	19.4284	1.65858e-64	1.25438e-62	136.107	UP
COL7A1	5.26772	12.7089	19.4101	2.05013e-64	1.54336e-62	135.896	UP
FAM131C	4.48191	5.47978	19.38	2.90616e-64	2.17775e-62	135.548	UP
AC009262.1	5.02397	5.04314	19.3637	3.50714e-64	2.62209e-62	135.361	UP
DLX6	6.72108	7.11365	19.3474	4.23899e-64	3.15482e-62	135.173	UP
CLSPN	2.89337	9.27425	19.324	5.55784e-64	4.099e-62	134.903	UP
UBE2S	2.62264	10.9297	19.3175	5.98665e-64	4.40531e-62	134.829	UP
RMI2	2.84762	9.98499	19.2508	1.29639e-63	9.45437e-62	134.059	UP
FANCI	2.6554	11.2443	19.1999	2.3348e-63	1.68767e-61	133.474	UP
MMP11	5.07649	11.9039	19.1891	2.64592e-63	1.90413e-61	133.349	UP
TMEM132A	2.84689	12.2298	19.1749	3.11745e-63	2.23363e-61	133.186	UP
RHOV	4.38558	10.6753	19.1047	7.01498e-63	4.9609e-61	132.378	UP
E2F2	2.83106	9.01217	19.072	1.02223e-62	7.19792e-61	132.003	UP
SHOX2	4.65956	7.61953	19.0553	1.23989e-62	8.65592e-61	131.811	UP
FAM72B	2.95782	6.30155	18.8698	1.0532e-61	7.10956e-60	129.681	UP
MIR205HG	6.03247	10.9049	18.8085	2.13357e-61	1.43137e-59	128.978	UP
EEF1AKMT4	3.0963	8.97093	18.7963	2.45337e-61	1.64255e-59	128.839	UP
FERMT1	3.80745	11.4583	18.7777	3.0404e-61	2.02726e-59	128.626	UP
OIP5	2.66101	6.1613	18.7659	3.48316e-61	2.30835e-59	128.49	UP
AC106900.1	3.83307	3.91077	18.7479	4.28291e-61	2.82119e-59	128.284	UP
PERP	2.99004	15.6331	18.7328	5.09637e-61	3.31031e-59	128.111	UP
ECT2	2.7854	12.0761	18.6722	1.0231e-60	6.58008e-59	127.417	UP
MCM2	2.95557	11.5487	18.6618	1.15306e-60	7.37234e-59	127.298	UP
PARPBP	2.74246	8.53744	18.6153	1.96688e-60	1.24298e-58	126.767	UP
LINC02156	3.80213	4.69833	18.5853	2.77413e-60	1.73966e-58	126.424	UP
PLK4	2.31344	9.2236	18.5283	5.33498e-60	3.29498e-58	125.773	UP
RDM1	3.48038	5.15903	18.5131	6.3535e-60	3.89459e-58	125.599	UP
GPR87	4.5057	4.68147	18.4724	1.0133e-59	6.16508e-58	125.135	UP
AP005230.1	4.69318	5.75523	18.4508	1.29794e-59	7.82405e-58	124.888	UP
EPN3	3.53899	9.71244	18.4129	2.00334e-59	1.19005e-57	124.456	UP
CDCA4	2.37896	10.6373	18.3705	3.25809e-59	1.91454e-57	123.972	UP
FANCB	2.45059	7.17579	18.3671	3.38551e-59	1.98228e-57	123.934	UP
DSG3	8.29461	12.3024	18.3509	4.07482e-59	2.37737e-57	123.749	UP
PIF1	2.79508	8.41159	18.2222	1.77618e-58	1.00924e-56	122.283	UP
CCNF	2.2906	9.9841	18.2	2.28889e-58	1.29831e-56	122.031	UP
SLC6A8	3.889	13.2136	18.117	5.90688e-58	3.28773e-56	121.087	UP
CENPW	2.60484	9.77237	18.0518	1.24159e-57	6.72726e-56	120.348	UP
LINC01748	5.06566	7.20355	18.0399	1.42215e-57	7.62966e-56	120.213	UP
GINS4	2.89824	8.68132	18.0294	1.60245e-57	8.5548e-56	120.094	UP
FAM83F	4.53028	10.41	17.8741	9.39241e-57	4.86321e-55	118.333	UP
MIR4653	3.12223	3.92318	17.8384	1.40877e-56	7.27132e-55	117.93	UP
AC093895.1	4.60688	6.00381	17.832	1.51528e-56	7.80873e-55	117.857	UP
DTL	2.6533	10.3589	17.8287	1.5734e-56	8.08274e-55	117.82	UP
CTSV	3.84039	10.0942	17.8107	1.93019e-56	9.8536e-55	117.616	UP
AC022031.2	5.53797	6.23557	17.7774	2.81933e-56	1.42811e-54	117.239	UP
HASPIN	2.65601	7.60698	17.7597	3.44615e-56	1.73486e-54	117.039	UP
ZIC2	6.04871	7.39062	17.7563	3.58033e-56	1.79964e-54	117.001	UP
LINC02341	3.91359	4.38848	17.7562	3.58585e-56	1.79965e-54	117	UP
AL033530.1	5.90947	5.77674	17.7538	3.68322e-56	1.84568e-54	116.973	UP
ALG1L	3.91429	8.25657	17.7291	4.8777e-56	2.42195e-54	116.693	UP
TMPRSS4	5.2211	12.5006	17.722	5.28724e-56	2.61339e-54	116.613	UP
RASAL1	3.73225	8.21244	17.713	5.85622e-56	2.87721e-54	116.511	UP
KPNA2	2.28068	12.9559	17.7099	6.0625e-56	2.97409e-54	116.477	UP
BLM	2.51036	9.11609	17.6664	9.92912e-56	4.83464e-54	115.986	UP
LINC00634	3.59501	3.96385	17.6443	1.27543e-55	6.16431e-54	115.737	UP
DLX6-AS1	5.86032	6.81431	17.5724	2.88119e-55	1.37222e-53	114.925	UP
TRAIP	2.16018	8.47743	17.5627	3.2143e-55	1.52864e-53	114.817	UP
TFAP2A-AS1	2.91594	4.68584	17.5477	3.80857e-55	1.806e-53	114.648	UP
ARHGEF39	2.812	8.39413	17.5276	4.78294e-55	2.25495e-53	114.421	UP
RACGAP1	2.06612	11.449	17.5129	5.64671e-55	2.63556e-53	114.256	UP
ZIC5	6.20195	6.38263	17.4734	8.82613e-55	4.09032e-53	113.811	UP
GJB5	5.31777	9.60607	17.4144	1.71745e-54	7.86991e-53	113.149	UP
KRT16	7.5597	12.7548	17.4102	1.80213e-54	8.24637e-53	113.101	UP
AL133215.2	2.68048	4.81256	17.4081	1.8445e-54	8.41667e-53	113.077	UP
KNTC1	2.10027	10.8088	17.3879	2.31633e-54	1.04529e-52	112.851	UP
CENPK	2.38796	8.64652	17.383	2.44778e-54	1.10309e-52	112.796	UP
AL512363.1	4.98338	5.12982	17.3718	2.77868e-54	1.24534e-52	112.67	UP
DLX5	5.24216	8.52225	17.3362	4.15285e-54	1.84601e-52	112.27	UP
DSC3	6.27488	12.6308	17.3266	4.62868e-54	2.05194e-52	112.162	UP
AP003390.1	3.69506	5.40224	17.3047	5.92202e-54	2.62174e-52	111.916	UP
POU6F2-AS2	5.48035	5.44127	17.2983	6.36708e-54	2.81115e-52	111.844	UP
H2BC9	4.3555	6.6022	17.2945	6.64645e-54	2.92265e-52	111.802	UP
WDHD1	2.12585	10.1364	17.2914	6.88103e-54	3.02174e-52	111.767	UP
CBLC	3.50898	10.2118	17.2718	8.57975e-54	3.74256e-52	111.547	UP
LINC02428	5.0907	5.09737	17.2299	1.37433e-53	5.93944e-52	111.078	UP
AL117329.1	5.83757	6.40668	17.2283	1.39956e-53	6.04047e-52	111.06	UP
AC005537.1	4.45367	5.77273	17.2141	1.64299e-53	7.07243e-52	110.901	UP
LYPD3	4.88319	11.6156	17.2036	1.84917e-53	7.92862e-52	110.783	UP
AC010168.1	4.14904	5.16396	17.1881	2.20199e-53	9.40439e-52	110.609	UP
DNA2	2.28027	9.01657	17.1613	2.97532e-53	1.26083e-51	110.31	UP
TNS4	4.87201	11.6817	17.1339	4.04571e-53	1.70118e-51	110.004	UP
PNCK	5.61578	8.74443	17.0995	5.95969e-53	2.48919e-51	109.618	UP
FOXE1	7.25148	9.73453	17.0879	6.78631e-53	2.82089e-51	109.489	UP
CALML3-AS1	5.18131	7.63726	17.0715	8.15908e-53	3.38721e-51	109.306	UP
ARTN	4.51188	8.9116	17.0601	9.26863e-53	3.84295e-51	109.179	UP
USH1G	5.86943	6.74775	17.0501	1.03708e-52	4.28907e-51	109.067	UP
POLE2	2.32776	8.50787	16.9981	1.85875e-52	7.60062e-51	108.486	UP
LINC01980	6.51471	6.58226	16.9903	2.02897e-52	8.27597e-51	108.399	UP
SIM2	5.70347	6.74337	16.9702	2.53929e-52	1.02743e-50	108.176	UP
WDR62	2.677	9.79593	16.9702	2.54091e-52	1.02743e-50	108.175	UP
MTBP	2.05084	8.81495	16.9404	3.54647e-52	1.42697e-50	107.843	UP
AK4	2.82691	10.8036	16.9376	3.65988e-52	1.4708e-50	107.812	UP
DSCC1	2.294	9.13946	16.8713	7.68909e-52	3.04138e-50	107.073	UP
SLC24A2	4.09115	5.50453	16.8564	9.08098e-52	3.57462e-50	106.908	UP
CCDC34	2.15097	9.77705	16.8525	9.47965e-52	3.72707e-50	106.865	UP
CHRNB4	4.54091	6.14504	16.8303	1.21573e-51	4.75123e-50	106.617	UP
C5orf34	2.2255	7.61134	16.7766	2.21403e-51	8.5102e-50	106.021	UP
GJB2	5.33857	12.0017	16.7429	3.22614e-51	1.2328e-49	105.646	UP
GJB3	4.58774	10.2456	16.7341	3.55644e-51	1.35743e-49	105.549	UP
MTFR2	2.25026	8.2955	16.6755	6.83841e-51	2.58893e-49	104.898	UP
CENPH	2.15513	9.50261	16.6723	7.0878e-51	2.68024e-49	104.863	UP
ATAD2	1.99143	11.5886	16.6706	7.22227e-51	2.72793e-49	104.844	UP
AC006206.2	4.74758	6.39177	16.6664	7.56585e-51	2.8544e-49	104.798	UP
IQANK1	2.63034	11.316	16.6114	1.39668e-50	5.20321e-49	104.188	UP
PCAT6	2.69094	7.84357	16.5824	1.92788e-50	7.14148e-49	103.867	UP
FOXD3-AS1	4.93102	4.89031	16.5758	2.07367e-50	7.66412e-49	103.794	UP
GJB6	7.20896	10.2265	16.5301	3.44584e-50	1.26072e-48	103.289	UP
GAPDH	2.1353	16.774	16.5275	3.54828e-50	1.29241e-48	103.26	UP
FEN1	1.97475	11.1674	16.5198	3.86683e-50	1.40687e-48	103.174	UP
FAM111B	2.98347	9.29066	16.4758	6.29642e-50	2.2656e-48	102.689	UP
ARNTL2	2.90354	11.5145	16.4666	6.97669e-50	2.50762e-48	102.587	UP
AL031058.1	2.8114	6.94097	16.4556	7.88081e-50	2.82637e-48	102.466	UP
FAM72D	2.7262	5.33972	16.4447	8.89663e-50	3.17673e-48	102.345	UP
TIMELESS	2.04416	11.7192	16.42	1.16948e-49	4.13074e-48	102.073	UP
MIR4713HG	3.37512	3.4662	16.4191	1.18176e-49	4.16959e-48	102.063	UP
KRT17	5.99847	15.4772	16.4022	1.42501e-49	5.01162e-48	101.876	UP
UCN2	4.55472	5.66535	16.371	2.01368e-49	7.01397e-48	101.532	UP
RAET1L	6.44029	7.07601	16.3687	2.06552e-49	7.18688e-48	101.507	UP
LINC02163	4.5067	4.28112	16.3073	4.07458e-49	1.39252e-47	100.831	UP
GABRQ	5.68401	7.07168	16.2602	6.8533e-49	2.33241e-47	100.314	UP
VPS9D1-AS1	3.26812	7.91731	16.2551	7.25429e-49	2.46375e-47	100.257	UP
COL11A1	5.38173	10.2044	16.2533	7.39724e-49	2.50968e-47	100.238	UP
HOXA10	4.47616	7.05425	16.247	7.93162e-49	2.68263e-47	100.168	UP
DDX11-AS1	2.49236	5.54774	16.2365	8.9037e-49	3.00208e-47	100.053	UP
KRT5	6.93016	16.3161	16.1921	1.45348e-48	4.82603e-47	99.5655	UP
LINC01633	3.50195	3.21093	16.1758	1.74003e-48	5.75409e-47	99.3864	UP
FAM72A	2.3594	6.2749	16.1729	1.79741e-48	5.9378e-47	99.3541	UP
FAT2	5.60927	11.5313	16.1275	2.96417e-48	9.68455e-47	98.8564	UP
CERS3	6.62	8.63046	16.1232	3.10801e-48	1.0114e-46	98.8092	UP
KRT6B	7.39295	11.7552	16.117	3.3263e-48	1.07921e-46	98.7417	UP
AP000251.1	3.64184	4.40111	16.0788	5.06635e-48	1.63242e-46	98.323	UP
FANCA	2.10665	9.82595	16.0602	6.22009e-48	2.00022e-46	98.1189	UP
CHEK2	1.98269	10.1986	16.0535	6.69702e-48	2.14936e-46	98.0454	UP
LINC00519	4.76767	6.69926	16.0076	1.10883e-47	3.51383e-46	97.5437	UP
ALDH3B2	4.10926	10.391	15.9284	2.64387e-47	8.25028e-46	96.6792	UP
SLC25A5P5	3.57954	4.51836	15.9269	2.68775e-47	8.3792e-46	96.6628	UP
METTL11B	3.95804	3.76932	15.9149	3.06799e-47	9.51922e-46	96.5312	UP
HOXD11	5.30431	5.04863	15.905	3.41932e-47	1.05892e-45	96.4233	UP
WDR72	4.79062	10.5686	15.8776	4.61769e-47	1.4233e-45	96.1244	UP
LINC00491	5.58269	5.99607	15.8749	4.75536e-47	1.46297e-45	96.0952	UP
CKS1B	2.12037	10.9712	15.8745	4.7772e-47	1.4683e-45	96.0906	UP
PRAME	7.26554	9.71737	15.8712	4.95295e-47	1.52089e-45	96.0547	UP
HOXA13	5.48334	5.52086	15.8621	5.46852e-47	1.67135e-45	95.9561	UP
CBY2	4.06829	4.71588	15.8606	5.56131e-47	1.69496e-45	95.9394	UP
SLC7A5	3.14851	13.311	15.8455	6.56112e-47	1.99409e-45	95.7749	UP
BCL2L10	4.26235	5.57043	15.8311	7.67516e-47	2.32188e-45	95.6189	UP
CHAF1B	2.07545	9.67531	15.8025	1.04963e-46	3.1636e-45	95.3075	UP
CALML3	6.49064	6.75367	15.7879	1.23165e-46	3.70198e-45	95.1484	UP
AC068831.5	3.2705	3.54215	15.777	1.38814e-46	4.16085e-45	95.0294	UP
TSACC	2.39447	4.89156	15.7616	1.64248e-46	4.90523e-45	94.862	UP
CARD14	2.80326	8.073	15.7577	1.71283e-46	5.106e-45	94.8203	UP
MIR924HG	4.07249	6.10405	15.749	1.88311e-46	5.59317e-45	94.726	UP
TONSL	2.30444	10.3892	15.7444	1.98022e-46	5.87626e-45	94.676	UP
TAS2R2P	3.13267	2.8745	15.6849	3.79197e-46	1.11513e-44	94.0296	UP
DDX12P	2.74269	7.76154	15.6733	4.30532e-46	1.2593e-44	93.9033	UP
C1orf112	1.9158	9.13808	15.6709	4.41572e-46	1.28928e-44	93.8781	UP
FBXO43	2.82267	5.85005	15.57	1.32589e-45	3.78005e-44	92.7844	UP
AC116049.1	3.82701	3.5275	15.5644	1.40875e-45	4.00579e-44	92.724	UP
AC020891.2	3.64759	3.44566	15.5457	1.72678e-45	4.88461e-44	92.5216	UP
SPTBN2	2.56218	11.6929	15.5297	2.05432e-45	5.78609e-44	92.3488	UP
AC020907.1	4.83894	5.55114	15.5026	2.75711e-45	7.70577e-44	92.0561	UP
CTHRC1	3.0308	11.2533	15.4491	4.92724e-45	1.3608e-43	91.4785	UP
PPP2R2C	5.49522	9.46584	15.4473	5.01992e-45	1.38523e-43	91.46	UP
KRTAP4-1	4.41268	4.22782	15.4435	5.23107e-45	1.43985e-43	91.419	UP
TRIM29	4.36967	13.8084	15.3497	1.44489e-44	3.90468e-43	90.4084	UP
ZYG11A	4.23344	6.10369	15.3256	1.87504e-44	5.02968e-43	90.1492	UP
SHMT2	1.73233	12.8328	15.2858	2.88243e-44	7.63785e-43	89.7215	UP
AC010275.1	4.7232	4.84526	15.2828	2.97603e-44	7.87309e-43	89.6897	UP
NKPD1	3.46104	5.72405	15.2819	3.00549e-44	7.94461e-43	89.6799	UP
SKP2	2.23007	11.3065	15.2802	3.06263e-44	8.08911e-43	89.6611	UP
C19orf48	1.86434	11.772	15.2752	3.23322e-44	8.52589e-43	89.6072	UP
TERT	4.19667	4.71041	15.1792	9.09804e-44	2.34796e-42	88.5782	UP
MEX3A	3.30518	9.56218	15.1772	9.29347e-44	2.3965e-42	88.5571	UP
PTHLH	5.57875	10.7993	15.1595	1.12426e-43	2.88546e-42	88.3677	UP
AC083973.1	3.53244	4.59947	15.1536	1.19834e-43	3.07075e-42	88.3042	UP
MELTF-AS1	2.71616	6.88715	15.1408	1.3753e-43	3.51321e-42	88.1672	UP
MELTF	3.29166	10.7287	15.1065	1.98772e-43	5.05392e-42	87.8009	UP
AK4P1	2.53969	4.29006	15.1029	2.06666e-43	5.24645e-42	87.7622	UP
TESMIN	2.99933	8.28895	15.0469	3.77107e-43	9.47757e-42	87.164	UP
KRT74	4.77561	5.02026	15.0311	4.4666e-43	1.1174e-41	86.9957	UP
S100A2	5.573	13.2487	15.0298	4.52985e-43	1.13236e-41	86.9817	UP
AC018641.1	3.49818	3.6238	15.0211	4.97167e-43	1.24091e-41	86.8891	UP
AC013652.1	2.96955	6.75289	15.0103	5.58426e-43	1.39168e-41	86.7736	UP
AC026401.3	1.96628	9.2062	15.0055	5.87351e-43	1.46153e-41	86.7233	UP
SLC2A1-AS1	2.82475	5.56583	15.0029	6.04364e-43	1.50044e-41	86.6949	UP
F12	2.82818	7.63074	14.986	7.24039e-43	1.79347e-41	86.5153	UP
CKAP2	1.8136	11.0878	14.9464	1.10626e-42	2.72167e-41	86.0937	UP
PYCR1	2.58551	11.0629	14.9209	1.45408e-42	3.56129e-41	85.8218	UP
SYT14	5.70642	6.4378	14.9077	1.67431e-42	4.09454e-41	85.6816	UP
NLRP3P1	3.70886	4.08142	14.9019	1.78098e-42	4.35214e-41	85.6201	UP
AC007128.2	3.14886	2.942	14.8972	1.87178e-42	4.57061e-41	85.5707	UP
NKAIN1	3.95077	5.44725	14.8828	2.1825e-42	5.3016e-41	85.4179	UP
SALL4	3.39849	7.32438	14.8641	2.66546e-42	6.4556e-41	85.2191	UP
AL390334.1	4.18485	3.98789	14.8517	3.04266e-42	7.34737e-41	85.0875	UP
CCDC150	2.56273	7.04514	14.7979	5.40138e-42	1.29665e-40	84.5168	UP
HOXC13-AS	4.76477	4.53272	14.781	6.46287e-42	1.54579e-40	84.3384	UP
GMNN	1.8209	10.3355	14.7652	7.65177e-42	1.82082e-40	84.1704	UP
CKMT1B	3.97888	7.87404	14.7602	8.06818e-42	1.91433e-40	84.1177	UP
NPM3	1.98781	10.6856	14.7448	9.50711e-42	2.25084e-40	83.9545	UP
OGFRP1	2.14147	8.72127	14.7322	1.08652e-41	2.56308e-40	83.8218	UP
TMEM171	3.06428	6.75302	14.7081	1.4043e-41	3.29369e-40	83.5667	UP
ADGRF4	4.57182	8.01377	14.7077	1.41003e-41	3.3024e-40	83.5626	UP
TP63	4.93156	13.4756	14.7035	1.47382e-41	3.44686e-40	83.5186	UP
FANCD2	1.77848	9.82788	14.6688	2.13071e-41	4.95478e-40	83.1521	UP
GPT2	2.36413	10.7856	14.6374	2.97533e-41	6.88944e-40	82.8201	UP
KIF22	1.59735	11.1586	14.6288	3.25758e-41	7.53233e-40	82.7299	UP
PKP1	5.45705	14.0965	14.6066	4.12061e-41	9.48757e-40	82.4962	UP
AC010595.1	4.10178	3.77783	14.6046	4.20965e-41	9.67895e-40	82.475	UP
AC068831.6	2.4851	6.2198	14.5949	4.66423e-41	1.07015e-39	82.373	UP
NCAPG2	1.90644	10.8922	14.5749	5.7654e-41	1.31725e-39	82.1623	UP
ZNF887P	2.66248	3.6456	14.5648	6.41728e-41	1.46414e-39	82.0558	UP
AC069277.1	4.06316	4.72037	14.5573	6.9467e-41	1.58272e-39	81.9769	UP
PPP1R14B	1.7127	11.9668	14.5476	7.69298e-41	1.74788e-39	81.8755	UP
TRIM59	2.16935	9.51002	14.5414	8.21913e-41	1.86612e-39	81.8097	UP
KNSTRN	1.73052	10.3477	14.5399	8.3502e-41	1.89457e-39	81.794	UP
TMEM40	3.66388	9.14275	14.5348	8.80886e-41	1.99586e-39	81.7408	UP
CASC8	3.80829	5.79388	14.5233	9.95347e-41	2.24585e-39	81.6193	UP
CFAP20DC	2.63317	8.09664	14.5096	1.15031e-40	2.58657e-39	81.4755	UP
MIR2052HG	4.16847	5.07622	14.5047	1.2115e-40	2.72042e-39	81.4239	UP
TMPO-AS1	2.06695	7.49805	14.4918	1.38752e-40	3.10288e-39	81.289	UP
ZWILCH	1.58545	10.0589	14.4772	1.61882e-40	3.60779e-39	81.1358	UP
KIF18A	1.96439	9.14448	14.4512	2.129e-40	4.71585e-39	80.8634	UP
G2E3-AS1	5.17466	4.89626	14.4196	2.97193e-40	6.53424e-39	80.5317	UP
FAM86JP	1.94343	7.74162	14.4126	3.20036e-40	7.01289e-39	80.4581	UP
IRF6	2.33839	13.5584	14.4063	3.41931e-40	7.47763e-39	80.3923	UP
PGLYRP3	5.89773	6.32048	14.3898	4.06849e-40	8.87355e-39	80.2195	UP
GPR19	2.65204	6.1926	14.3818	4.42374e-40	9.62907e-39	80.1362	UP
FGF11	3.2427	4.63272	14.355	5.86382e-40	1.27129e-38	79.8561	UP
AL354993.2	2.89193	3.83461	14.3477	6.33287e-40	1.36934e-38	79.7796	UP
HMGA2	5.63407	8.90524	14.333	7.39426e-40	1.59357e-38	79.6255	UP
PPAT	1.87311	10.1218	14.33	7.62679e-40	1.6426e-38	79.5947	UP
DBF4	1.77774	9.97321	14.3275	7.82954e-40	1.68516e-38	79.5686	UP
AC113189.3	3.52328	5.6056	14.3181	8.63817e-40	1.85797e-38	79.4709	UP
TMPRSS11E	5.83458	8.31133	14.3169	8.75217e-40	1.88126e-38	79.4579	UP
NMU	4.13936	6.8993	14.3119	9.22316e-40	1.97859e-38	79.4058	UP
EFNA4	1.66596	9.32146	14.3047	9.94531e-40	2.13071e-38	79.3308	UP
KRT6C	6.85281	9.14537	14.2982	1.06543e-39	2.27961e-38	79.2624	UP
CHTF18	2.15533	10.1169	14.2908	1.15067e-39	2.45397e-38	79.1858	UP
PCMTD1P3	3.12603	3.12875	14.2844	1.2304e-39	2.62058e-38	79.1192	UP
TFAP4	1.65052	9.95785	14.2821	1.26069e-39	2.68335e-38	79.0951	UP
RPL39L	2.97862	10.1425	14.2303	2.17056e-39	4.5723e-38	78.5549	UP
PAICS	1.8724	12.9373	14.2121	2.62676e-39	5.50139e-38	78.3653	UP
CCDC58	1.66959	10.0564	14.2105	2.66967e-39	5.58767e-38	78.3492	UP
STRA6	3.97531	8.63352	14.2095	2.69804e-39	5.64343e-38	78.3387	UP
CENPL	1.7002	9.25397	14.1981	3.03963e-39	6.34573e-38	78.2201	UP
LMNB1	1.81967	11.4818	14.1873	3.40231e-39	7.08478e-38	78.1081	UP
RCCD1	1.67109	9.79221	14.1786	3.72749e-39	7.74711e-38	78.0173	UP
ZNF695	4.00116	4.94867	14.1539	4.82582e-39	9.95387e-38	77.7606	UP
CHRNA5	2.60753	6.03678	14.1436	5.37473e-39	1.10651e-37	77.6535	UP
B3GNT4	2.70575	6.60778	14.1358	5.82694e-39	1.19659e-37	77.5732	UP
C1orf74	1.95656	8.81291	14.1083	7.76627e-39	1.59084e-37	77.2876	UP
THOC3	1.97608	9.80599	14.1021	8.2857e-39	1.69512e-37	77.2233	UP
PRC1	2.01728	4.17833	14.0987	8.58555e-39	1.75427e-37	77.1879	UP
HOXA1	2.61294	7.44348	14.0852	9.88578e-39	2.00863e-37	77.0478	UP
LAD1	2.25084	12.6522	14.075	1.09925e-38	2.22933e-37	76.9423	UP
PPIAP45	2.86193	3.48753	14.061	1.27158e-38	2.57245e-37	76.7975	UP
AC103718.1	4.578	6.63712	14.0365	1.64172e-38	3.30693e-37	76.5435	UP
SGO2	1.8617	9.42929	14.0336	1.69102e-38	3.40203e-37	76.5141	UP
APOBEC3B	3.02488	8.82295	14.0106	2.14874e-38	4.29906e-37	76.276	UP
AC009264.1	5.30608	5.25241	14.0055	2.2649e-38	4.52868e-37	76.2237	UP
AF127577.3	4.09828	3.79505	13.9902	2.6565e-38	5.30197e-37	76.0652	UP
AC023593.1	2.66687	2.88216	13.9818	2.89649e-38	5.76334e-37	75.9792	UP
GREM1	3.93066	10.6365	13.9799	2.9547e-38	5.87559e-37	75.9594	UP
MCM7	1.73164	13.2311	13.9756	3.09182e-38	6.14452e-37	75.9143	UP
TMEM79	2.31697	9.91566	13.9326	4.8308e-38	9.53091e-37	75.4708	UP
CDH3	3.15304	12.9302	13.9031	6.55342e-38	1.28288e-36	75.1676	UP
UBE2SP1	2.62596	5.2733	13.8959	7.06403e-38	1.37953e-36	75.0931	UP
GGH	2.12167	11.1454	13.8891	7.57799e-38	1.47814e-36	75.0232	UP
GAPDHP65	2.28709	5.80156	13.8777	8.52783e-38	1.66044e-36	74.9059	UP
OR7E62P	3.84022	3.77595	13.8693	9.30666e-38	1.80992e-36	74.819	UP
KREMEN2	4.32923	7.34069	13.8687	9.35654e-38	1.81746e-36	74.8137	UP
BOP1	1.80009	11.9285	13.8636	9.87076e-38	1.91507e-36	74.7605	UP
NME1	1.87056	9.86445	13.8627	9.95699e-38	1.93065e-36	74.7519	UP
GAL	4.58362	6.23403	13.8592	1.03319e-37	2.00215e-36	74.7151	UP
CDK5R1	2.2701	9.13409	13.859	1.03429e-37	2.00311e-36	74.7141	UP
MMP1	4.82002	11.3225	13.8524	1.10746e-37	2.14227e-36	74.6461	UP
LHX5	5.17838	4.98664	13.8504	1.13116e-37	2.18681e-36	74.6251	UP
KRT15	5.1427	13.5774	13.8444	1.20379e-37	2.32311e-36	74.5632	UP
ACTL6A	1.92602	12.2587	13.8441	1.20698e-37	2.32789e-36	74.5606	UP
GEN1	1.71858	10.2389	13.841	1.24602e-37	2.40177e-36	74.529	UP
LARGE2	2.62693	11.0034	13.84	1.25967e-37	2.42664e-36	74.5181	UP
SRRM3	3.019	8.65131	13.8373	1.29508e-37	2.49339e-36	74.4906	UP
PKP3	2.02476	12.4188	13.8287	1.41546e-37	2.71715e-36	74.4023	UP
PAFAH1B3	1.94624	10.0949	13.8224	1.50994e-37	2.89342e-36	74.338	UP
CENPN	1.75141	9.22012	13.809	1.73567e-37	3.31238e-36	74.1996	UP
AKR1B10	7.43013	10.9098	13.8074	1.76372e-37	3.36394e-36	74.1836	UP
TMEM117	2.21566	9.4052	13.7987	1.92884e-37	3.67458e-36	74.0947	UP
MIS18A	1.58444	9.66193	13.788	2.15532e-37	4.0965e-36	73.9843	UP
CA9	5.26356	8.94349	13.784	2.245e-37	4.25209e-36	73.9438	UP
SLC16A1	2.42161	12.0127	13.782	2.29154e-37	4.33773e-36	73.9234	UP
FKBP4	1.75392	12.9437	13.7565	2.98226e-37	5.61592e-36	73.6616	UP
AKR1B15	5.69013	6.79521	13.7553	3.01986e-37	5.68346e-36	73.6491	UP
ACRV1	2.10459	3.81281	13.7409	3.5003e-37	6.57251e-36	73.5024	UP
AC092306.1	2.8151	5.03035	13.738	3.60908e-37	6.77288e-36	73.472	UP
POLR2H	1.66065	12.0692	13.7359	3.68763e-37	6.91632e-36	73.4506	UP
MYO19	1.59241	11.3749	13.7263	4.07187e-37	7.62385e-36	73.3521	UP
LINC02820	4.59465	4.66394	13.713	4.66901e-37	8.72189e-36	73.2161	UP
AC027228.2	2.59499	4.98688	13.7095	4.83971e-37	9.02529e-36	73.1804	UP
RPP40	1.69881	8.41851	13.7078	4.92476e-37	9.17342e-36	73.1631	UP
RCC1	1.54821	11.6519	13.7065	4.98966e-37	9.28901e-36	73.1501	UP
SPP1	4.25343	13.9173	13.7056	5.03482e-37	9.36242e-36	73.1411	UP
GINS3	1.70468	9.29823	13.6982	5.43439e-37	1.00885e-35	73.0652	UP
HMGB3	2.13325	12.2592	13.691	5.84989e-37	1.08349e-35	72.992	UP
SLC5A12	4.11718	6.3257	13.683	6.35474e-37	1.17433e-35	72.9097	UP
ATAD5	1.87966	9.05689	13.6597	8.07368e-37	1.4861e-35	72.6718	UP
HOXA11	4.46614	4.88767	13.656	8.38675e-37	1.54112e-35	72.634	UP
GJB4	4.22484	6.14246	13.6444	9.44333e-37	1.72557e-35	72.5161	UP
NCAPD2	1.77321	13.0161	13.6422	9.66132e-37	1.76442e-35	72.4934	UP
AL356274.2	3.59193	3.61097	13.6368	1.02091e-36	1.8603e-35	72.4386	UP
A2ML1	6.23147	9.36312	13.6315	1.07889e-36	1.96266e-35	72.3837	UP
IFITM3P9	4.42703	4.64562	13.6241	1.16346e-36	2.11181e-35	72.3087	UP
PVT1	2.02493	9.50352	13.6128	1.30669e-36	2.36653e-35	72.1933	UP
OVOL1	3.17564	8.32581	13.6081	1.37034e-36	2.47494e-35	72.1461	UP
PDK1	1.79602	11.2546	13.6074	1.3814e-36	2.49353e-35	72.1381	UP
AL023803.2	2.34599	4.03421	13.6063	1.3964e-36	2.51922e-35	72.1273	UP
XXYLT1	1.96002	11.4131	13.5992	1.50235e-36	2.70739e-35	72.0547	UP
FBXO45	1.80331	11.4233	13.591	1.63389e-36	2.93471e-35	71.9713	UP
TPRXL	4.12625	6.97392	13.5752	1.92072e-36	3.43856e-35	71.8105	UP
PCNA	1.58738	12.7973	13.5688	2.0509e-36	3.66558e-35	71.7454	UP
ALG3	1.80233	12.3672	13.5569	2.31605e-36	4.13045e-35	71.6246	UP
PPP1R14BP3	1.66536	9.37015	13.5374	2.82771e-36	5.02649e-35	71.4262	UP
PLPP2	2.27698	11.4839	13.534	2.92932e-36	5.20428e-35	71.3911	UP
IGF2BP3	4.16584	9.20843	13.5027	4.03168e-36	7.11248e-35	71.0737	UP
PLPP4	3.44616	6.51762	13.4999	4.14704e-36	7.31205e-35	71.0457	UP
LINC02562	3.28087	7.65756	13.4903	4.5736e-36	8.03812e-35	70.9484	UP
SFXN1	1.62579	11.6219	13.4219	9.19423e-36	1.59954e-34	70.2546	UP
SNHG1	1.74725	11.2506	13.4217	9.20899e-36	1.60126e-34	70.253	UP
MGME1	1.49763	10.7733	13.3891	1.283e-35	2.21204e-34	69.9235	UP
KRT17P1	3.45357	3.76063	13.3848	1.34031e-35	2.30599e-34	69.88	UP
CKMT1A	3.55147	7.4124	13.375	1.48125e-35	2.54177e-34	69.7807	UP
TACC3	1.66894	11.6009	13.3723	1.5217e-35	2.60844e-34	69.7539	UP
AL391152.1	2.92997	3.7472	13.3672	1.60338e-35	2.74414e-34	69.702	UP
SMCO2	2.49597	4.75725	13.3661	1.62199e-35	2.77308e-34	69.6905	UP
KRT17P6	3.38033	3.40972	13.3617	1.69484e-35	2.89461e-34	69.6469	UP
EIF4EBP1	2.30276	11.8923	13.3557	1.80237e-35	3.07344e-34	69.5857	UP
PRR19	1.92656	6.29606	13.3281	2.38397e-35	4.03989e-34	69.3079	UP
GEMIN8P4	1.88716	6.28392	13.3222	2.53331e-35	4.28407e-34	69.2475	UP
AL023755.1	2.77825	3.44148	13.3157	2.70408e-35	4.5705e-34	69.1827	UP
MCM8	1.63491	8.96607	13.3079	2.92712e-35	4.93471e-34	69.104	UP
COL6A4P1	2.79634	3.75803	13.3063	2.97666e-35	5.01565e-34	69.0873	UP
RANBP1P1	1.68642	4.82998	13.3016	3.12117e-35	5.25644e-34	69.0402	UP
GAPDHP63	2.16083	4.35206	13.286	3.65374e-35	6.13753e-34	68.8836	UP
SERPINB13	6.82494	9.73057	13.2852	3.68337e-35	6.18412e-34	68.8756	UP
LINC01967	3.75931	3.64102	13.2845	3.71121e-35	6.22766e-34	68.8681	UP
AL139095.3	3.73155	3.51369	13.2767	4.01768e-35	6.72813e-34	68.7893	UP
COL17A1	5.0874	12.2127	13.2646	4.54162e-35	7.58554e-34	68.6675	UP
MRGBP	1.34944	10.7096	13.2607	4.72383e-35	7.87031e-34	68.6284	UP
SIX4	2.19032	9.70353	13.2596	4.77335e-35	7.94876e-34	68.6181	UP
ADAMTS20	4.67568	5.23177	13.2444	5.56847e-35	9.22582e-34	68.465	UP
NUDT1	1.59753	10.2976	13.2393	5.86491e-35	9.7071e-34	68.4135	UP
LMNB2	1.7556	12.8294	13.2198	7.14362e-35	1.17936e-33	68.2175	UP
PSRC1	1.71884	9.11334	13.2062	8.19213e-35	1.34634e-33	68.0815	UP
SLC15A1	3.67964	6.64821	13.2008	8.65647e-35	1.41909e-33	68.0267	UP
CRABP2	3.65834	11.0968	13.1904	9.61452e-35	1.57535e-33	67.9224	UP
IL36RN	5.74027	6.98285	13.1815	1.05095e-34	1.7194e-33	67.834	UP
FIGNL1	1.70768	10.1588	13.1752	1.12028e-34	1.831e-33	67.7705	UP
ZP3	2.34286	8.38129	13.158	1.33203e-34	2.16733e-33	67.5985	UP
H2AX	1.69582	11.5487	13.1474	1.48332e-34	2.40511e-33	67.4917	UP
HSD17B1	2.7186	6.1535	13.1426	1.55716e-34	2.52359e-33	67.4434	UP
PCCA-DT	1.94864	8.50673	13.1414	1.57573e-34	2.55116e-33	67.4316	UP
RANBP1	1.52991	12.381	13.1386	1.62044e-34	2.62094e-33	67.4038	UP
AP005264.4	3.54841	5.00632	13.1271	1.81924e-34	2.93377e-33	67.2889	UP
AC011632.1	5.58578	5.87425	13.1125	2.10747e-34	3.38522e-33	67.1428	UP
GABRR1	4.82515	5.47279	13.0862	2.74573e-34	4.38243e-33	66.88	UP
RAD51AP2	3.04094	4.02085	13.0785	2.96779e-34	4.72763e-33	66.8027	UP
PLXNB3	2.62814	9.31422	13.0718	3.17366e-34	5.05311e-33	66.7361	UP
POC1A	1.52097	8.96963	13.0639	3.43643e-34	5.46085e-33	66.6571	UP
ARHGEF19	1.88066	10.9164	13.0632	3.45935e-34	5.49459e-33	66.6505	UP
KLC3	2.7253	8.46793	13.058	3.64398e-34	5.78223e-33	66.5988	UP
AL109946.1	3.11926	3.65059	13.0539	3.7981e-34	6.02094e-33	66.5577	UP
P3H4	1.85316	10.9512	13.051	3.91181e-34	6.19819e-33	66.5284	UP
NPSR1-AS1	3.52277	3.38469	13.0499	3.95473e-34	6.26316e-33	66.5175	UP
BTBD11	3.24857	9.42995	13.0426	4.25548e-34	6.72316e-33	66.4447	UP
BARX1	5.8814	6.54385	13.0323	4.71976e-34	7.44586e-33	66.3418	UP
GMPSP1	1.97516	3.82723	13.0315	4.75503e-34	7.49427e-33	66.3344	UP
CHAF1A	1.81521	10.5743	13.0302	4.81659e-34	7.58764e-33	66.3217	UP
SLC44A5	3.33444	8.91083	13.0106	5.86694e-34	9.21491e-33	66.1257	UP
NKX1-2	5.0859	4.99059	13.0025	6.35823e-34	9.95859e-33	66.0458	UP
NECTIN4	2.51933	11.8367	12.9889	7.28887e-34	1.13889e-32	65.9102	UP
AC013731.1	2.13511	3.99284	12.9788	8.06552e-34	1.25664e-32	65.8096	UP
PPP1R14B-AS1	2.27502	3.26528	12.9696	8.84492e-34	1.3761e-32	65.718	UP
DKC1	1.49578	12.5175	12.9551	1.02185e-33	1.58527e-32	65.5746	UP
CERNA2	5.45034	7.70845	12.9489	1.0881e-33	1.68565e-32	65.5122	UP
SH2D5	3.96627	6.18945	12.9318	1.29036e-33	1.9952e-32	65.3428	UP
GPX2	5.68675	11.7713	12.9205	1.44471e-33	2.22859e-32	65.2306	UP
SOX2	4.80225	11.789	12.9199	1.45395e-33	2.24073e-32	65.2243	UP
PSMD10P2	3.31558	3.59062	12.9186	1.47256e-33	2.26834e-32	65.2116	UP
AL157829.1	3.71373	4.30076	12.918	1.48044e-33	2.27833e-32	65.2063	UP
POU6F2	4.40708	6.97516	12.9105	1.59569e-33	2.45107e-32	65.1319	UP
PTGFRN	1.93591	13.2413	12.9053	1.68057e-33	2.57782e-32	65.0804	UP
TNFRSF18	2.85317	9.07117	12.9048	1.68984e-33	2.58961e-32	65.0749	UP
IBSP	3.242	4.6575	12.9024	1.73133e-33	2.65194e-32	65.0508	UP
SNHG4	2.26064	8.65745	12.9018	1.74054e-33	2.6648e-32	65.0456	UP
SLC25A10	1.86025	8.22056	12.899	1.79073e-33	2.73779e-32	65.0173	UP
AC011374.1	4.29869	6.09127	12.8953	1.8583e-33	2.83977e-32	64.9805	UP
AP003119.2	2.4308	4.5956	12.8902	1.955e-33	2.98475e-32	64.9302	UP
LHX2	4.43619	5.11025	12.8884	1.99095e-33	3.03823e-32	64.9121	UP
FSCN1	2.28815	13.9331	12.884	2.07939e-33	3.17022e-32	64.8689	UP
GGCT	1.58727	10.3273	12.8811	2.14019e-33	3.25987e-32	64.8403	UP
TPBG	1.92897	11.411	12.8798	2.16764e-33	3.29861e-32	64.8276	UP
TWIST1	3.32003	7.76478	12.8795	2.1754e-33	3.30733e-32	64.8241	UP
CNFN	3.58075	7.8659	12.8737	2.30521e-33	3.49656e-32	64.7665	UP
TYMSOS	2.26058	4.55289	12.8616	2.59962e-33	3.93034e-32	64.6471	UP
HOXD10	4.39677	6.91033	12.8519	2.86205e-33	4.32112e-32	64.5516	UP
H3C2	2.7562	2.95317	12.8362	3.34857e-33	5.04634e-32	64.3957	UP
DARS-AS1	1.76211	6.54449	12.8325	3.4732e-33	5.22932e-32	64.3594	UP
AL031736.1	3.34745	3.92206	12.8314	3.5103e-33	5.28032e-32	64.3488	UP
AL033397.2	3.39608	4.9983	12.8261	3.70033e-33	5.56105e-32	64.2965	UP
FAM72C	2.63483	4.65786	12.8231	3.81523e-33	5.72845e-32	64.2661	UP
CBX2	2.83344	10.2226	12.8188	3.98084e-33	5.95794e-32	64.2239	UP
C10orf88B	2.78043	5.58118	12.8151	4.13119e-33	6.16603e-32	64.1871	UP
PITX2	5.60158	5.94631	12.7945	5.06915e-33	7.53843e-32	63.9839	UP
MCM6	1.53763	11.8126	12.7851	5.56604e-33	8.25482e-32	63.891	UP
LINC02541	3.27291	8.45943	12.7817	5.75634e-33	8.5293e-32	63.8576	UP
CASKIN1	3.33709	5.17815	12.7788	5.92202e-33	8.77081e-32	63.8294	UP
HPDL	3.18885	6.76448	12.7522	7.70876e-33	1.13655e-31	63.5676	UP
CABYR	3.65261	8.0404	12.7495	7.92334e-33	1.16661e-31	63.5403	UP
ESPN	2.74841	9.26599	12.7467	8.14412e-33	1.19858e-31	63.513	UP
TTLL12	1.81921	12.5417	12.7434	8.41475e-33	1.23618e-31	63.4805	UP
LINC01096	3.49907	3.44474	12.7424	8.50292e-33	1.24745e-31	63.4702	UP
DDIAS	1.98221	9.51999	12.7348	9.16085e-33	1.34096e-31	63.3962	UP
DDX11	1.84669	10.6012	12.7324	9.38182e-33	1.37147e-31	63.3725	UP
BAIAP2L2	2.71228	7.43559	12.7321	9.41022e-33	1.375e-31	63.3695	UP
ANKRD18B	4.01876	6.19904	12.7302	9.59011e-33	1.40066e-31	63.3507	UP
GRHL1	2.32334	10.5678	12.7231	1.02948e-32	1.50089e-31	63.2803	UP
HTR2C	4.96272	5.042	12.7175	1.08758e-32	1.58489e-31	63.2258	UP
AC097358.2	2.0666	2.30102	12.71	1.17139e-32	1.70399e-31	63.152	UP
GPC2	2.73827	6.60184	12.7022	1.26564e-32	1.837e-31	63.0752	UP
IGSF11	3.88453	7.61181	12.7021	1.26742e-32	1.83877e-31	63.0738	UP
MRPL3	1.3839	12.5045	12.6923	1.39635e-32	2.02222e-31	62.9776	UP
PPIF	1.58309	12.4498	12.687	1.47181e-32	2.12868e-31	62.9253	UP
CAMK2N2	2.75679	6.24399	12.6778	1.61169e-32	2.32379e-31	62.8351	UP
TUBA1C	1.53169	12.8664	12.6729	1.69088e-32	2.43583e-31	62.7875	UP
ABCC5	2.76339	13.2652	12.6608	1.90667e-32	2.73943e-31	62.6682	UP
ATP5MC1P6	2.89919	2.84355	12.6546	2.02644e-32	2.90641e-31	62.6077	UP
PLEKHG6	2.36761	10.0013	12.651	2.0989e-32	3.00637e-31	62.5728	UP
SASS6	1.41849	8.66948	12.651	2.10029e-32	3.00704e-31	62.5722	UP
AL135784.1	3.62738	3.35756	12.6346	2.46937e-32	3.5185e-31	62.4114	UP
TPI1	1.42451	15.332	12.6118	3.09215e-32	4.37724e-31	62.1881	UP
KCNG1	4.20234	7.32664	12.6114	3.10231e-32	4.38973e-31	62.1848	UP
HSF2BP	1.99741	5.4936	12.6056	3.28751e-32	4.64575e-31	62.1273	UP
AC010996.1	2.34319	3.65775	12.6013	3.42942e-32	4.8421e-31	62.0853	UP
MARK1	2.26708	10.4543	12.5964	3.59736e-32	5.07482e-31	62.0378	UP
UNG	1.39184	11.7177	12.5963	3.60064e-32	5.07726e-31	62.0369	UP
AC024581.1	2.86965	2.66721	12.594	3.68458e-32	5.19114e-31	62.014	UP
OR51E1	2.78567	4.17049	12.5872	3.94023e-32	5.537e-31	61.9474	UP
AC012073.1	1.6204	5.97352	12.5843	4.05472e-32	5.69544e-31	61.919	UP
LINC00887	3.06476	4.30443	12.5754	4.42453e-32	6.1989e-31	61.8323	UP
HAGLROS	3.41166	6.10354	12.5668	4.8176e-32	6.73228e-31	61.7478	UP
GAREM2	2.22146	9.29286	12.5644	4.92883e-32	6.87888e-31	61.7251	UP
TMPRSS11F	4.95488	5.00083	12.562	5.04714e-32	7.03799e-31	61.7016	UP
GPRIN1	2.21856	8.7295	12.5556	5.37545e-32	7.48303e-31	61.639	UP
RFC5	1.4203	10.202	12.5528	5.52694e-32	7.68409e-31	61.6114	UP
FLAD1	1.25912	11.558	12.5477	5.81238e-32	8.07064e-31	61.5614	UP
AC080037.2	3.4054	4.46278	12.5447	5.98474e-32	8.29938e-31	61.5324	UP
AL583808.1	3.89611	4.3012	12.5409	6.20982e-32	8.60421e-31	61.4957	UP
GNG4	4.12619	8.08339	12.5263	7.16828e-32	9.91542e-31	61.3532	UP
AL359513.1	2.2216	5.25401	12.5209	7.56094e-32	1.04541e-30	61.3003	UP
AC106799.2	4.03616	3.80314	12.5172	7.84079e-32	1.08136e-30	61.2642	UP
RBBP8NL	2.40411	7.71856	12.5063	8.72816e-32	1.20121e-30	61.1577	UP
ADM2	2.48449	8.8235	12.5001	9.27129e-32	1.27434e-30	61.0978	UP
BNC1	4.8395	9.57173	12.4951	9.74048e-32	1.33602e-30	61.0488	UP
RCOR2	3.12322	7.99716	12.4923	1.00092e-31	1.37173e-30	61.0217	UP
YDJC	1.62805	10.5808	12.4717	1.22547e-31	1.67106e-30	60.8208	UP
PSMG3	1.34894	11.0294	12.4706	1.2381e-31	1.68617e-30	60.8106	UP
AL136162.1	2.1043	4.89227	12.4684	1.2653e-31	1.72249e-30	60.789	UP
TMEM177	1.45149	9.21759	12.4682	1.26747e-31	1.72473e-30	60.7873	UP
AC141557.2	2.98182	3.77962	12.459	1.3879e-31	1.88468e-30	60.6972	UP
DLX1	4.45211	4.93034	12.4553	1.43905e-31	1.95333e-30	60.6613	UP
HOXD12	3.42927	3.22635	12.4516	1.49132e-31	2.02259e-30	60.6258	UP
TSKU	1.90634	12.2904	12.4426	1.62905e-31	2.20664e-30	60.5381	UP
AC130686.1	2.8384	3.72725	12.4417	1.6438e-31	2.22479e-30	60.5292	UP
RIMS2	4.22229	7.05289	12.4297	1.84857e-31	2.49676e-30	60.4126	UP
BRIX1	1.47136	11.3702	12.4028	2.40399e-31	3.22635e-30	60.1518	UP
UCK2	1.67796	10.8788	12.3995	2.48355e-31	3.33097e-30	60.1195	UP
DTYMK	1.33748	10.8178	12.3954	2.58334e-31	3.46056e-30	60.0804	UP
FANCE	1.66333	10.2018	12.3721	3.24548e-31	4.33155e-30	59.8538	UP
BCL11A	2.62823	10.4988	12.3634	3.5306e-31	4.70811e-30	59.7702	UP
CENPO	1.46468	9.34948	12.3566	3.77318e-31	5.02558e-30	59.7043	UP
SOX15	3.7401	9.23397	12.3512	3.97883e-31	5.2887e-30	59.6516	UP
HOXC-AS2	3.74461	4.04929	12.3507	3.99556e-31	5.30878e-30	59.6474	UP
INCENP	1.55948	10.7752	12.3485	4.0858e-31	5.42647e-30	59.6252	UP
SPRR1B	6.57207	10.126	12.3473	4.13301e-31	5.48694e-30	59.6138	UP
GJA3	4.12551	6.3579	12.3452	4.21628e-31	5.59295e-30	59.594	UP
DEPDC1-AS1	2.07733	2.28192	12.3417	4.36482e-31	5.78295e-30	59.5597	UP
AC025166.1	2.06063	2.13421	12.3407	4.40655e-31	5.83586e-30	59.5502	UP
LINC00668	5.28602	6.33405	12.3189	5.44929e-31	7.179e-30	59.3394	UP
AL513123.1	3.49127	3.2012	12.3156	5.62506e-31	7.39864e-30	59.3078	UP
NETO1	3.73045	5.07371	12.3135	5.74447e-31	7.54657e-30	59.287	UP
NKX3-2	3.25036	4.39257	12.3113	5.86618e-31	7.70337e-30	59.2662	UP
GSDMC	3.40359	8.98388	12.2935	6.97761e-31	9.12985e-30	59.0939	UP
LINC01703	2.33554	5.75744	12.2899	7.22715e-31	9.44502e-30	59.059	UP
AC027584.1	3.08692	3.1424	12.2888	7.30199e-31	9.53519e-30	59.0488	UP
AC005993.1	3.71832	4.61961	12.2871	7.42468e-31	9.68767e-30	59.0323	UP
RPL26P13	2.88032	2.84019	12.282	7.79876e-31	1.01636e-29	58.9835	UP
INTS13	1.35529	10.9363	12.2746	8.37843e-31	1.09016e-29	58.9123	UP
GRHL3-AS1	2.56198	2.99261	12.2625	9.42536e-31	1.22249e-29	58.7954	UP
ZNF488	3.00228	7.19383	12.2553	1.0105e-30	1.30753e-29	58.7263	UP
MMS22L	1.4708	10.0926	12.2482	1.08258e-30	1.39748e-29	58.6579	UP
H2BC8	2.8971	7.0803	12.2401	1.17095e-30	1.50975e-29	58.58	UP
RHCG	6.04148	9.20462	12.2396	1.17748e-30	1.51758e-29	58.5745	UP
KRT17P2	3.44209	3.71435	12.2338	1.24532e-30	1.60375e-29	58.5189	UP
BIK	2.31275	8.71489	12.2269	1.33171e-30	1.70961e-29	58.4523	UP
DLL3	3.93955	4.85716	12.2206	1.41514e-30	1.81529e-29	58.392	UP
KRT31	5.7732	5.94949	12.2123	1.53332e-30	1.96446e-29	58.3124	UP
RCC2	1.39106	13.3664	12.2046	1.65284e-30	2.11273e-29	58.2379	UP
RAE1	1.1997	11.4461	12.1796	2.10466e-30	2.67562e-29	57.998	UP
AC104088.1	2.67527	2.84362	12.1725	2.25447e-30	2.86273e-29	57.9298	UP
AP000619.1	2.46394	2.47088	12.1712	2.28256e-30	2.89727e-29	57.9175	UP
RAC3	2.23417	9.34468	12.1681	2.35308e-30	2.98563e-29	57.8873	UP
LINC00958	4.66854	8.8836	12.162	2.49432e-30	3.15747e-29	57.8294	UP
FAAP24	1.51904	8.4098	12.1583	2.58553e-30	3.27167e-29	57.7937	UP
ITPKA	2.64279	6.5527	12.1576	2.60365e-30	3.29332e-29	57.7868	UP
LINC01416	3.09166	3.41359	12.1554	2.66033e-30	3.36371e-29	57.7654	UP
DAPL1	5.4063	9.14545	12.1548	2.67415e-30	3.37726e-29	57.7603	UP
TMEM158	2.8102	9.02268	12.1514	2.76393e-30	3.48257e-29	57.7275	UP
PI15	2.4051	8.45828	12.1507	2.78391e-30	3.5064e-29	57.7204	UP
AL137803.1	3.17132	3.4746	12.1482	2.85016e-30	3.5857e-29	57.697	UP
STYK1	2.02868	8.64393	12.1475	2.87126e-30	3.61084e-29	57.6897	UP
ZFP64	1.37631	10.7982	12.139	3.11655e-30	3.9133e-29	57.6083	UP
AC091057.1	1.87694	7.86503	12.1367	3.18578e-30	3.99715e-29	57.5865	UP
LINC01322	3.90973	5.34374	12.1326	3.31372e-30	4.15448e-29	57.5475	UP
DSG2	1.8482	13.7157	12.1322	3.32566e-30	4.16785e-29	57.5439	UP
RGS20	3.1449	6.63399	12.1257	3.54168e-30	4.43178e-29	57.4814	UP
AC018629.1	3.46323	6.96949	12.1217	3.68291e-30	4.60322e-29	57.4426	UP
AC084864.1	2.43258	2.72802	12.1215	3.68968e-30	4.60991e-29	57.4408	UP
C16orf74	2.55696	8.30124	12.1202	3.73519e-30	4.665e-29	57.4286	UP
FAM83C	6.26843	7.05395	12.1173	3.84133e-30	4.79205e-29	57.4008	UP
GPC1	2.45842	13.7997	12.1118	4.05074e-30	5.04175e-29	57.3481	UP
RAPGEFL1	2.90458	11.3172	12.1076	4.21879e-30	5.24491e-29	57.3078	UP
AC023906.2	3.25226	3.04467	12.0983	4.61195e-30	5.72935e-29	57.2193	UP
HOXD13	6.07333	5.95551	12.0881	5.09007e-30	6.3089e-29	57.1214	UP
CELSR2	2.24021	11.9007	12.0837	5.30908e-30	6.57288e-29	57.0796	UP
RAB3B	4.03575	8.1707	12.0834	5.32389e-30	6.58872e-29	57.0769	UP
GAPDHP72	2.03091	3.82396	12.0814	5.43071e-30	6.71837e-29	57.0571	UP
FOXD3	3.42253	3.60106	12.0758	5.72724e-30	7.07449e-29	57.0044	UP
PADI3	6.2726	7.54111	12.0689	6.11993e-30	7.54245e-29	56.9386	UP
AC018695.9	2.79341	4.78273	12.0602	6.65628e-30	8.18803e-29	56.8552	UP
FOXD1	3.43433	6.22864	12.057	6.86651e-30	8.44028e-29	56.8243	UP
PMAIP1	1.9658	10.3599	12.0516	7.23077e-30	8.87467e-29	56.773	UP
HAP1	3.95938	8.49061	12.0405	8.04597e-30	9.8493e-29	56.667	UP
C5orf34-AS1	3.2095	5.05704	12.024	9.42562e-30	1.14822e-28	56.5099	UP
MARVELD3	1.53119	9.58934	12.0233	9.49137e-30	1.1558e-28	56.503	UP
DLK2	2.4486	8.58166	12.0223	9.57776e-30	1.16589e-28	56.494	UP
PTPRH	3.4063	7.5732	12.0218	9.62795e-30	1.17156e-28	56.4888	UP
SIAH2	1.5959	11.7917	12.0202	9.77961e-30	1.18957e-28	56.4733	UP
DUXAP9	2.90726	4.6779	12.012	1.05768e-29	1.28511e-28	56.3956	UP
AP000553.1	2.03394	3.05299	12.0049	1.13199e-29	1.37335e-28	56.3282	UP
LY6K	3.74283	7.26214	12.0046	1.13516e-29	1.37669e-28	56.3254	UP
MAST1	2.75998	6.20511	11.9956	1.2383e-29	1.49733e-28	56.2391	UP
KRT9	3.74534	3.69609	11.9912	1.29128e-29	1.55966e-28	56.1975	UP
AP003469.2	2.30288	4.15842	11.971	1.56622e-29	1.88269e-28	56.006	UP
AC114489.1	3.21974	3.14753	11.9563	1.80281e-29	2.15914e-28	55.8663	UP
IL36G	5.56996	6.57159	11.9524	1.87247e-29	2.24093e-28	55.8287	UP
AC108925.1	3.50067	5.18869	11.9443	2.02219e-29	2.41481e-28	55.7524	UP
SELENOI	1.65089	12.0335	11.9399	2.11087e-29	2.51886e-28	55.7098	UP
AC063952.4	2.31734	2.15208	11.9378	2.15251e-29	2.56668e-28	55.6904	UP
KRT78	4.1959	5.71722	11.9294	2.33318e-29	2.77805e-28	55.6104	UP
RPSAP52	3.09096	3.90935	11.9267	2.39441e-29	2.8468e-28	55.5847	UP
HMGA1P1	1.81563	2.3939	11.9259	2.41262e-29	2.86742e-28	55.5772	UP
RNU6-140P	4.34856	4.1694	11.916	2.65024e-29	3.14296e-28	55.484	UP
HOXC8	3.74605	6.58164	11.9125	2.74047e-29	3.24878e-28	55.4508	UP
RPL3L	2.52221	4.57788	11.911	2.78039e-29	3.29491e-28	55.4364	UP
KRT75	5.11037	5.87509	11.9085	2.84768e-29	3.37221e-28	55.4127	UP
TCF19	1.49224	10.82	11.9075	2.87447e-29	3.4027e-28	55.4034	UP
AL161640.2	2.94709	2.84827	11.9014	3.04854e-29	3.60746e-28	55.345	UP
TYMS	1.76203	8.42778	11.901	3.05807e-29	3.61742e-28	55.3419	UP
WNK2	3.52951	10.2146	11.8973	3.16855e-29	3.7454e-28	55.3067	UP
PFN2	2.51772	13.0456	11.89	3.3965e-29	4.01195e-28	55.2378	UP
AC105219.3	2.03246	5.01255	11.8884	3.44858e-29	4.06905e-28	55.2227	UP
AL096840.2	2.31537	2.78941	11.8828	3.63786e-29	4.2862e-28	55.1697	UP
IGFL4	3.80341	5.00763	11.8823	3.65782e-29	4.3066e-28	55.1642	UP
CST1	5.3054	7.17061	11.8737	3.96896e-29	4.66452e-28	55.0832	UP
DNMT3B	2.09736	8.58838	11.8714	4.05758e-29	4.76525e-28	55.0613	UP
CLCA2	5.62984	11.8709	11.8709	4.07744e-29	4.78513e-28	55.0565	UP
SNRPA1	1.15137	11.0948	11.8704	4.09673e-29	4.80604e-28	55.0518	UP
CASP1P2	3.06927	4.59459	11.8674	4.21437e-29	4.9405e-28	55.0237	UP
LINC02709	2.10798	5.41432	11.8621	4.43486e-29	5.1934e-28	54.9731	UP
SFN	2.56417	14.6573	11.8613	4.46649e-29	5.22856e-28	54.966	UP
LINC01873	2.69918	2.73986	11.8556	4.7178e-29	5.51682e-28	54.9117	UP
CNGB3	2.78082	4.68388	11.8534	4.81461e-29	5.62801e-28	54.8916	UP
CYCSP6	4.39709	4.52584	11.8437	5.28103e-29	6.16221e-28	54.7998	UP
CGREF1	3.18954	7.77985	11.8312	5.94745e-29	6.92499e-28	54.6819	UP
CCT5	1.44963	13.7995	11.83	6.01499e-29	6.99615e-28	54.6707	UP
TFPI2-DT	2.27277	2.93584	11.8252	6.29571e-29	7.31225e-28	54.6254	UP
AC009271.1	4.1336	6.49069	11.8123	7.11832e-29	8.2413e-28	54.5036	UP
COQ3	1.37684	9.13957	11.8074	7.45839e-29	8.62891e-28	54.4573	UP
PRIM2	1.36	9.92947	11.8067	7.50734e-29	8.68247e-28	54.4508	UP
OLA1P1	1.34165	5.92832	11.7891	8.87292e-29	1.02184e-27	54.285	UP
HOXC11	5.1424	5.14411	11.7885	8.9223e-29	1.0268e-27	54.2795	UP
MZT2A	1.39154	10.6118	11.7848	9.24626e-29	1.06371e-27	54.2441	UP
TMPRSS11A	5.9016	7.19314	11.7831	9.39797e-29	1.0804e-27	54.2279	UP
IL20RB	3.86806	9.07239	11.7806	9.61713e-29	1.10366e-27	54.2051	UP
CDIN1	1.5664	9.45518	11.779	9.767e-29	1.12007e-27	54.1897	UP
AC092718.4	1.39336	7.92944	11.7788	9.79036e-29	1.12235e-27	54.1873	UP
AP003721.1	2.42431	3.82077	11.7644	1.12179e-28	1.28375e-27	54.0523	UP
IGSF1	2.94965	6.46936	11.7622	1.14533e-28	1.3084e-27	54.0317	UP
FP325330.3	3.23823	3.02342	11.7578	1.19475e-28	1.36391e-27	53.9898	UP
ESRP1	1.36482	12.7041	11.7492	1.29572e-28	1.47658e-27	53.9093	UP
TFR2	2.4538	7.13801	11.7483	1.30656e-28	1.48843e-27	53.901	UP
CAPNS2	4.94461	7.82367	11.748	1.31048e-28	1.49237e-27	53.898	UP
KRT17P3	4.30137	4.67644	11.7478	1.31274e-28	1.49389e-27	53.8963	UP
GALNT14	3.30868	9.60702	11.7458	1.33809e-28	1.52222e-27	53.8774	UP
DCAF13	1.24285	11.6254	11.7443	1.35742e-28	1.54367e-27	53.8631	UP
DDN	2.8103	5.21001	11.7356	1.47367e-28	1.6718e-27	53.7816	UP
GBP6	4.67217	10.6803	11.7287	1.57313e-28	1.78277e-27	53.7168	UP
ALOXE3	3.37117	5.54254	11.728	1.5831e-28	1.7922e-27	53.7105	UP
AC009121.2	2.34903	3.44595	11.7215	1.68367e-28	1.90342e-27	53.6494	UP
SPDL1	1.27976	9.39276	11.7131	1.82313e-28	2.05823e-27	53.5705	UP
AL355994.2	2.47864	2.6325	11.7081	1.91217e-28	2.15578e-27	53.5232	UP
AC011092.3	2.44081	3.13632	11.7078	1.9177e-28	2.16052e-27	53.5203	UP
TCF24	2.77517	4.21819	11.7064	1.94225e-28	2.18742e-27	53.5077	UP
IGFL2-AS1	4.89814	5.81134	11.7043	1.98196e-28	2.23061e-27	53.4876	UP
FAM83A	4.78978	9.92251	11.6892	2.28514e-28	2.56476e-27	53.3464	UP
CLCN2	1.9292	9.09655	11.6885	2.29964e-28	2.58014e-27	53.3401	UP
ADAM12	2.68275	10.5191	11.6852	2.37313e-28	2.66077e-27	53.3089	UP
PLAC1	3.98946	4.9978	11.6833	2.41681e-28	2.70882e-27	53.2908	UP
NPSR1	4.03992	4.07988	11.6636	2.90923e-28	3.24737e-27	53.1068	UP
NPM1P9	1.71813	3.32211	11.6634	2.9149e-28	3.25258e-27	53.1049	UP
AC024560.4	2.38251	5.55514	11.66	3.01001e-28	3.35757e-27	53.0731	UP
MTHFD2	1.66743	12.0853	11.6496	3.31912e-28	3.69858e-27	52.9761	UP
CACNA1B	4.94598	7.35051	11.6493	3.3295e-28	3.70888e-27	52.973	UP
H2AC13	2.76031	4.3951	11.6488	3.3468e-28	3.72679e-27	52.9678	UP
PUS7	1.47692	10.734	11.6307	3.96843e-28	4.40409e-27	52.7988	UP
DLX2	3.80608	4.14265	11.6246	4.20331e-28	4.6537e-27	52.7418	UP
JUP	1.72924	15.3621	11.6051	5.0476e-28	5.5677e-27	52.5602	UP
AC092969.1	3.93223	5.55365	11.5985	5.3723e-28	5.91786e-27	52.4984	UP
C1orf131	1.17094	9.802	11.5939	5.60814e-28	6.1714e-27	52.4557	UP
SCAT2	2.0838	4.67553	11.5845	6.12412e-28	6.7211e-27	52.3684	UP
DNAJB11	1.33584	11.6818	11.5813	6.31225e-28	6.92292e-27	52.3384	UP
H4C5	2.58505	4.83491	11.5789	6.45833e-28	7.07601e-27	52.3157	UP
MMP3	4.46119	7.2533	11.5778	6.52234e-28	7.14374e-27	52.3059	UP
TMPRSS11D	6.05704	7.90632	11.5746	6.72046e-28	7.35828e-27	52.2763	UP
ITGB4	2.3451	14.2707	11.5677	7.17523e-28	7.84831e-27	52.2113	UP
MRPL20-DT	1.67799	6.98499	11.5566	7.96178e-28	8.68249e-27	52.1081	UP
NUP155	1.45868	11.8648	11.5511	8.3796e-28	9.12291e-27	52.0574	UP
YBX2	3.37233	6.40767	11.5458	8.80763e-28	9.57613e-27	52.008	UP
H2AC8	2.75524	6.0285	11.5446	8.90679e-28	9.68072e-27	51.9969	UP
AC073140.2	2.15972	2.19872	11.5431	9.03802e-28	9.81357e-27	51.9824	UP
CCNE2	1.71462	7.74821	11.5393	9.36581e-28	1.01594e-26	51.947	UP
AC025575.2	4.56993	5.31169	11.5323	1.00013e-27	1.08379e-26	51.8819	UP
AC009533.1	1.95039	7.8752	11.5301	1.02054e-27	1.10518e-26	51.8619	UP
DONSON	1.34341	9.48263	11.5301	1.02055e-27	1.10518e-26	51.8618	UP
JPT1	1.3465	12.7661	11.5248	1.07209e-27	1.15985e-26	51.813	UP
AL365256.1	2.89371	2.67719	11.5141	1.18578e-27	1.28157e-26	51.713	UP
LINC01305	3.80214	3.85681	11.5124	1.20451e-27	1.30138e-26	51.6975	UP
EXOSC5	1.3944	10.3553	11.5052	1.28833e-27	1.38736e-26	51.6307	UP
SUV39H2	1.33169	9.12341	11.5001	1.35132e-27	1.45327e-26	51.5834	UP
LINC01977	2.76636	4.45663	11.4992	1.36235e-27	1.46417e-26	51.5753	UP
DRG1P1	1.80025	3.19431	11.4978	1.38085e-27	1.48356e-26	51.5619	UP
AC007848.1	3.19457	4.01366	11.4899	1.4863e-27	1.59476e-26	51.4889	UP
C10orf99	5.57766	6.44463	11.4856	1.54777e-27	1.65907e-26	51.4488	UP
AC078816.1	2.45309	2.50371	11.4791	1.64422e-27	1.76131e-26	51.3888	UP
EEF1E1P1	2.0269	3.48885	11.4757	1.69687e-27	1.81711e-26	51.3575	UP
BORA	1.40736	8.35295	11.4711	1.77183e-27	1.89428e-26	51.3147	UP
E2F1	1.6005	10.1765	11.469	1.80649e-27	1.93071e-26	51.2954	UP
SLC6A15	5.07034	7.52777	11.4576	2.00966e-27	2.14433e-26	51.1897	UP
KAT2A	1.35556	11.6529	11.4533	2.09258e-27	2.2299e-26	51.1496	UP
MRPL47	1.39473	11.5324	11.4506	2.14659e-27	2.28596e-26	51.1244	UP
CYP4A22-AS1	2.27304	3.94102	11.4502	2.15455e-27	2.29219e-26	51.1207	UP
AL139385.1	2.32208	5.63206	11.45	2.15732e-27	2.2944e-26	51.1194	UP
CCDC162P	3.01575	8.13948	11.4472	2.21423e-27	2.35186e-26	51.0936	UP
POLR1G	1.37513	8.06063	11.4434	2.2944e-27	2.43464e-26	51.0583	UP
IGFL2	3.61877	6.46217	11.4416	2.33443e-27	2.47551e-26	51.0412	UP
KRT14	6.57418	11.8349	11.4388	2.39626e-27	2.53696e-26	51.0152	UP
HPRT1	1.37924	11.4173	11.4293	2.61608e-27	2.76341e-26	50.9282	UP
AC069499.2	1.96363	1.91146	11.4206	2.83687e-27	2.99374e-26	50.8478	UP
RUVBL1	1.28068	12.1305	11.4149	2.99307e-27	3.15451e-26	50.7947	UP
BRCA1	1.64348	10.0938	11.4135	3.03293e-27	3.1953e-26	50.7815	UP
ISM2	3.65941	4.93237	11.4103	3.12503e-27	3.29039e-26	50.7519	UP
GPI	1.5681	14.5999	11.4061	3.24916e-27	3.41669e-26	50.7132	UP
UBE2SP2	2.00841	2.99302	11.3958	3.57451e-27	3.75398e-26	50.6186	UP
RCCD1-AS1	1.66381	3.63775	11.389	3.80664e-27	3.99263e-26	50.5562	UP
DMRT1	3.77505	3.67923	11.3887	3.81817e-27	4.00344e-26	50.5532	UP
KRT34	3.63518	3.75089	11.3855	3.93306e-27	4.12126e-26	50.5238	UP
H2BC17	2.45652	3.3225	11.3809	4.10477e-27	4.29568e-26	50.4814	UP
SNORA14B	1.88434	2.90982	11.3807	4.11368e-27	4.30363e-26	50.4793	UP
SIX1	2.39177	9.47476	11.378	4.21618e-27	4.40522e-26	50.4549	UP
ADGRD2	2.87793	3.23271	11.3717	4.47075e-27	4.66374e-26	50.3967	UP
DUSP5P1	2.76047	4.02313	11.3692	4.57948e-27	4.77107e-26	50.3729	UP
LINC01698	3.06277	2.8108	11.3662	4.70735e-27	4.90273e-26	50.3456	UP
SERPINB4	5.58132	7.78547	11.3581	5.07488e-27	5.26537e-26	50.271	UP
H3C12	2.26235	2.4944	11.3571	5.12263e-27	5.31322e-26	50.2617	UP
OFCC1	3.63053	3.40971	11.3451	5.72399e-27	5.92005e-26	50.1517	UP
PAX6	4.77626	5.65913	11.3284	6.68589e-27	6.89307e-26	49.9976	UP
SATB2-AS1	2.68924	5.28888	11.3268	6.78222e-27	6.98797e-26	49.9834	UP
SLC12A9-AS1	1.93276	4.44136	11.3207	7.17914e-27	7.38064e-26	49.927	UP
TIMM8A	1.29755	9.05722	11.3185	7.32274e-27	7.52354e-26	49.9074	UP
AC036176.3	2.71265	2.54458	11.3142	7.62563e-27	7.82244e-26	49.8672	UP
H2BC7	2.77388	4.30254	11.3113	7.82887e-27	8.0284e-26	49.8411	UP
GMPS	1.40843	12.7444	11.3102	7.91334e-27	8.10993e-26	49.8305	UP
AL355834.2	2.92936	3.77907	11.3037	8.4041e-27	8.58595e-26	49.7708	UP
C1QTNF6	1.84434	10.3322	11.2914	9.41071e-27	9.58437e-26	49.6586	UP
CSE1L	1.22212	12.9815	11.2908	9.46775e-27	9.63946e-26	49.6526	UP
FAM162A	1.55224	12.1584	11.2876	9.74766e-27	9.92136e-26	49.6237	UP
H3C8	3.1414	4.7885	11.283	1.01725e-26	1.03409e-25	49.5814	UP
AL391416.1	1.83212	2.87048	11.2758	1.0878e-26	1.10478e-25	49.5149	UP
ATP10B	3.37748	7.41122	11.2746	1.10007e-26	1.11654e-25	49.5038	UP
PRICKLE3	1.26115	10.1447	11.2709	1.1375e-26	1.15418e-25	49.4706	UP
LINC02416	1.99011	2.72126	11.2637	1.21644e-26	1.23274e-25	49.4041	UP
C1QL1	3.16892	5.61601	11.2594	1.26517e-26	1.28132e-25	49.3652	UP
AC010491.1	2.01305	4.55853	11.2548	1.32046e-26	1.33608e-25	49.3227	UP
FAM83A-AS1	4.20575	5.26531	11.2519	1.35581e-26	1.37143e-25	49.2965	UP
MCM5	1.32632	12.4343	11.2459	1.43302e-26	1.44639e-25	49.2416	UP
SLC5A6	1.41685	11.3613	11.2437	1.46277e-26	1.47596e-25	49.2213	UP
SEPTIN14P12	1.87384	1.84506	11.2409	1.50034e-26	1.5134e-25	49.1961	UP
AC099487.1	2.63318	2.51299	11.2354	1.57892e-26	1.59119e-25	49.1455	UP
RETNLB	2.51058	2.34854	11.2343	1.59526e-26	1.60716e-25	49.1353	UP
NDC1	1.2552	11.2424	11.2315	1.63728e-26	1.64797e-25	49.1095	UP
WDR53	1.31659	9.81687	11.2183	1.84891e-26	1.8569e-25	48.989	UP
CDH24	1.6276	9.72798	11.2182	1.84997e-26	1.8569e-25	48.9884	UP
AL356299.2	2.05448	3.72671	11.2002	2.18472e-26	2.18152e-25	48.8235	UP
C1QL4	3.15677	3.52364	11.1915	2.36666e-26	2.36031e-25	48.7442	UP
IRX4	5.55153	5.72407	11.1914	2.36911e-26	2.362e-25	48.7432	UP
AC073529.1	1.68741	4.65713	11.1853	2.50534e-26	2.49405e-25	48.6877	UP
AC011287.1	3.77389	4.8149	11.1812	2.60027e-26	2.5846e-25	48.6508	UP
TBRG4	1.17321	12.0035	11.1719	2.83275e-26	2.80885e-25	48.5659	UP
FEZF1-AS1	4.38742	6.63712	11.1607	3.13879e-26	3.10665e-25	48.4642	UP
PAX9	3.12873	9.28598	11.1602	3.15601e-26	3.12275e-25	48.4588	UP
DMBX1	3.64865	4.16095	11.156	3.27744e-26	3.23996e-25	48.4214	UP
SORD	1.7014	10.5069	11.1485	3.5125e-26	3.46709e-25	48.3527	UP
SPATS2	1.09475	10.9782	11.1393	3.82085e-26	3.76008e-25	48.2693	UP
DDX39A	1.28946	12.1919	11.1385	3.84865e-26	3.7863e-25	48.2621	UP
AC024940.1	3.42013	6.36844	11.1344	3.9975e-26	3.92919e-25	48.2245	UP
TMPOP2	2.05518	3.30522	11.132	4.08769e-26	4.0118e-25	48.2023	UP
KCTD1	2.11106	11.0749	11.1312	4.118e-26	4.04034e-25	48.195	UP
AL358334.2	3.20596	4.34807	11.1296	4.17546e-26	4.09303e-25	48.1813	UP
LNCAROD	3.10608	4.67258	11.1222	4.47205e-26	4.37851e-25	48.1132	UP
DUXAP10	2.72984	6.06222	11.1026	5.34879e-26	5.21659e-25	47.9358	UP
LINC02595	2.4036	5.25104	11.0991	5.52568e-26	5.38588e-25	47.9035	UP
MLLT11	2.59712	9.27735	11.0987	5.54526e-26	5.40337e-25	47.9	UP
PRB3	2.91705	4.73907	11.0889	6.06563e-26	5.89986e-25	47.8111	UP
AL021707.2	1.60385	6.52067	11.0805	6.54971e-26	6.36124e-25	47.735	UP
AL118505.1	2.4504	5.77862	11.0743	6.93088e-26	6.72344e-25	47.6789	UP
ITIH6	2.69906	3.81905	11.0702	7.19301e-26	6.97566e-25	47.6421	UP
AC106799.1	2.84159	2.67052	11.0675	7.37371e-26	7.14878e-25	47.6175	UP
LINC00898	3.87404	3.75748	11.0663	7.45798e-26	7.2283e-25	47.6062	UP
BRI3BP	1.32589	10.9183	11.0662	7.46016e-26	7.2283e-25	47.6059	UP
DMRTA2	5.03495	6.03513	11.0653	7.52179e-26	7.28586e-25	47.5978	UP
PPFIA4	2.35954	8.23286	11.0586	8.00011e-26	7.7377e-25	47.5367	UP
AC009271.2	3.24171	3.57925	11.0551	8.25997e-26	7.98195e-25	47.505	UP
ARHGAP11B	1.83952	4.76106	11.0541	8.33404e-26	8.04877e-25	47.4961	UP
MSL3P1	2.10635	2.99069	11.0501	8.64046e-26	8.3373e-25	47.4603	UP
TFAP2C	1.86378	10.5899	11.0432	9.20896e-26	8.87537e-25	47.3972	UP
COL10A1	3.19048	9.95106	11.027	1.06667e-25	1.02501e-24	47.2515	UP
DGKA	1.59395	11.7948	11.0246	1.09123e-25	1.04769e-24	47.2289	UP
ZNF367	1.69732	8.98073	11.0166	1.17326e-25	1.12479e-24	47.1571	UP
PLEKHN1	2.22269	7.86301	11.0016	1.34528e-25	1.28578e-24	47.0214	UP
AC009123.1	2.6861	3.24248	10.9985	1.38361e-25	1.32063e-24	46.9936	UP
AP003119.3	2.2037	7.51917	10.9851	1.56313e-25	1.4885e-24	46.8727	UP
DEPDC7	2.07445	7.259	10.9726	1.75063e-25	1.66076e-24	46.7604	UP
AC012213.4	3.10097	2.9134	10.9669	1.84305e-25	1.74691e-24	46.7094	UP
DUXAP8	2.79583	7.43631	10.9664	1.85182e-25	1.75472e-24	46.7047	UP
AGMAT	1.92591	6.86886	10.9638	1.89666e-25	1.79512e-24	46.681	UP
IMPDH1P8	2.10546	3.41312	10.9608	1.94947e-25	1.84404e-24	46.6537	UP
EGLN3	2.62241	11.6009	10.9557	2.04075e-25	1.92871e-24	46.6084	UP
H3C7	2.21625	2.42232	10.9463	2.22229e-25	2.09604e-24	46.5239	UP
PRDM13	3.98524	3.92002	10.9436	2.27878e-25	2.14807e-24	46.499	UP
CCT3	1.11044	14.0535	10.9435	2.28058e-25	2.14915e-24	46.4983	UP
BDH1	1.93064	10.8378	10.9409	2.33528e-25	2.1988e-24	46.4748	UP
MRPL36	1.29697	10.4478	10.9398	2.35715e-25	2.21811e-24	46.4655	UP
AC006262.1	3.17218	5.27331	10.9388	2.38054e-25	2.23883e-24	46.4557	UP
UGT1A1	4.67415	6.2679	10.9367	2.42485e-25	2.27919e-24	46.4375	UP
SRD5A1	1.59062	10.6682	10.9296	2.58607e-25	2.42584e-24	46.3737	UP
EPHB3	2.27978	11.6468	10.922	2.7707e-25	2.59382e-24	46.3053	UP
ETV4	2.65747	10.0142	10.9206	2.80763e-25	2.62764e-24	46.2922	UP
AL033384.1	3.44914	5.76888	10.919	2.84743e-25	2.66413e-24	46.2782	UP
RSRC1	1.26793	10.88	10.9154	2.94299e-25	2.7496e-24	46.2455	UP
ZC3H8	1.18015	9.47715	10.9099	3.09251e-25	2.88434e-24	46.1964	UP
SLC9A3R1	2.01199	12.9632	10.8969	3.47862e-25	3.23799e-24	46.0798	UP
RPSAP69	2.08418	4.12056	10.8951	3.53649e-25	3.28999e-24	46.0634	UP
AC099795.1	2.51806	2.82978	10.8946	3.55119e-25	3.30272e-24	46.0593	UP
FANCG	1.69753	5.24735	10.8924	3.62269e-25	3.36634e-24	46.0396	UP
MIR205	2.85948	2.96707	10.8831	3.93881e-25	3.65075e-24	45.9566	UP
PSMD2	1.38845	14.619	10.8824	3.96505e-25	3.67299e-24	45.9501	UP
LINC02443	2.36568	2.45106	10.8815	3.99717e-25	3.70064e-24	45.9421	UP
WASF1	2.11321	10.0189	10.8792	4.08209e-25	3.77712e-24	45.9212	UP
SLC2A5	2.05424	8.54579	10.8785	4.1063e-25	3.7963e-24	45.9154	UP
CMSS1	1.36732	10.7525	10.8637	4.69624e-25	4.32945e-24	45.7823	UP
AL356234.2	3.16123	3.86514	10.8633	4.7136e-25	4.34177e-24	45.7787	UP
ATP5MC1P4	1.97538	4.07558	10.861	4.80967e-25	4.42652e-24	45.7587	UP
AL139095.1	2.33867	2.35865	10.859	4.89727e-25	4.50461e-24	45.7408	UP
LINC02466	3.29444	3.12392	10.8584	4.92459e-25	4.52846e-24	45.7353	UP
INHBE	3.13006	4.08898	10.8565	5.00882e-25	4.60332e-24	45.7185	UP
FAM83H	1.47927	12.9944	10.8539	5.13132e-25	4.70928e-24	45.6945	UP
TBC1D31	1.19227	9.26822	10.8374	5.95223e-25	5.4489e-24	45.5475	UP
LCAL1	5.34288	7.51838	10.8361	6.02159e-25	5.50931e-24	45.536	UP
BYSL	1.23658	10.6881	10.835	6.08457e-25	5.56537e-24	45.5257	UP
AC073136.1	1.60966	3.71877	10.8338	6.14688e-25	5.61765e-24	45.5156	UP
ALDH18A1	1.06304	12.2281	10.8298	6.37613e-25	5.8239e-24	45.4793	UP
STEAP1	1.99724	9.95865	10.8228	6.78765e-25	6.1894e-24	45.4173	UP
GCLC	2.48597	12.5974	10.8198	6.97786e-25	6.35929e-24	45.3899	UP
AL358115.1	1.93745	4.87708	10.8196	6.9898e-25	6.3684e-24	45.3882	UP
AC012640.2	1.76264	6.78314	10.8174	7.1277e-25	6.49042e-24	45.3688	UP
B4GALNT1	3.09798	8.47622	10.817	7.1509e-25	6.50973e-24	45.3656	UP
KISS1R	2.60969	3.77071	10.8159	7.22509e-25	6.57543e-24	45.3554	UP
TOPBP1	1.31552	11.8955	10.8153	7.26518e-25	6.61008e-24	45.3499	UP
CDC7	1.4065	9.42224	10.8064	7.87382e-25	7.15189e-24	45.2702	UP
GHET1	1.69707	5.214	10.8054	7.94438e-25	7.21397e-24	45.2613	UP
Z93403.1	2.73154	3.34821	10.8049	7.97726e-25	7.23981e-24	45.2573	UP
LINC02457	3.76325	3.97725	10.7903	9.09796e-25	8.22265e-24	45.127	UP
TMTC3	1.35464	11.8182	10.7833	9.68711e-25	8.74302e-24	45.0648	UP
B4GALT2	1.14055	11.8733	10.7775	1.02107e-24	9.20287e-24	45.0126	UP
SPRR1A	5.86747	8.45493	10.768	1.11137e-24	1.00057e-23	44.9287	UP
LINC01451	3.27129	6.57298	10.7664	1.12775e-24	1.01448e-23	44.9142	UP
APCDD1L	3.39243	6.10963	10.7658	1.13392e-24	1.01975e-23	44.9088	UP
ATP2A1	1.80085	6.3237	10.7613	1.18026e-24	1.06026e-23	44.8691	UP
EN1	4.80239	5.36431	10.7584	1.21209e-24	1.08825e-23	44.8427	UP
RANGAP1	1.1792	13.1743	10.7576	1.2205e-24	1.0955e-23	44.8359	UP
RFWD3	1.20275	11.4925	10.7544	1.25531e-24	1.12582e-23	44.808	UP
COX6B2	3.44921	5.73371	10.7451	1.36483e-24	1.22169e-23	44.7251	UP
AC112907.2	2.77374	3.74067	10.7416	1.40839e-24	1.25999e-23	44.694	UP
PRR7	1.69253	7.26851	10.7411	1.41485e-24	1.26543e-23	44.6894	UP
LRFN4	1.59503	9.34026	10.7373	1.46331e-24	1.30805e-23	44.6561	UP
AL355338.1	2.35461	2.22685	10.7356	1.48656e-24	1.32774e-23	44.6404	UP
LINC00626	4.12361	4.17667	10.7326	1.52639e-24	1.36183e-23	44.6142	UP
TGM5	3.75319	5.45984	10.7304	1.55776e-24	1.38868e-23	44.5941	UP
SNRPGP2	1.34545	7.31226	10.726	1.61931e-24	1.44119e-23	44.5557	UP
AC115282.2	2.28873	2.83496	10.7256	1.62508e-24	1.44593e-23	44.5522	UP
SP9	3.46757	3.28822	10.724	1.64911e-24	1.46651e-23	44.5376	UP
RHNO1	1.17977	11.1153	10.7183	1.73543e-24	1.54118e-23	44.4871	UP
MDK	1.98901	12.9107	10.7175	1.74787e-24	1.5518e-23	44.48	UP
SPOCK1	2.64435	9.44718	10.7143	1.79899e-24	1.59589e-23	44.4514	UP
GRHL2	1.39419	11.9328	10.7108	1.85558e-24	1.64385e-23	44.4207	UP
LUARIS	2.67869	3.09465	10.7108	1.85689e-24	1.64457e-23	44.42	UP
PFKP	1.47166	12.5008	10.7093	1.88092e-24	1.6645e-23	44.4073	UP
GAPDHP40	1.92147	4.14331	10.7091	1.8847e-24	1.6674e-23	44.4053	UP
BCL2L12	1.19401	10.1008	10.7088	1.89033e-24	1.67192e-23	44.4024	UP
PGLYRP4	3.78957	6.46886	10.7034	1.98272e-24	1.75032e-23	44.3551	UP
AC120036.1	2.7211	2.7868	10.7003	2.03824e-24	1.79836e-23	44.3277	UP
DVL3	1.4681	13.5379	10.7	2.04497e-24	1.80381e-23	44.3244	UP
BICDL1	1.66168	10.01	10.6988	2.06636e-24	1.8212e-23	44.3141	UP
AC108479.1	2.23718	4.98896	10.6971	2.09895e-24	1.84894e-23	44.2986	UP
FADS6	4.17828	4.89068	10.6958	2.12227e-24	1.86897e-23	44.2877	UP
TARS1	1.24388	12.8982	10.6936	2.16384e-24	1.90455e-23	44.2685	UP
B3GALNT2	1.0675	10.5101	10.6889	2.25822e-24	1.98655e-23	44.2262	UP
MCIDAS	2.39745	5.30468	10.687	2.29618e-24	2.01886e-23	44.2096	UP
AC040174.1	3.51	3.67419	10.6864	2.30785e-24	2.02857e-23	44.2046	UP
LINC01524	2.98978	3.73434	10.6863	2.31085e-24	2.03066e-23	44.2033	UP
ANKRD22	1.98258	9.56499	10.6823	2.39427e-24	2.10227e-23	44.1682	UP
TENM4	2.33038	10.3736	10.67	2.67273e-24	2.3386e-23	44.0592	UP
LGR4	1.75151	10.9248	10.6575	2.98779e-24	2.6066e-23	43.9488	UP
AC013410.2	1.91706	1.78739	10.6559	3.0314e-24	2.64394e-23	43.9344	UP
NGEF	2.59501	8.09764	10.6557	3.03538e-24	2.6467e-23	43.9331	UP
RUNDC3A-AS1	2.50848	5.16952	10.6535	3.09745e-24	2.69939e-23	43.9131	UP
ADCK5	1.29342	9.26704	10.6429	3.40265e-24	2.95669e-23	43.82	UP
MRPS12	1.35392	11.2036	10.6375	3.57271e-24	3.10116e-23	43.7716	UP
STX1A	1.56765	8.42669	10.624	4.02859e-24	3.48945e-23	43.6527	UP
AL122125.1	2.06662	3.80268	10.5995	5.00944e-24	4.31615e-23	43.4368	UP
OGDHL	3.35227	6.9962	10.5973	5.10804e-24	4.39879e-23	43.4175	UP
DIO2	2.83882	9.29905	10.5955	5.19186e-24	4.46861e-23	43.4013	UP
AC105137.2	1.6965	3.45292	10.5951	5.2067e-24	4.4802e-23	43.3985	UP
WDR75	1.01593	11.4749	10.595	5.21177e-24	4.48339e-23	43.3976	UP
GAD1	3.07543	6.49843	10.5928	5.31728e-24	4.57294e-23	43.3777	UP
DSG1-AS1	2.70219	2.52311	10.5873	5.58187e-24	4.79797e-23	43.3296	UP
SEM1	1.21157	12.5656	10.5802	5.94583e-24	5.10009e-23	43.267	UP
XPOT	1.27335	13.024	10.5746	6.24831e-24	5.35597e-23	43.2179	UP
AC113346.1	2.51848	2.76344	10.5712	6.43781e-24	5.5134e-23	43.1883	UP
AC011029.1	3.31947	4.16881	10.551	7.70321e-24	6.5833e-23	43.0105	UP
DNAJC9	1.11545	9.44968	10.5509	7.71009e-24	6.58745e-23	43.0096	UP
ARSH	2.71523	3.29049	10.5477	7.92985e-24	6.7699e-23	42.9818	UP
HOXC10	4.85067	5.758	10.5374	8.6894e-24	7.39708e-23	42.8912	UP
PIGX	1.56429	11.4601	10.5279	9.44818e-24	8.02211e-23	42.8082	UP
SEMA4B	1.8095	13.7014	10.5252	9.68273e-24	8.21913e-23	42.7839	UP
C17orf99	2.69438	4.84626	10.5222	9.93684e-24	8.42826e-23	42.7583	UP
CEP85	1.2309	10.5211	10.5132	1.07637e-23	9.10828e-23	42.6791	UP
H2AC11	2.28508	6.40856	10.513	1.0784e-23	9.1231e-23	42.6772	UP
CHAC2	1.64532	8.34709	10.5066	1.14114e-23	9.64138e-23	42.6212	UP
SPRR2A	6.05596	9.06273	10.5049	1.15829e-23	9.77621e-23	42.6064	UP
ZNF670-ZNF695	2.35291	2.50254	10.4997	1.21258e-23	1.02265e-22	42.5611	UP
SLC25A48	3.40547	4.19086	10.4993	1.21727e-23	1.02634e-22	42.5573	UP
AC106799.3	3.50165	3.4675	10.4984	1.22658e-23	1.03392e-22	42.5497	UP
AP000769.1	1.89726	7.95791	10.4907	1.31372e-23	1.10709e-22	42.4817	UP
PPP1R27	2.14656	2.9531	10.486	1.36926e-23	1.15241e-22	42.4407	UP
CPOX	1.19653	10.4509	10.4855	1.37524e-23	1.15714e-22	42.4364	UP
AC080023.1	2.04763	3.7562	10.4847	1.38408e-23	1.16398e-22	42.43	UP
FRMD6-AS1	1.90506	5.1771	10.4753	1.50428e-23	1.26409e-22	42.3476	UP
ONECUT2	2.9424	5.69046	10.4742	1.51891e-23	1.27606e-22	42.338	UP
AC105339.2	1.80595	3.92172	10.4727	1.53996e-23	1.29275e-22	42.3243	UP
ZMYND19	1.19665	10.3123	10.4486	1.90285e-23	1.59288e-22	42.1148	UP
TWNK	1.27492	9.87777	10.4476	1.92115e-23	1.60701e-22	42.1053	UP
SCN8A	2.24158	7.49176	10.4476	1.92121e-23	1.60701e-22	42.1052	UP
PDIA4	1.25526	14.303	10.4474	1.92367e-23	1.60866e-22	42.104	UP
SMOX	1.58653	9.95738	10.4472	1.9267e-23	1.61078e-22	42.1024	UP
ACVR1C	2.22542	7.77623	10.4434	1.99266e-23	1.6655e-22	42.0691	UP
RHBDD3	1.09799	10.574	10.4413	2.03018e-23	1.69556e-22	42.0506	UP
ABCB6	1.99792	5.37709	10.4378	2.09394e-23	1.74836e-22	42.02	UP
C5orf66-AS1	4.09247	4.02572	10.4333	2.17804e-23	1.81579e-22	41.981	UP
AP000679.1	1.95599	2.40123	10.4233	2.37929e-23	1.97953e-22	41.8934	UP
RAET1K	2.33405	4.53853	10.4231	2.38174e-23	1.98107e-22	41.8924	UP
LINC00640	2.49626	5.19542	10.4194	2.46044e-23	2.04392e-22	41.8602	UP
HOXA11-AS	2.77205	2.79084	10.4159	2.53728e-23	2.10669e-22	41.8298	UP
KIF20B	1.28103	9.73965	10.4124	2.6171e-23	2.1702e-22	41.7991	UP
LINC01564	3.41276	5.49864	10.3925	3.11772e-23	2.57488e-22	41.6257	UP
AC007639.1	1.88048	2.31669	10.3919	3.1328e-23	2.58668e-22	41.621	UP
FOXL2	4.58728	4.94641	10.391	3.15938e-23	2.60797e-22	41.6126	UP
AC012213.1	2.88215	2.81299	10.3896	3.19686e-23	2.63823e-22	41.6009	UP
XDH	2.61183	8.45895	10.3817	3.42824e-23	2.82561e-22	41.5317	UP
SYT12	3.079	7.19371	10.3797	3.48815e-23	2.87355e-22	41.5146	UP
KLRK1-AS1	2.30376	7.82844	10.3771	3.5673e-23	2.93801e-22	41.4923	UP
AL445531.1	2.42635	2.49129	10.3687	3.83898e-23	3.15461e-22	41.4197	UP
IVL	4.96259	8.49312	10.3647	3.97902e-23	3.26557e-22	41.3842	UP
AHCY	1.32702	13.3893	10.3636	4.01755e-23	3.29636e-22	41.3746	UP
LINC01208	2.65239	2.94059	10.363	4.03748e-23	3.31189e-22	41.3697	UP
AL022100.1	1.66698	1.77557	10.3625	4.05521e-23	3.32477e-22	41.3654	UP
PADI1	4.55573	5.98706	10.3612	4.10272e-23	3.36287e-22	41.3539	UP
H1-3	2.3319	3.62633	10.361	4.1075e-23	3.36595e-22	41.3527	UP
BZW2	1.19857	12.0397	10.3596	4.15874e-23	3.40623e-22	41.3404	UP
TPI1P1	1.69144	6.90165	10.3547	4.34297e-23	3.55534e-22	41.2975	UP
HSPD1	1.24796	14.271	10.3534	4.39329e-23	3.59473e-22	41.2861	UP
NDE1	1.2676	11.1417	10.3469	4.64744e-23	3.79697e-22	41.2304	UP
SNX18P7	2.65976	3.41644	10.3453	4.71285e-23	3.84849e-22	41.2166	UP
PSPH	1.67751	10.3594	10.344	4.76881e-23	3.89321e-22	41.2049	UP
AL592211.2	1.80978	2.36005	10.3438	4.77774e-23	3.89953e-22	41.203	UP
METTL8	1.14227	10.3529	10.3367	5.08201e-23	4.13961e-22	41.1419	UP
AL590617.2	1.72582	7.6622	10.3366	5.08466e-23	4.14073e-22	41.1414	UP
RHBDL1	2.06339	6.90982	10.334	5.20382e-23	4.23671e-22	41.1184	UP
AC008406.3	2.6936	2.67355	10.3325	5.27087e-23	4.29023e-22	41.1057	UP
AC124944.2	2.16578	7.12604	10.3323	5.28132e-23	4.29766e-22	41.1038	UP
TLL2	2.38018	5.86096	10.3312	5.33077e-23	4.33574e-22	41.0946	UP
AC024560.2	2.29359	5.90037	10.3267	5.54425e-23	4.50154e-22	41.0557	UP
H1-4	2.16639	4.54019	10.3233	5.71208e-23	4.63435e-22	41.0261	UP
IGFL1	4.42124	5.13146	10.323	5.72987e-23	4.64647e-22	41.0231	UP
GAPDHP21	2.24471	2.95229	10.3176	6.0074e-23	4.86548e-22	40.9762	UP
RNASEH2A	1.87724	3.03069	10.3142	6.18459e-23	5.00652e-22	40.9474	UP
LGALS7B	4.61909	7.19908	10.3106	6.38151e-23	5.16209e-22	40.9164	UP
AC011005.4	2.34229	3.3655	10.3059	6.65321e-23	5.37654e-22	40.8751	UP
PARD6G	1.66531	10.1207	10.3024	6.85472e-23	5.53802e-22	40.8456	UP
LINC01807	3.9513	4.40937	10.2978	7.13715e-23	5.76192e-22	40.8056	UP
KTN1-AS1	1.41626	7.37274	10.2877	7.79776e-23	6.28127e-22	40.7179	UP
AC017083.1	1.91409	3.42511	10.2845	8.0136e-23	6.45355e-22	40.6909	UP
SNRPEP2	1.19569	5.29812	10.2823	8.16971e-23	6.57602e-22	40.6718	UP
SRPK1	1.15122	11.0112	10.2783	8.45973e-23	6.79942e-22	40.6372	UP
KC6	3.83955	6.40226	10.2778	8.4979e-23	6.82842e-22	40.6328	UP
SBSN	5.14082	7.64017	10.2758	8.64734e-23	6.94167e-22	40.6155	UP
STMN1	1.44079	13.2936	10.2695	9.13409e-23	7.31982e-22	40.5613	UP
RAB26	2.13766	6.34567	10.2681	9.24442e-23	7.40279e-22	40.5494	UP
AC022210.1	1.60452	5.85505	10.2617	9.77504e-23	7.82003e-22	40.4942	UP
TRPM2-AS	3.4675	5.86701	10.2587	1.00346e-22	8.02176e-22	40.4682	UP
AC006525.1	2.49013	2.51705	10.2586	1.00448e-22	8.02796e-22	40.4672	UP
SDR9C7	3.61254	4.34456	10.2585	1.00573e-22	8.03598e-22	40.466	UP
MGAT4EP	2.11659	2.58456	10.2554	1.03276e-22	8.24994e-22	40.4397	UP
EMX1	3.64489	4.41523	10.2504	1.07862e-22	8.61205e-22	40.3967	UP
CKAP4	1.20974	13.3973	10.249	1.09223e-22	8.7186e-22	40.3843	UP
AC138305.1	3.30658	3.58242	10.2482	1.09986e-22	8.77737e-22	40.3774	UP
CKS2	1.48151	10.8048	10.2477	1.10392e-22	8.80768e-22	40.3737	UP
AL049539.1	2.0009	2.72633	10.247	1.11114e-22	8.86091e-22	40.3673	UP
AC010280.1	3.64422	3.65468	10.2454	1.12637e-22	8.97579e-22	40.3538	UP
AC009097.2	1.92203	2.2913	10.2441	1.13948e-22	9.07585e-22	40.3423	UP
TBC1D7	1.16798	10.0931	10.2413	1.16732e-22	9.29307e-22	40.3184	UP
FEZF1	4.07702	5.45866	10.2381	1.20001e-22	9.5463e-22	40.2911	UP
AL133243.2	1.42293	6.79886	10.238	1.20179e-22	9.55814e-22	40.2896	UP
AL354993.1	2.33344	4.01058	10.2368	1.21374e-22	9.64849e-22	40.2798	UP
LINC01414	3.50645	3.29667	10.2277	1.3135e-22	1.04162e-21	40.2016	UP
FBXO32	1.61565	11.4341	10.2254	1.34081e-22	1.06224e-21	40.1813	UP
LINC02253	4.16843	4.75315	10.2221	1.37944e-22	1.09179e-21	40.1531	UP
LINC02870	2.35267	5.4746	10.219	1.41752e-22	1.12138e-21	40.1262	UP
AC114812.2	2.8642	2.86132	10.2131	1.49179e-22	1.179e-21	40.0756	UP
SPRR3	6.34468	8.97659	10.2116	1.51148e-22	1.19427e-21	40.0626	UP
CCDC185	2.4613	2.9343	10.2101	1.53041e-22	1.20894e-21	40.0503	UP
LASTR	3.09939	5.54871	10.2073	1.56786e-22	1.23822e-21	40.0264	UP
FRMD6	1.741	11.9863	10.2045	1.60707e-22	1.26888e-21	40.0019	UP
AC083801.2	3.44546	3.34405	10.203	1.62775e-22	1.28428e-21	39.9893	UP
DSG1	4.26627	6.15889	10.2025	1.63571e-22	1.29024e-21	39.9844	UP
SPINDOC	1.14683	10.7957	10.1987	1.68922e-22	1.33181e-21	39.9526	UP
AC022031.1	2.13925	1.96941	10.1978	1.70235e-22	1.34184e-21	39.9449	UP
AC106798.1	3.09324	3.63383	10.1971	1.71292e-22	1.34952e-21	39.9388	UP
ETNK2	1.76444	9.2109	10.1924	1.78415e-22	1.40394e-21	39.8984	UP
TUBG1	1.11529	11.1794	10.1923	1.78646e-22	1.40542e-21	39.8971	UP
PRDX2P4	1.81498	1.89	10.1905	1.8147e-22	1.42695e-21	39.8816	UP
CCDC137	1.13178	10.942	10.1876	1.86074e-22	1.4621e-21	39.8568	UP
KRT3	3.12531	3.76041	10.1866	1.87735e-22	1.47444e-21	39.848	UP
PGF	1.99681	10.2483	10.1823	1.94806e-22	1.52944e-21	39.8114	UP
FAM181B	3.38103	6.03716	10.1706	2.15523e-22	1.69025e-21	39.7114	UP
HSPB1P1	1.72518	7.09722	10.1651	2.26046e-22	1.77108e-21	39.6642	UP
FAM83C-AS1	1.72543	2.39719	10.1632	2.29718e-22	1.79941e-21	39.6482	UP
PGAM5	1.14904	11.789	10.1592	2.37914e-22	1.86272e-21	39.6135	UP
IGLON5	2.50375	5.02343	10.1562	2.44039e-22	1.9093e-21	39.5883	UP
C1orf35	1.00061	10.2289	10.1545	2.47757e-22	1.93747e-21	39.5734	UP
AL157838.1	1.61253	5.98602	10.1523	2.52374e-22	1.97262e-21	39.5551	UP
AL109984.1	1.82829	3.23401	10.1474	2.63435e-22	2.0576e-21	39.5126	UP
EDARADD	2.44124	8.14693	10.1471	2.64177e-22	2.0629e-21	39.5098	UP
SNRPB	1.12416	12.98	10.1439	2.71452e-22	2.1187e-21	39.483	UP
DMP1	2.12074	2.89854	10.1438	2.71801e-22	2.12092e-21	39.4817	UP
RFC2	1.05336	11.1946	10.1361	2.90491e-22	2.26297e-21	39.4158	UP
AC109322.1	1.44864	5.85164	10.1272	3.13456e-22	2.43781e-21	39.3405	UP
SPRR2D	5.37468	8.80628	10.1261	3.16542e-22	2.46122e-21	39.3308	UP
PAK1	1.37336	12.4937	10.1229	3.25539e-22	2.52998e-21	39.3031	UP
SP8	4.0463	4.25446	10.1171	3.42169e-22	2.65669e-21	39.2538	UP
LIN9	1.20638	9.32973	10.1166	3.4356e-22	2.66685e-21	39.2498	UP
AC010719.1	2.09529	4.80251	10.1155	3.46934e-22	2.69177e-21	39.2401	UP
PKM	1.13862	16.5035	10.1064	3.75083e-22	2.90534e-21	39.1629	UP
PLCH2	2.61338	9.8632	10.0989	4.00188e-22	3.0954e-21	39.0987	UP
ATP6V0CP4	2.31125	2.74114	10.0963	4.0939e-22	3.16133e-21	39.0762	UP
AC233280.1	2.13689	3.28337	10.0961	4.10122e-22	3.16549e-21	39.0744	UP
IL22RA2	2.71651	4.6807	10.0947	4.1479e-22	3.20076e-21	39.0632	UP
PAICSP4	1.72326	2.3556	10.0855	4.49192e-22	3.46051e-21	38.9844	UP
PDCD5	1.20019	11.6941	10.0827	4.59878e-22	3.54033e-21	38.9611	UP
AC004834.1	1.83956	3.57397	10.0818	4.63593e-22	3.56808e-21	38.9531	UP
NCBP2AS2	1.30746	10.3676	10.0799	4.71338e-22	3.62513e-21	38.9367	UP
BMP7	3.18803	11.0477	10.0726	5.01713e-22	3.84788e-21	38.8749	UP
AC145207.9	1.82714	3.65797	10.0716	5.06073e-22	3.88041e-21	38.8664	UP
CAD	1.30452	12.2538	10.0618	5.5041e-22	4.21148e-21	38.7832	UP
DDR1	1.31406	14.502	10.0596	5.61112e-22	4.29034e-21	38.7642	UP
FMO9P	3.59802	3.61999	10.0583	5.67353e-22	4.33705e-21	38.7532	UP
IL11	2.42687	6.63733	10.058	5.69052e-22	4.34902e-21	38.7503	UP
CCDC86	1.1772	10.0502	10.0578	5.69658e-22	4.35264e-21	38.7492	UP
GAPDHP71	1.76117	2.65761	10.0571	5.73389e-22	4.38012e-21	38.7427	UP
G3BP1P1	1.8651	2.57839	10.0558	5.79709e-22	4.42632e-21	38.7319	UP
MED12L	2.14334	6.75907	10.0543	5.87248e-22	4.4818e-21	38.7191	UP
CCL26	2.60073	5.76141	10.0514	6.02251e-22	4.59523e-21	38.6941	UP
LINC01705	2.54609	3.8861	10.0367	6.83071e-22	5.19732e-21	38.5695	UP
SIX2	3.46072	8.15985	10.0347	6.94997e-22	5.2856e-21	38.5524	UP
AC020891.3	1.54335	1.44692	10.0341	6.98388e-22	5.31015e-21	38.5476	UP
DHFRP1	1.47083	4.11951	10.0335	7.02127e-22	5.3361e-21	38.5423	UP
SLC4A11	2.49998	9.80898	10.0293	7.27764e-22	5.52837e-21	38.5068	UP
SLC4A3	2.02466	9.06112	10.0257	7.50531e-22	5.69867e-21	38.4763	UP
SHOC1	1.87519	6.19058	10.0255	7.51703e-22	5.70623e-21	38.4747	UP
SNORC	1.6835	5.82135	10.0212	7.79639e-22	5.9128e-21	38.4386	UP
AC119427.1	1.5615	6.54871	10.0175	8.05177e-22	6.10366e-21	38.4067	UP
KC877373.1	2.31658	2.59693	10.0135	8.32959e-22	6.31133e-21	38.3732	UP
GRTP1	1.52843	9.24232	10.007	8.80632e-22	6.66481e-21	38.3181	UP
S100A7	5.40467	7.87921	10.0044	9.00341e-22	6.80767e-21	38.2962	UP
FBXO5	1.19215	9.3335	10.0043	9.01607e-22	6.81567e-21	38.2948	UP
MMP10	4.76723	9.48098	10.0039	9.04306e-22	6.8329e-21	38.2918	UP
H1-5	2.2537	2.91092	10.0003	9.32451e-22	7.04394e-21	38.2615	UP
LSG1	1.24912	12.1888	9.99531	9.7343e-22	7.34671e-21	38.2189	UP
AC091868.2	1.99781	2.23979	9.99153	1.00537e-21	7.58425e-21	38.187	UP
AC010148.1	2.13563	5.34569	9.98019	1.10774e-21	8.34496e-21	38.091	UP
MIR9-3HG	2.55188	7.6211	9.9797	1.11239e-21	8.37804e-21	38.0869	UP
CILP2	2.51745	8.09334	9.97888	1.12012e-21	8.43437e-21	38.08	UP
NKAIN2	3.97212	6.52967	9.97753	1.13311e-21	8.52823e-21	38.0686	UP
AL079305.1	1.91906	1.76881	9.97617	1.14643e-21	8.62249e-21	38.057	UP
UGT1A6	3.78748	5.88746	9.97454	1.1625e-21	8.74135e-21	38.0433	UP
PUS1	1.12798	10.4509	9.97063	1.20196e-21	9.02978e-21	38.0102	UP
SLC25A39	1.02972	13.2151	9.96655	1.24451e-21	9.34082e-21	37.9758	UP
TUBB3	2.35287	4.23918	9.95391	1.38621e-21	1.03663e-20	37.8691	UP
DNAJB3	3.03688	3.0918	9.95317	1.39498e-21	1.04271e-20	37.8628	UP
AC023034.1	2.05873	2.94384	9.95116	1.41907e-21	1.06023e-20	37.8459	UP
DPF1	2.21696	6.28197	9.94945	1.43999e-21	1.07537e-20	37.8314	UP
AC004816.1	1.73677	6.97072	9.94513	1.49398e-21	1.11492e-20	37.795	UP
LINC02043	2.66836	3.34645	9.94337	1.51654e-21	1.1315e-20	37.7802	UP
AC104472.4	1.6909	4.92324	9.94272	1.52494e-21	1.13751e-20	37.7747	UP
OR7E91P	2.6742	4.03423	9.93502	1.6283e-21	1.21184e-20	37.7098	UP
LINC01711	2.2731	3.11052	9.93348	1.64985e-21	1.22732e-20	37.6968	UP
IGFL1P1	3.41446	3.68249	9.93223	1.66748e-21	1.23959e-20	37.6863	UP
AC002056.1	1.36878	2.30645	9.93025	1.69576e-21	1.26003e-20	37.6696	UP
TRMU	1.06792	10.6089	9.92936	1.70863e-21	1.26902e-20	37.6621	UP
LIG1	1.18461	10.8918	9.92487	1.77522e-21	1.31698e-20	37.6243	UP
PTPRZ1	3.93355	11.0379	9.92098	1.835e-21	1.3601e-20	37.5915	UP
PHGDH	1.95929	11.9387	9.91089	1.9995e-21	1.47867e-20	37.5066	UP
ALPK2	2.54735	6.11872	9.90913	2.02952e-21	1.49883e-20	37.4918	UP
FSD1	2.62331	5.81784	9.90747	2.05837e-21	1.5198e-20	37.4779	UP
NCS1	1.45648	11.1048	9.90458	2.10962e-21	1.55659e-20	37.4535	UP
REEP4	1.19227	11.4644	9.89853	2.22091e-21	1.63611e-20	37.4027	UP
ERO1A	1.49722	13.0596	9.88691	2.4511e-21	1.80285e-20	37.3051	UP
PTPRN	2.81402	5.70063	9.88408	2.51081e-21	1.8451e-20	37.2813	UP
AC234917.3	1.36049	7.1335	9.88225	2.55001e-21	1.87264e-20	37.2659	UP
AC125611.2	1.57394	2.8466	9.87883	2.62503e-21	1.9273e-20	37.2372	UP
HOXC6	2.53916	7.14765	9.87874	2.62722e-21	1.92848e-20	37.2364	UP
LSAMP-AS1	2.86155	3.22543	9.87447	2.72394e-21	1.99768e-20	37.2006	UP
MIR2117HG	2.85042	3.12912	9.86499	2.95197e-21	2.16103e-20	37.1211	UP
GAPDHP44	1.65477	2.81358	9.85046	3.33863e-21	2.43699e-20	36.9993	UP
POP7	1.06842	10.7345	9.84855	3.39302e-21	2.47559e-20	36.9833	UP
CDIPTOSP	2.69591	4.63869	9.84821	3.40296e-21	2.48228e-20	36.9804	UP
LINC01151	2.25813	3.77182	9.84791	3.41154e-21	2.48799e-20	36.9779	UP
EFNA2	2.97466	3.57387	9.84271	3.56512e-21	2.59651e-20	36.9344	UP
FIRRE	2.63317	7.12008	9.83987	3.65165e-21	2.65717e-20	36.9106	UP
TOMM40	1.12014	12.1504	9.83802	3.70944e-21	2.69802e-20	36.8951	UP
XPO5	1.13485	11.8621	9.83211	3.89941e-21	2.83403e-20	36.8457	UP
PRC1-AS1	1.63449	3.91792	9.82866	4.01487e-21	2.91562e-20	36.8168	UP
FOXI3	4.17394	4.9769	9.82756	4.05223e-21	2.9421e-20	36.8077	UP
AC074194.1	1.94264	4.66094	9.82415	4.17093e-21	3.02559e-20	36.7791	UP
HELLPAR	1.78134	5.91822	9.81885	4.36179e-21	3.16193e-20	36.7348	UP
HOXD-AS2	2.66387	3.52979	9.81529	4.49501e-21	3.25346e-20	36.7051	UP
PYCR3	1.22098	10.2762	9.81388	4.54887e-21	3.29171e-20	36.6933	UP
LINC01752	2.47787	3.87614	9.81304	4.58111e-21	3.3143e-20	36.6863	UP
AC092821.3	1.50095	4.3048	9.81117	4.6542e-21	3.36569e-20	36.6706	UP
AC010336.7	1.84886	3.39214	9.80888	4.74522e-21	3.42999e-20	36.6515	UP
PTS	1.11697	10.1103	9.80693	4.82374e-21	3.48521e-20	36.6352	UP
ISL2	2.27943	4.43183	9.79634	5.27469e-21	3.80178e-20	36.5468	UP
NDUFS6	1.128	11.8562	9.79507	5.33127e-21	3.84086e-20	36.5363	UP
KCNA7	2.28193	3.10336	9.79352	5.40178e-21	3.88738e-20	36.5233	UP
AC012640.1	1.5837	1.84602	9.79198	5.47223e-21	3.93547e-20	36.5104	UP
STARD5	1.50222	7.0256	9.79118	5.50919e-21	3.96032e-20	36.5038	UP
TLX2	2.91201	4.06636	9.78848	5.63615e-21	4.04891e-20	36.4812	UP
CCT6A	1.2188	13.8137	9.78224	5.94043e-21	4.26188e-20	36.4292	UP
AC002116.2	1.61969	3.83418	9.77846	6.1325e-21	4.39774e-20	36.3977	UP
KRT33A	3.39903	3.22267	9.77831	6.14038e-21	4.40243e-20	36.3965	UP
IL1RAPL2	3.1225	3.45053	9.77801	6.15611e-21	4.41273e-20	36.3939	UP
AC022211.3	1.488	4.36046	9.77553	6.28615e-21	4.50299e-20	36.3733	UP
PLAU	2.0245	12.4524	9.77247	6.45011e-21	4.61638e-20	36.3478	UP
SPRED3	1.73538	7.0425	9.77122	6.51806e-21	4.664e-20	36.3374	UP
SMO	1.98992	10.7799	9.76418	6.91612e-21	4.94233e-20	36.2788	UP
LEF1-AS1	1.64468	4.36289	9.76398	6.92802e-21	4.94829e-20	36.2771	UP
LCTL	1.51682	3.80347	9.75977	7.17763e-21	5.12026e-20	36.2421	UP
STRCP1	2.15907	3.84351	9.7589	7.23036e-21	5.15674e-20	36.2348	UP
RPS10	1.4322	6.09132	9.75456	7.49899e-21	5.34133e-20	36.1987	UP
GAST	3.70174	3.82763	9.75235	7.64028e-21	5.43841e-20	36.1803	UP
RHBG	2.57085	3.65808	9.74972	7.81109e-21	5.55758e-20	36.1584	UP
MAPK6	1.23403	12.3409	9.74958	7.82012e-21	5.56279e-20	36.1573	UP
LINC02321	2.0435	3.83619	9.74877	7.87319e-21	5.59932e-20	36.1506	UP
TNFRSF25	1.74479	9.26146	9.74781	7.93693e-21	5.64097e-20	36.1426	UP
HOXB9	4.29932	5.4768	9.74696	7.99418e-21	5.68042e-20	36.1355	UP
SOX21-AS1	3.33639	7.79969	9.74612	8.05067e-21	5.71932e-20	36.1285	UP
RBL1	1.12528	9.94892	9.74408	8.19e-21	5.81451e-20	36.1115	UP
LINC01968	1.96587	2.81569	9.73501	8.83852e-21	6.2654e-20	36.0362	UP
DSN1	1.06879	10.4884	9.732	9.06491e-21	6.4217e-20	36.0111	UP
LINC01063	1.91534	4.37244	9.73194	9.0695e-21	6.42356e-20	36.0106	UP
PCAT7	2.52333	6.68123	9.72654	9.48996e-21	6.71553e-20	35.9658	UP
SLC12A8	1.42743	10.655	9.71718	1.02648e-20	7.25131e-20	35.8882	UP
EN2	3.86279	4.86091	9.71652	1.0322e-20	7.29009e-20	35.8827	UP
AC004980.2	1.86557	4.2904	9.71274	1.06545e-20	7.51847e-20	35.8513	UP
FBXO27	2.28327	10.059	9.71157	1.07597e-20	7.58938e-20	35.8416	UP
HMGA2-AS1	2.11481	4.60644	9.71013	1.08903e-20	7.67491e-20	35.8297	UP
CSTL1	2.26753	2.29384	9.70938	1.09593e-20	7.72184e-20	35.8234	UP
LINC01775	1.6481	2.15314	9.70368	1.14952e-20	8.09245e-20	35.7762	UP
AC004221.1	1.87692	2.14204	9.70185	1.16726e-20	8.21204e-20	35.7611	UP
AC092903.1	2.79656	2.91868	9.70016	1.18399e-20	8.32616e-20	35.747	UP
SSX2IP	1.14566	10.4359	9.69803	1.20527e-20	8.47213e-20	35.7294	UP
HPCA	1.9005	4.12161	9.69667	1.21908e-20	8.56005e-20	35.7181	UP
RRM1	1.21603	12.1555	9.69552	1.2309e-20	8.64119e-20	35.7085	UP
FAM220A	1.02403	10.4514	9.68725	1.31911e-20	9.24257e-20	35.6401	UP
PGAM1P7	1.80132	2.92228	9.68262	1.37121e-20	9.59933e-20	35.6018	UP
AC091182.2	2.87347	3.97439	9.68027	1.39843e-20	9.78365e-20	35.5823	UP
FAM136A	1.02961	11.1626	9.67884	1.41532e-20	9.89757e-20	35.5705	UP
YWHAZP10	1.26913	6.24973	9.67855	1.41871e-20	9.91914e-20	35.5681	UP
LY6D	5.34103	8.03374	9.67752	1.43098e-20	1.00027e-19	35.5596	UP
AC079684.1	1.48788	4.12736	9.6747	1.46518e-20	1.02375e-19	35.5362	UP
B4GALT4	1.56687	11.4264	9.6728	1.48866e-20	1.0397e-19	35.5205	UP
AC015849.5	2.47298	4.0502	9.67055	1.51686e-20	1.05917e-19	35.5019	UP
H2BW1	2.61361	2.54445	9.66594	1.57644e-20	1.10007e-19	35.4638	UP
ZNF280A	3.50113	3.48743	9.6595	1.66367e-20	1.16045e-19	35.4106	UP
AC124944.1	2.07042	5.32552	9.65812	1.68293e-20	1.17363e-19	35.3992	UP
TTF2	1.15223	10.6494	9.65772	1.68857e-20	1.17706e-19	35.3959	UP
VRK1	1.15764	10.0459	9.65544	1.72099e-20	1.19941e-19	35.3771	UP
TULP1	2.05139	4.22635	9.65496	1.72786e-20	1.20394e-19	35.3731	UP
DEFB126	2.75002	2.63138	9.65458	1.73338e-20	1.20727e-19	35.37	UP
LINC01605	3.02277	6.15317	9.65446	1.73519e-20	1.20827e-19	35.3689	UP
AC233280.2	2.38153	4.41059	9.65383	1.74434e-20	1.21438e-19	35.3637	UP
CEP72	1.32302	8.93154	9.65139	1.78024e-20	1.23885e-19	35.3436	UP
POLD2P1	2.72065	3.14337	9.65052	1.79313e-20	1.24755e-19	35.3364	UP
NOP56	1.05158	12.7524	9.65001	1.80081e-20	1.25237e-19	35.3322	UP
SOX12	1.46215	10.8913	9.64062	1.94757e-20	1.35126e-19	35.2547	UP
TMEM151B	2.99251	3.70342	9.63626	2.01976e-20	1.40016e-19	35.2187	UP
ASIC1	1.83103	8.40367	9.6302	2.12445e-20	1.47211e-19	35.1688	UP
CBX8	1.14322	9.06536	9.63005	2.1271e-20	1.47364e-19	35.1675	UP
WDR12	1.06433	10.8769	9.62985	2.13063e-20	1.47577e-19	35.1659	UP
AC105118.1	2.8255	3.3237	9.62866	2.15183e-20	1.48982e-19	35.1561	UP
PODXL2	2.28481	10.3112	9.62863	2.15237e-20	1.48988e-19	35.1558	UP
TRIM45	1.53189	8.63746	9.62749	2.17301e-20	1.50353e-19	35.1464	UP
CREG2	2.82686	6.59202	9.62646	2.19172e-20	1.51615e-19	35.1379	UP
PTCSC2	2.8877	3.83922	9.61857	2.34052e-20	1.61703e-19	35.073	UP
TPD52L1	1.8398	11.3299	9.61463	2.41866e-20	1.6696e-19	35.0405	UP
ARNTL2-AS1	1.73203	1.79402	9.60835	2.54856e-20	1.75779e-19	34.9887	UP
AL691520.1	1.9805	1.84519	9.60265	2.67237e-20	1.84124e-19	34.9418	UP
AC005865.1	2.56829	4.5259	9.59387	2.87461e-20	1.976e-19	34.8697	UP
ELOVL4	2.52022	7.49133	9.59221	2.9147e-20	2.00272e-19	34.856	UP
LINC00858	3.0713	3.89181	9.58831	3.0107e-20	2.06694e-19	34.824	UP
FBL	1.24191	13.218	9.58515	3.09079e-20	2.12014e-19	34.798	UP
SNX31	3.71566	5.96949	9.5843	3.11261e-20	2.13466e-19	34.791	UP
TMEM14A	1.32861	11.0965	9.5835	3.13334e-20	2.14842e-19	34.7845	UP
BOLA3	1.22383	8.42312	9.58159	3.18344e-20	2.18186e-19	34.7688	UP
SNHG17	1.24292	10.6893	9.57829	3.27193e-20	2.24016e-19	34.7417	UP
RFC3	1.15883	9.9589	9.57798	3.28039e-20	2.24549e-19	34.7391	UP
VANGL2	1.92745	11.6878	9.57422	3.38446e-20	2.31624e-19	34.7082	UP
HDAC1P2	1.67208	2.45575	9.57365	3.40043e-20	2.32668e-19	34.7036	UP
CCNO	1.99613	7.65876	9.56298	3.71556e-20	2.53539e-19	34.6159	UP
AL121832.3	1.72281	5.10652	9.56096	3.77805e-20	2.57643e-19	34.5994	UP
XYLB	1.35201	8.42567	9.55877	3.84728e-20	2.62309e-19	34.5815	UP
AL133153.1	1.61489	1.88985	9.55851	3.8556e-20	2.62821e-19	34.5794	UP
AC016027.1	1.24641	5.12518	9.55212	4.06555e-20	2.76498e-19	34.5269	UP
AC104041.1	2.6228	5.94224	9.55024	4.12922e-20	2.80769e-19	34.5116	UP
CARD18	3.66465	3.55824	9.54966	4.14927e-20	2.82075e-19	34.5068	UP
LINC01981	2.03852	1.89805	9.54593	4.27967e-20	2.90698e-19	34.4762	UP
DBF4P1	1.38299	3.16968	9.54489	4.31669e-20	2.93151e-19	34.4677	UP
TMEM182	1.17963	8.60754	9.54317	4.37832e-20	2.97213e-19	34.4536	UP
ACP7	3.89567	6.37049	9.5419	4.42485e-20	3.00246e-19	34.4432	UP
LINC01311	1.57207	5.16924	9.54106	4.45579e-20	3.02283e-19	34.4363	UP
IQCM	2.3981	2.20524	9.54021	4.48721e-20	3.04351e-19	34.4293	UP
SERPINB7	3.8889	7.06442	9.53888	4.53679e-20	3.07523e-19	34.4185	UP
AC062029.1	1.62104	5.80696	9.53839	4.55545e-20	3.08724e-19	34.4144	UP
CALML5	5.19972	6.59153	9.53157	4.82009e-20	3.26117e-19	34.3586	UP
AL023754.1	2.95315	2.95394	9.5264	5.03075e-20	3.40159e-19	34.3163	UP
AC005865.2	1.98282	3.67691	9.52283	5.18137e-20	3.49909e-19	34.2871	UP
SRPRB	1.0827	12.2643	9.51559	5.50114e-20	3.71043e-19	34.2279	UP
PACC1	1.22508	9.80869	9.50576	5.96652e-20	4.01603e-19	34.1476	UP
PPM1J	1.55034	6.34876	9.50455	6.0265e-20	4.05473e-19	34.1377	UP
AC106795.1	1.91707	9.06499	9.49928	6.29434e-20	4.23145e-19	34.0947	UP
PPIAP75	1.71122	1.95374	9.49493	6.52494e-20	4.38107e-19	34.0592	UP
SLC9A4	3.79605	4.57348	9.49291	6.63418e-20	4.45167e-19	34.0427	UP
OLA1	1.06116	12.3753	9.49268	6.647e-20	4.45936e-19	34.0408	UP
DSC2	1.86765	12.6162	9.49151	6.71144e-20	4.50167e-19	34.0313	UP
INAVA	1.61271	10.5471	9.49103	6.73823e-20	4.51871e-19	34.0274	UP
TCF3	1.12622	12.3592	9.48618	7.01351e-20	4.69752e-19	33.9878	UP
Z99129.3	1.71398	2.50082	9.48135	7.29855e-20	4.88444e-19	33.9484	UP
AC114956.1	2.28756	4.25257	9.48021	7.36718e-20	4.92734e-19	33.9391	UP
SNRPE	1.04333	11.4659	9.47434	7.7324e-20	5.16737e-19	33.8913	UP
SOX21	3.80895	8.64162	9.47193	7.88759e-20	5.26893e-19	33.8716	UP
PDCD2L	1.26984	7.74053	9.47069	7.96839e-20	5.31994e-19	33.8616	UP
NMRAL2P	4.61945	8.95668	9.46976	8.02971e-20	5.35948e-19	33.854	UP
LINC01234	4.08283	6.14253	9.45904	8.77083e-20	5.84937e-19	33.7667	UP
VSNL1	2.62743	10.119	9.45649	8.957e-20	5.97231e-19	33.7459	UP
CCDC138	1.23684	8.67534	9.45619	8.97923e-20	5.98591e-19	33.7435	UP
CT75	2.36119	4.37746	9.45197	9.29666e-20	6.1917e-19	33.7091	UP
DCUN1D5	1.09368	10.9923	9.45196	9.29741e-20	6.1917e-19	33.7091	UP
EPOP	1.70792	8.9601	9.44377	9.94497e-20	6.61755e-19	33.6425	UP
VCX	2.9543	3.20131	9.43837	1.03968e-19	6.91116e-19	33.5986	UP
IGF2BP1	4.53135	6.73002	9.43824	1.0408e-19	6.91719e-19	33.5975	UP
ITGB8	1.99074	11.6832	9.43774	1.04508e-19	6.94425e-19	33.5935	UP
PDXP-DT	1.56331	2.75697	9.43521	1.06705e-19	7.08446e-19	33.5729	UP
NIPSNAP1	1.22299	11.9504	9.43244	1.09161e-19	7.24313e-19	33.5504	UP
HOXB13	4.79365	5.09958	9.42986	1.11497e-19	7.39359e-19	33.5295	UP
PRMT3	1.09711	10.1858	9.42747	1.13712e-19	7.5313e-19	33.51	UP
AC112236.1	2.3965	2.41134	9.41592	1.25014e-19	8.26648e-19	33.4163	UP
LINC01905	2.29872	2.7412	9.41482	1.26156e-19	8.33861e-19	33.4074	UP
HOXC9	2.96665	5.88728	9.41217	1.28921e-19	8.51621e-19	33.3859	UP
IRX4-AS1	3.18184	2.89888	9.40962	1.31647e-19	8.69102e-19	33.3652	UP
AC025244.1	2.76502	2.72668	9.40942	1.31867e-19	8.70379e-19	33.3636	UP
HOXC-AS1	2.6608	3.54189	9.40808	1.33327e-19	8.79837e-19	33.3527	UP
AC010894.1	1.3491	5.45135	9.40438	1.37424e-19	9.0614e-19	33.3228	UP
CSTF2	1.06651	10.4859	9.40171	1.40468e-19	9.25648e-19	33.3011	UP
TMEM63C	2.5569	7.60587	9.40056	1.41799e-19	9.33854e-19	33.2918	UP
PLOD2	1.56855	12.4207	9.39865	1.44034e-19	9.4819e-19	33.2764	UP
FER1L4	2.14951	8.27432	9.39652	1.46574e-19	9.64134e-19	33.2591	UP
WTAPP1	2.3556	4.39725	9.39618	1.4698e-19	9.6661e-19	33.2563	UP
HSPE1	1.20164	10.1009	9.39591	1.47314e-19	9.68614e-19	33.2541	UP
FBXO41	1.54606	9.65558	9.39425	1.49321e-19	9.81215e-19	33.2407	UP
FOXL2NB	4.19326	4.24392	9.39252	1.51455e-19	9.94843e-19	33.2267	UP
ZC3HAV1L	1.56595	8.3996	9.38926	1.55558e-19	1.02036e-18	33.2003	UP
HR	2.86278	10.1578	9.38693	1.5855e-19	1.03956e-18	33.1814	UP
FJX1	1.58085	9.18062	9.38536	1.60602e-19	1.05274e-18	33.1687	UP
METTL1	1.02931	9.91432	9.38517	1.60853e-19	1.05382e-18	33.1672	UP
LINC01503	1.52389	9.36449	9.37412	1.76083e-19	1.15149e-18	33.0778	UP
PROM2	2.36966	11.8249	9.3741	1.76114e-19	1.15149e-18	33.0776	UP
FXR1	1.19628	13.4068	9.37364	1.76772e-19	1.15556e-18	33.0739	UP
UGT1A7	5.30316	5.64992	9.37082	1.80902e-19	1.18208e-18	33.0511	UP
FBXL19	1.235	10.3835	9.36703	1.86589e-19	1.21803e-18	33.0205	UP
KIAA1549L	3.30896	8.32207	9.36615	1.87941e-19	1.22661e-18	33.0133	UP
KLHL2P1	1.75684	3.7145	9.3616	1.95062e-19	1.27283e-18	32.9766	UP
SERPINE2	2.08981	11.6495	9.35715	2.02286e-19	1.31892e-18	32.9406	UP
SAC3D1	1.1029	9.22295	9.35691	2.02678e-19	1.32121e-18	32.9387	UP
SLC1A4	1.69935	12.0771	9.35479	2.06224e-19	1.34379e-18	32.9216	UP
TBL1XR1	1.22157	13.676	9.35224	2.10568e-19	1.37182e-18	32.901	UP
H2AZ1	1.09346	13.0537	9.34856	2.16979e-19	1.41274e-18	32.8713	UP
TPI1P2	1.45482	6.08067	9.34748	2.18913e-19	1.42505e-18	32.8626	UP
AL139023.1	3.08012	2.84703	9.34717	2.19454e-19	1.42772e-18	32.8601	UP
DSC1	3.09086	4.25045	9.34635	2.20936e-19	1.43679e-18	32.8535	UP
LINC00592	1.97498	4.12138	9.34193	2.29053e-19	1.48825e-18	32.8178	UP
KRT77	4.06022	4.12016	9.3372	2.38053e-19	1.54503e-18	32.7797	UP
AC092573.1	1.80531	1.94936	9.33224	2.47898e-19	1.60701e-18	32.7397	UP
LINC00928	2.00799	1.87024	9.33157	2.49257e-19	1.61518e-18	32.7343	UP
PHLDB3	1.33925	9.50716	9.32783	2.56972e-19	1.66286e-18	32.7041	UP
NCBP2	1.04305	12.783	9.32411	2.64876e-19	1.71333e-18	32.6742	UP
UCHL1	3.33224	11.201	9.32294	2.67411e-19	1.72836e-18	32.6648	UP
PLAAT1	2.98054	6.54699	9.32044	2.72914e-19	1.76323e-18	32.6447	UP
FOXH1	2.29862	2.92287	9.31541	2.8434e-19	1.83523e-18	32.6041	UP
MYOSLID	2.18923	6.02821	9.31386	2.8794e-19	1.85811e-18	32.5917	UP
ERVMER34-1	2.14273	8.45465	9.30375	3.12651e-19	2.01398e-18	32.5103	UP
SLCO6A1	2.33622	2.41765	9.30354	3.13186e-19	2.01704e-18	32.5086	UP
AL031777.2	2.02912	3.15056	9.29965	3.23253e-19	2.08023e-18	32.4774	UP
KNOP1	1.03092	9.77908	9.29812	3.27305e-19	2.10465e-18	32.465	UP
SNRPD1	1.03119	11.6378	9.28703	3.58166e-19	2.29902e-18	32.376	UP
NAA50	1.05665	13.505	9.2846	3.65307e-19	2.34394e-18	32.3565	UP
PAQR4	1.30105	8.77871	9.28032	3.78257e-19	2.4256e-18	32.3221	UP
TFB2M	1.02711	10.2509	9.27476	3.9572e-19	2.53609e-18	32.2775	UP
AL023803.3	1.63317	1.89766	9.27291	4.01718e-19	2.572e-18	32.2626	UP
ANKRD13B	1.79695	9.27379	9.27275	4.02211e-19	2.57465e-18	32.2614	UP
SPTSSB	3.44965	6.94084	9.27202	4.04615e-19	2.58953e-18	32.2555	UP
DRP2	1.79476	4.87066	9.27044	4.09833e-19	2.6219e-18	32.2428	UP
AC083880.1	1.61447	4.29501	9.26917	4.14079e-19	2.64855e-18	32.2326	UP
CAGE1	1.65083	3.8075	9.26772	4.18985e-19	2.67888e-18	32.221	UP
CENPP	1.06628	8.11275	9.26635	4.23673e-19	2.70832e-18	32.21	UP
CCT4	1.09194	13.1535	9.25414	4.67763e-19	2.9855e-18	32.1122	UP
AC108488.3	1.64501	7.5758	9.25261	4.73622e-19	3.02112e-18	32.0999	UP
FAM189B	1.01585	11.3492	9.24928	4.86583e-19	3.10137e-18	32.0732	UP
INA	3.81542	5.69516	9.24834	4.903e-19	3.12324e-18	32.0657	UP
H2AW	2.37326	8.55602	9.24205	5.15915e-19	3.28256e-18	32.0154	UP
CCDC167	1.12831	9.73345	9.24129	5.19118e-19	3.30166e-18	32.0092	UP
YEATS2	1.30493	12.3852	9.23717	5.36701e-19	3.4115e-18	31.9763	UP
FAR2P1	3.64459	3.49568	9.23686	5.38047e-19	3.41939e-18	31.9738	UP
MEMO1P1	1.03005	6.53177	9.23292	5.55485e-19	3.52747e-18	31.9423	UP
AL138789.1	2.00899	2.04982	9.23284	5.55842e-19	3.52904e-18	31.9417	UP
CGB7	2.00172	3.77015	9.2275	5.80383e-19	3.68271e-18	31.899	UP
EXOSC4	1.04424	9.94732	9.22511	5.91714e-19	3.75388e-18	31.8799	UP
LMO1	2.7609	3.88444	9.21416	6.46478e-19	4.09494e-18	31.7924	UP
METAP1	1.0172	12.0321	9.21263	6.54551e-19	4.14447e-18	31.7802	UP
HMGA1P3	1.4208	2.76093	9.20957	6.7092e-19	4.24483e-18	31.7558	UP
AC093599.1	2.17392	2.1762	9.20928	6.72515e-19	4.2541e-18	31.7534	UP
MIR210HG	1.49734	8.82943	9.20324	7.06121e-19	4.46322e-18	31.7052	UP
NAALADL2-AS2	3.0063	3.27497	9.19329	7.65184e-19	4.83e-18	31.6259	UP
UMPS	1.02719	11.4153	9.19133	7.77341e-19	4.90579e-18	31.6103	UP
GTPBP3	1.12068	10.1522	9.18921	7.90781e-19	4.98676e-18	31.5934	UP
TNFSF11	2.20193	5.39614	9.18795	7.98866e-19	5.0358e-18	31.5833	UP
ADAD2	2.41462	4.64265	9.18113	8.4402e-19	5.31531e-18	31.529	UP
RAP2B	1.16656	12.4398	9.18065	8.47283e-19	5.33483e-18	31.5252	UP
HSPB1	1.50835	15.3079	9.1775	8.69052e-19	5.46663e-18	31.5001	UP
KIF26B	1.75323	10.2183	9.16615	9.52275e-19	5.97862e-18	31.4098	UP
POLD2	1.01771	12.6452	9.16174	9.86653e-19	6.1885e-18	31.3747	UP
SMC4	1.26715	11.9462	9.15862	1.01177e-18	6.3424e-18	31.3499	UP
H2BC20P	1.42796	7.89606	9.15583	1.0347e-18	6.48118e-18	31.3277	UP
ZFPM2-AS1	3.5035	6.12372	9.15201	1.06701e-18	6.68099e-18	31.2974	UP
CYP27B1	1.60207	7.86998	9.15176	1.06912e-18	6.69293e-18	31.2954	UP
AC117394.2	1.55952	2.61651	9.14823	1.09996e-18	6.88203e-18	31.2673	UP
NR2C2AP	1.10422	9.79345	9.14533	1.12589e-18	7.03886e-18	31.2443	UP
DBF4B	1.21724	9.16308	9.14249	1.15185e-18	7.19838e-18	31.2218	UP
KDM4A-AS1	1.59421	6.83381	9.14166	1.15961e-18	7.24416e-18	31.2151	UP
TRAP1	1.01736	11.3128	9.13692	1.2046e-18	7.51945e-18	31.1775	UP
ORC5	1.03064	10.2215	9.12739	1.30045e-18	8.10689e-18	31.1019	UP
ALYREF	1.03635	11.9371	9.12243	1.35319e-18	8.42282e-18	31.0626	UP
AC096656.1	2.25272	2.15442	9.11725	1.41061e-18	8.77525e-18	31.0216	UP
AC091181.2	1.95284	3.34137	9.11571	1.42814e-18	8.87922e-18	31.0094	UP
LINC02544	2.19429	3.92903	9.10808	1.51819e-18	9.43008e-18	30.949	UP
OPA1	1.07711	12.5316	9.10451	1.56233e-18	9.70241e-18	30.9207	UP
VAX1	3.7833	3.76492	9.10263	1.58607e-18	9.84801e-18	30.9058	UP
TWF1	1.00658	11.9972	9.09935	1.62821e-18	1.01058e-17	30.8799	UP
AL354707.1	2.27155	6.07442	9.0983	1.64196e-18	1.01834e-17	30.8716	UP
NME2	1.34869	5.81853	9.0982	1.64326e-18	1.01896e-17	30.8708	UP
HOTAIR	3.44415	3.4275	9.09766	1.65039e-18	1.02289e-17	30.8665	UP
GDA	3.67798	7.82173	9.09765	1.65055e-18	1.02289e-17	30.8664	UP
AC009731.1	3.10361	3.19652	9.09752	1.65224e-18	1.02374e-17	30.8654	UP
TOP1MT	1.16372	11.0081	9.09366	1.70416e-18	1.05492e-17	30.8348	UP
NAP1L4P2	2.04334	1.92285	9.08868	1.77343e-18	1.09717e-17	30.7955	UP
GNB1L	1.22365	8.81173	9.08726	1.79372e-18	1.10951e-17	30.7842	UP
ALOX12P2	2.0939	7.61854	9.08541	1.8204e-18	1.12559e-17	30.7697	UP
AC099066.2	2.24403	5.18919	9.07903	1.9158e-18	1.18189e-17	30.7192	UP
SULT4A1	3.35551	5.41956	9.07484	1.98098e-18	1.22095e-17	30.6862	UP
CHODL	2.75991	7.63228	9.06609	2.12442e-18	1.30738e-17	30.6171	UP
AL359504.1	1.64793	4.77168	9.05913	2.24588e-18	1.37979e-17	30.5622	UP
CYC1	1.06924	12.8854	9.04934	2.42848e-18	1.49029e-17	30.485	UP
OVOL3	1.60642	3.75596	9.04924	2.43034e-18	1.49116e-17	30.4842	UP
AC092115.3	2.26866	3.91763	9.04252	2.56426e-18	1.57008e-17	30.4313	UP
AC134312.5	2.09744	4.43912	9.04138	2.58763e-18	1.58409e-17	30.4223	UP
MRPL12	1.33448	8.15872	9.03469	2.72929e-18	1.66769e-17	30.3697	UP
ZNF692	1.17832	10.3096	9.03085	2.81422e-18	1.71798e-17	30.3394	UP
ZGRF1	1.14854	8.31702	9.02988	2.83594e-18	1.73091e-17	30.3318	UP
SLC34A1	1.99148	2.73376	9.02929	2.8493e-18	1.73874e-17	30.3272	UP
LINC02014	2.06007	4.36715	9.0252	2.94368e-18	1.79462e-17	30.295	UP
BARX1-DT	2.83035	2.611	9.02123	3.03811e-18	1.85016e-17	30.2638	UP
C1QTNF12	2.55829	6.75899	9.02061	3.05308e-18	1.85893e-17	30.2589	UP
MFAP2	1.66041	10.3646	9.0198	3.073e-18	1.87036e-17	30.2525	UP
KLK6	4.14953	5.44416	9.01666	3.15078e-18	1.91663e-17	30.2278	UP
CASC19	3.97672	8.17866	9.01625	3.16106e-18	1.92217e-17	30.2246	UP
CEL	3.28775	7.81417	9.01538	3.18286e-18	1.93434e-17	30.2178	UP
LINC00337	1.86378	4.22124	9.00805	3.37394e-18	2.04818e-17	30.1602	UP
AC007387.2	2.29204	2.7259	9.00502	3.45638e-18	2.09706e-17	30.1364	UP
AC108477.2	2.4074	2.72396	9.00342	3.50063e-18	2.12312e-17	30.1238	UP
CDK4	1.11698	12.0608	8.99642	3.7007e-18	2.24238e-17	30.0689	UP
NCCRP1	3.29184	7.94795	8.99527	3.73469e-18	2.26256e-17	30.0599	UP
MMP13	4.43674	8.37729	8.99434	3.76229e-18	2.27886e-17	30.0526	UP
ATAD3A	1.07002	10.4774	8.99427	3.76447e-18	2.27976e-17	30.0521	UP
CXCL14	3.16184	11.3437	8.99279	3.80907e-18	2.30634e-17	30.0404	UP
DLG5	1.33017	11.6336	8.99118	3.85808e-18	2.33472e-17	30.0278	UP
KRT32	2.68896	3.65546	8.99093	3.86578e-18	2.33851e-17	30.0258	UP
AC090578.1	2.70164	3.85693	8.9908	3.86964e-18	2.34041e-17	30.0249	UP
HSPB1P2	1.51805	4.51505	8.98974	3.90241e-18	2.35936e-17	30.0165	UP
SUV39H1	1.03358	9.46936	8.98892	3.92775e-18	2.37424e-17	30.0101	UP
GDNF	2.87527	5.18718	8.98659	4.00122e-18	2.4182e-17	29.9918	UP
AC011370.1	2.77326	2.90939	8.9862	4.0136e-18	2.42523e-17	29.9888	UP
HDHD5	1.0658	11.4674	8.98367	4.09504e-18	2.47399e-17	29.969	UP
NIPAL4	3.27005	7.48962	8.98058	4.19682e-18	2.5336e-17	29.9447	UP
FAM155B	2.76769	6.90362	8.97993	4.21848e-18	2.54574e-17	29.9396	UP
HAUS8	1.01799	9.14207	8.97879	4.25662e-18	2.56828e-17	29.9307	UP
AC020658.4	1.60875	1.7464	8.97521	4.37927e-18	2.63984e-17	29.9027	UP
PTCHD3P3	1.66508	1.80619	8.97385	4.42691e-18	2.66708e-17	29.892	UP
OR2B6	2.18253	2.72507	8.97338	4.44317e-18	2.67639e-17	29.8884	UP
LINC01559	3.85115	4.71249	8.97169	4.50333e-18	2.71163e-17	29.8751	UP
AL031710.2	1.5377	2.88614	8.968	4.63673e-18	2.78938e-17	29.8463	UP
SH3BP1	1.21118	9.48591	8.96682	4.68039e-18	2.81461e-17	29.837	UP
KHDC4	1.13549	11.3305	8.96638	4.69664e-18	2.82386e-17	29.8336	UP
H2BC13	1.65806	2.91231	8.96543	4.73215e-18	2.84469e-17	29.8262	UP
SRSF12	1.96835	6.99843	8.96025	4.93038e-18	2.96059e-17	29.7856	UP
AC112206.3	3.00185	4.19468	8.95937	4.96487e-18	2.97965e-17	29.7787	UP
ERFE	2.1002	6.90765	8.95506	5.13749e-18	3.08155e-17	29.745	UP
H2BC5	1.63123	9.18195	8.94367	5.62205e-18	3.36787e-17	29.656	UP
UQCC3	1.01317	8.32026	8.93976	5.79858e-18	3.46991e-17	29.6255	UP
LL22NC03-63E9.3	2.48101	2.54956	8.9327	6.13144e-18	3.66362e-17	29.5704	UP
AC026785.3	3.25191	2.96272	8.9293	6.2986e-18	3.76281e-17	29.5438	UP
DMRT3	3.46915	5.56879	8.92128	6.71017e-18	4.00283e-17	29.4813	UP
FUT2	1.82445	8.91261	8.9203	6.76227e-18	4.03243e-17	29.4737	UP
OR5BH1P	2.03835	1.85708	8.912	7.22048e-18	4.30174e-17	29.4089	UP
LINC02607	2.43667	2.91042	8.91098	7.27836e-18	4.33464e-17	29.401	UP
BRCA2	1.20359	9.06604	8.91011	7.32893e-18	4.36181e-17	29.3942	UP
AL132712.2	1.6005	6.30164	8.9101	7.32932e-18	4.36181e-17	29.3942	UP
AC069544.1	1.24875	5.37518	8.90763	7.47369e-18	4.4453e-17	29.3749	UP
LRRC37A9P	2.13043	2.86214	8.90741	7.48634e-18	4.45201e-17	29.3732	UP
POMK	1.2159	11.2895	8.90703	7.50864e-18	4.46365e-17	29.3703	UP
AL358332.1	1.79933	2.602	8.90561	7.59372e-18	4.51341e-17	29.3592	UP
AC024937.3	1.77162	2.89795	8.90083	7.8852e-18	4.67899e-17	29.322	UP
CBARP	1.71064	6.43289	8.89969	7.95598e-18	4.71842e-17	29.3132	UP
HYLS1	1.13446	8.38046	8.88643	8.83225e-18	5.22294e-17	29.21	UP
NFE2L1-DT	1.46603	4.84645	8.88618	8.85001e-18	5.23249e-17	29.208	UP
HMGB3P6	1.34031	1.47796	8.88359	9.03202e-18	5.33817e-17	29.1879	UP
AC096759.2	2.62826	2.51698	8.88131	9.19595e-18	5.43211e-17	29.1702	UP
AC007996.1	1.70164	8.00595	8.87976	9.30877e-18	5.49677e-17	29.1581	UP
TYSND1	1.03026	10.9146	8.87576	9.60588e-18	5.66811e-17	29.1271	UP
LDHA	1.11165	15.4267	8.87227	9.87332e-18	5.81961e-17	29.1	UP
AC233280.36	1.73716	2.53304	8.86956	1.00864e-17	5.94202e-17	29.0789	UP
NEMP1	1.10705	11.1628	8.85887	1.09696e-17	6.45533e-17	28.996	UP
LINC01561	2.25882	2.92613	8.85647	1.11792e-17	6.57272e-17	28.9774	UP
NUDT8	1.47587	8.96641	8.85605	1.12154e-17	6.59044e-17	28.9742	UP
MAFA-AS1	2.55708	2.92775	8.85436	1.13656e-17	6.67512e-17	28.961	UP
HOTTIP	2.20646	2.11229	8.85186	1.15909e-17	6.8001e-17	28.9417	UP
PRKDC	1.15799	13.8683	8.84865	1.18865e-17	6.96726e-17	28.9168	UP
AL353708.3	1.39069	3.36868	8.84794	1.19533e-17	7.0052e-17	28.9113	UP
AC007785.1	2.45543	2.51242	8.84261	1.24638e-17	7.29517e-17	28.87	UP
KIF3C	1.30637	10.448	8.84191	1.25326e-17	7.33415e-17	28.8645	UP
HSPA4L	1.59647	10.1985	8.83995	1.27263e-17	7.44481e-17	28.8494	UP
POP1	1.08644	9.33438	8.83949	1.27727e-17	7.47064e-17	28.8458	UP
MYEOV	3.20307	6.81356	8.83897	1.28251e-17	7.49992e-17	28.8418	UP
TRPV4	1.68938	10.2806	8.83531	1.31976e-17	7.71641e-17	28.8135	UP
CRYBB3	1.91745	4.66125	8.8229	1.45465e-17	8.49745e-17	28.7174	UP
CXCL13	3.0456	9.63532	8.8227	1.45689e-17	8.50753e-17	28.7159	UP
SNAI2	1.60185	10.9784	8.82213	1.46344e-17	8.54425e-17	28.7115	UP
LINC02827	1.99472	3.11125	8.81953	1.49347e-17	8.71333e-17	28.6914	UP
LINC00355	3.72914	3.59312	8.8195	1.49383e-17	8.71389e-17	28.6912	UP
MAGED4B	1.77486	2.43495	8.81305	1.57127e-17	9.15091e-17	28.6413	UP
CYP24A1	3.61848	8.30945	8.80738	1.64246e-17	9.55359e-17	28.5976	UP
TOMM40P2	1.89875	3.772	8.8038	1.68919e-17	9.82013e-17	28.5699	UP
GPSM2	1.09373	10.0959	8.80319	1.69719e-17	9.86137e-17	28.5652	UP
JAG1	1.64493	13.5839	8.80234	1.70849e-17	9.92351e-17	28.5587	UP
EMSLR	2.48151	5.89216	8.80133	1.72214e-17	9.99926e-17	28.5508	UP
AL031777.1	2.01564	3.81286	8.79551	1.80226e-17	1.0457e-16	28.5059	UP
PRR5	1.12643	9.41921	8.79309	1.83661e-17	1.06469e-16	28.4873	UP
AC087667.1	2.01685	2.26453	8.79255	1.84438e-17	1.069e-16	28.4831	UP
CST4	2.86354	2.74327	8.79227	1.84847e-17	1.07112e-16	28.4809	UP
MAGEA4	6.06387	7.80397	8.79114	1.86488e-17	1.08031e-16	28.4722	UP
BEND6	1.63772	7.33261	8.7889	1.89772e-17	1.09894e-16	28.455	UP
AL161756.1	1.4859	3.67644	8.78556	1.94788e-17	1.12719e-16	28.4292	UP
LGALS7	4.27642	5.22361	8.78277	1.99085e-17	1.15144e-16	28.4077	UP
KRT13	4.90329	11.4122	8.78152	2.01033e-17	1.16209e-16	28.3981	UP
AL031736.2	1.88495	2.83988	8.7784	2.05986e-17	1.18967e-16	28.3741	UP
AC125494.3	1.62437	1.86614	8.77203	2.16473e-17	1.24848e-16	28.3251	UP
FSIP2-AS1	1.92301	3.10755	8.77093	2.18344e-17	1.2586e-16	28.3166	UP
OR9K1P	2.83183	2.77561	8.76871	2.22158e-17	1.27968e-16	28.2995	UP
RPL22L1	1.36897	10.9823	8.76778	2.23783e-17	1.28882e-16	28.2923	UP
RPS17	1.26204	7.94831	8.76284	2.32559e-17	1.33841e-16	28.2543	UP
NKX6-1	2.44995	4.36376	8.75972	2.38293e-17	1.37069e-16	28.2303	UP
NCAPD3	1.07434	11.0654	8.75918	2.39293e-17	1.37571e-16	28.2261	UP
NLN	1.0618	10.7467	8.75032	2.56382e-17	1.47292e-16	28.1581	UP
PLEK2	2.08203	9.31453	8.74846	2.60131e-17	1.49341e-16	28.1437	UP
AC002059.3	1.62508	3.99686	8.7394	2.79121e-17	1.60074e-16	28.0742	UP
KRT42P	3.23436	6.71599	8.73894	2.80118e-17	1.60618e-16	28.0707	UP
COX4I1P2	1.44729	1.44104	8.73873	2.80584e-17	1.60857e-16	28.069	UP
SINHCAF	1.18704	12.1043	8.73747	2.83354e-17	1.62388e-16	28.0593	UP
GTF2IRD1	1.06043	11.0275	8.73393	2.91242e-17	1.66879e-16	28.0323	UP
AC011352.3	2.04638	2.0396	8.73202	2.95601e-17	1.69228e-16	28.0176	UP
H2AC12	1.48377	2.06267	8.72961	3.01203e-17	1.72315e-16	27.9991	UP
AL356274.1	1.82728	1.70559	8.7289	3.02871e-17	1.73206e-16	27.9936	UP
GLRX3	1.02368	11.9986	8.72629	3.09065e-17	1.76596e-16	27.9736	UP
SMILR	2.14602	2.73169	8.72381	3.15087e-17	1.79974e-16	27.9546	UP
HSPE1P6	1.31029	2.15719	8.72156	3.20641e-17	1.83114e-16	27.9373	UP
S100A7A	4.55866	5.20264	8.72143	3.20968e-17	1.83269e-16	27.9363	UP
IGFBP2	2.43349	14.0427	8.72073	3.22706e-17	1.8423e-16	27.931	UP
LRATD1	2.04057	11.4795	8.71817	3.29203e-17	1.87774e-16	27.9113	UP
GAPDHP60	1.52554	3.65151	8.71317	3.4221e-17	1.95125e-16	27.8731	UP
U47924.1	1.48227	2.01548	8.71199	3.45373e-17	1.9686e-16	27.864	UP
MAGEA10-MAGEA5	1.90508	1.8173	8.70982	3.5124e-17	2.001e-16	27.8474	UP
AC068631.1	2.00751	3.29807	8.70803	3.56138e-17	2.02713e-16	27.8337	UP
AC073352.1	1.55758	2.60962	8.7052	3.64053e-17	2.07146e-16	27.812	UP
AC073195.1	1.5154	3.90699	8.70485	3.65049e-17	2.07632e-16	27.8093	UP
MND1	1.3193	1.62207	8.69748	3.86511e-17	2.19581e-16	27.753	UP
AL683887.1	2.13807	1.98875	8.69241	4.02004e-17	2.28144e-16	27.7142	UP
AC009501.2	1.92301	2.86154	8.69183	4.03786e-17	2.29076e-16	27.7098	UP
AL606490.8	1.75504	1.70101	8.68071	4.40097e-17	2.48985e-16	27.6249	UP
STAP2	1.20832	11.0595	8.6764	4.55025e-17	2.57252e-16	27.5919	UP
SLC7A11	2.86723	10.5088	8.67483	4.60615e-17	2.60322e-16	27.5799	UP
CYP4F26P	2.89078	5.52948	8.66785	4.86164e-17	2.74287e-16	27.5266	UP
AC090772.3	1.96377	3.7342	8.66751	4.8744e-17	2.74959e-16	27.524	UP
HOXB7	1.93313	9.03253	8.66656	4.91025e-17	2.76838e-16	27.5168	UP
POU4F1	3.14705	3.90043	8.65807	5.24321e-17	2.95203e-16	27.4521	UP
SLC9A3-AS1	2.10459	8.91177	8.65602	5.32678e-17	2.99701e-16	27.4365	UP
AC018695.6	2.00821	3.74128	8.65528	5.35754e-17	3.0138e-16	27.4308	UP
AC012640.5	1.42261	2.0443	8.6521	5.49068e-17	3.08551e-16	27.4066	UP
AL451142.1	1.78986	2.91383	8.65035	5.56527e-17	3.12689e-16	27.3933	UP
MSI1	2.77826	7.71342	8.64869	5.63716e-17	3.16619e-16	27.3806	UP
CTPS1	1.00091	11.4435	8.64821	5.65773e-17	3.17611e-16	27.377	UP
AC090709.1	1.62938	1.89611	8.64794	5.66974e-17	3.1823e-16	27.3749	UP
AC003958.2	2.4514	2.28615	8.64513	5.79388e-17	3.2503e-16	27.3535	UP
CABLES2	1.06939	9.82328	8.64341	5.87156e-17	3.29275e-16	27.3404	UP
LYRM4-AS1	1.17932	7.40534	8.64296	5.89165e-17	3.30232e-16	27.337	UP
LINC01615	2.15735	5.12934	8.64007	6.02463e-17	3.37396e-16	27.315	UP
MAGEA11	5.21572	5.3136	8.63913	6.06874e-17	3.39749e-16	27.3078	UP
NME2P1	1.21586	4.67534	8.63112	6.45529e-17	3.60895e-16	27.2469	UP
RAB5IF	1.37108	6.05428	8.63086	6.46807e-17	3.61486e-16	27.2449	UP
RMI1	1.11692	9.8437	8.63069	6.47664e-17	3.61903e-16	27.2436	UP
GRK7	1.8895	3.36725	8.62912	6.55556e-17	3.66188e-16	27.2317	UP
TTYH3	1.13257	12.9404	8.62392	6.82308e-17	3.80806e-16	27.1922	UP
LCLAT1	1.00837	10.5746	8.62121	6.96702e-17	3.88375e-16	27.1716	UP
LINC01901	2.93899	3.12507	8.62113	6.97124e-17	3.88544e-16	27.171	UP
AC016737.1	1.64563	4.26704	8.62	7.03259e-17	3.91896e-16	27.1624	UP
AC018865.2	3.68549	4.18257	8.61839	7.12027e-17	3.96377e-16	27.1502	UP
SNORD67	1.27152	1.51542	8.61383	7.37422e-17	4.10304e-16	27.1156	UP
AC040174.2	2.08233	2.0973	8.61352	7.39239e-17	4.11245e-16	27.1132	UP
CPT1B	1.79516	4.45841	8.61137	7.51522e-17	4.17794e-16	27.0969	UP
YWHAZP5	1.13058	6.8506	8.6094	7.63038e-17	4.24051e-16	27.0819	UP
LINC00393	3.41206	3.39435	8.60881	7.66463e-17	4.2581e-16	27.0775	UP
LINC02783	2.65914	2.84434	8.60854	7.68068e-17	4.26629e-16	27.0754	UP
AL355987.5	1.75222	2.52771	8.60633	7.8125e-17	4.33877e-16	27.0586	UP
LOXL1-AS1	1.40012	8.50212	8.60099	8.13971e-17	4.51742e-16	27.0182	UP
SLC39A2	2.98977	5.02552	8.59807	8.32475e-17	4.61587e-16	26.996	UP
GAP43	2.91154	5.83324	8.59581	8.47062e-17	4.69469e-16	26.9788	UP
AC009533.2	1.84609	2.3004	8.58672	9.08336e-17	5.02321e-16	26.9099	UP
LIPK	2.69532	2.57807	8.57653	9.82204e-17	5.41979e-16	26.8328	UP
TEX11	2.04725	3.61249	8.57632	9.83811e-17	5.42682e-16	26.8312	UP
AL353693.1	2.00911	2.15197	8.56307	1.08896e-16	5.99169e-16	26.731	UP
KLF2P1	3.29445	3.08311	8.56224	1.09594e-16	6.02904e-16	26.7247	UP
RNASE7	3.47877	5.73927	8.56081	1.10797e-16	6.09111e-16	26.714	UP
AC136759.1	2.41825	2.32564	8.56052	1.11043e-16	6.10259e-16	26.7118	UP
AC108136.1	1.99238	2.19448	8.55822	1.13018e-16	6.20594e-16	26.6944	UP
MIOX	2.17476	3.33729	8.55302	1.17611e-16	6.45055e-16	26.6551	UP
SLC9A2	2.77113	7.39856	8.54813	1.22094e-16	6.6919e-16	26.6182	UP
AC110769.2	1.42543	3.77524	8.54531	1.24756e-16	6.83555e-16	26.5969	UP
RARG	1.20503	11.86	8.54513	1.24933e-16	6.84407e-16	26.5955	UP
ABRACL	1.14145	11.3913	8.54458	1.25454e-16	6.87149e-16	26.5914	UP
SULF1	1.82524	12.7077	8.5444	1.25629e-16	6.8799e-16	26.5901	UP
PRRX2	1.99978	8.04249	8.54297	1.27013e-16	6.95222e-16	26.5792	UP
LINC02228	3.06864	3.90942	8.54272	1.27253e-16	6.96414e-16	26.5774	UP
ATP2A1-AS1	1.52596	3.48181	8.53797	1.31965e-16	7.2196e-16	26.5415	UP
ZFP69B	1.28964	7.01429	8.5334	1.3665e-16	7.46969e-16	26.5071	UP
AC112484.1	1.58461	5.86966	8.52825	1.42134e-16	7.76428e-16	26.4683	UP
RPS7P3	1.2917	3.54343	8.52686	1.43656e-16	7.84476e-16	26.4578	UP
LINC02003	1.69785	1.90384	8.52112	1.50089e-16	8.18378e-16	26.4146	UP
TP73	1.99638	9.42421	8.51778	1.5397e-16	8.39255e-16	26.3894	UP
FST	2.49065	10.55	8.51483	1.57467e-16	8.57746e-16	26.3673	UP
VTCN1	3.40272	8.60164	8.51431	1.58104e-16	8.60928e-16	26.3633	UP
AL121658.1	1.38185	3.82497	8.51055	1.627e-16	8.85073e-16	26.335	UP
AC090912.1	1.60857	3.86763	8.50604	1.68392e-16	9.15272e-16	26.3011	UP
AL138720.1	1.70112	2.92193	8.49959	1.7688e-16	9.60608e-16	26.2526	UP
TCTE3	1.21092	6.74664	8.49641	1.81221e-16	9.83532e-16	26.2287	UP
RPL37P3	1.65715	1.63569	8.4922	1.87127e-16	1.01457e-15	26.1971	UP
LINC02323	2.06871	4.27082	8.49054	1.89508e-16	1.02731e-15	26.1846	UP
POLE	1.07526	11.4281	8.49047	1.89602e-16	1.02765e-15	26.1841	UP
AL021978.1	1.94516	5.26498	8.48009	2.05185e-16	1.11027e-15	26.1062	UP
AC103923.1	1.59461	3.12741	8.47751	2.09254e-16	1.13172e-15	26.0869	UP
WDR4	1.00149	9.56585	8.4771	2.09913e-16	1.13491e-15	26.0838	UP
AC007016.1	1.23003	1.54421	8.47606	2.11567e-16	1.1431e-15	26.076	UP
CLDN1	2.46732	13.9027	8.47497	2.13343e-16	1.1525e-15	26.0678	UP
AL713899.1	1.84947	2.10666	8.47441	2.1424e-16	1.15716e-15	26.0636	UP
ADA	1.50628	9.82926	8.47216	2.17938e-16	1.17616e-15	26.0468	UP
LINC01361	1.78122	2.51377	8.46826	2.2449e-16	1.21072e-15	26.0175	UP
AC064836.3	1.37531	5.42029	8.46743	2.25913e-16	1.21799e-15	26.0113	UP
AL589182.3	1.79348	1.95898	8.46379	2.32254e-16	1.25177e-15	25.984	UP
SLC7A1	1.19588	12.1318	8.45943	2.40081e-16	1.29182e-15	25.9513	UP
MSH6	1.08976	12.257	8.45637	2.45708e-16	1.32101e-15	25.9285	UP
HS6ST2	2.3924	9.51182	8.45633	2.45787e-16	1.32121e-15	25.9282	UP
STXBP5L	3.67702	4.55975	8.44884	2.60158e-16	1.39755e-15	25.8721	UP
AC013391.3	1.86129	1.73658	8.44694	2.63937e-16	1.41691e-15	25.8579	UP
MFN1	1.02857	11.9833	8.44356	2.70798e-16	1.45208e-15	25.8326	UP
MTFP1	1.23912	4.71523	8.44294	2.72065e-16	1.4584e-15	25.828	UP
CCDC177	2.94411	3.76227	8.43912	2.80074e-16	1.50108e-15	25.7994	UP
SNRPG	1.06424	11.6211	8.43853	2.81319e-16	1.5075e-15	25.795	UP
AL024507.2	1.06134	5.58851	8.43491	2.89144e-16	1.54817e-15	25.768	UP
AL049637.1	2.73072	2.85869	8.42791	3.04888e-16	1.62953e-15	25.7157	UP
CYP2D7	1.66731	6.15303	8.42676	3.07566e-16	1.6433e-15	25.7071	UP
CELSR3	1.60958	8.39694	8.42494	3.1183e-16	1.66527e-15	25.6935	UP
DARS2	1.07179	10.9375	8.42223	3.1829e-16	1.69838e-15	25.6733	UP
SATB1-AS1	1.79005	6.24064	8.41895	3.26283e-16	1.74017e-15	25.6488	UP
FXYD3	2.2997	7.61084	8.41617	3.33208e-16	1.77624e-15	25.6281	UP
NRARP	1.68615	10.3509	8.41298	3.41348e-16	1.81785e-15	25.6043	UP
LINC01385	2.08418	1.93118	8.41188	3.44203e-16	1.83246e-15	25.5961	UP
ACTL8	3.13463	3.0923	8.41039	3.48101e-16	1.8526e-15	25.585	UP
PA2G4P4	1.22783	3.58964	8.41025	3.48485e-16	1.85435e-15	25.5839	UP
HAUS5	1.02916	10.4723	8.40979	3.49683e-16	1.86012e-15	25.5805	UP
MAGEA4-AS1	3.97161	3.84758	8.40652	3.58435e-16	1.90543e-15	25.5562	UP
TMEM249	1.5467	1.96711	8.40298	3.68171e-16	1.9556e-15	25.5297	UP
AC084277.1	2.16397	2.74291	8.40183	3.71371e-16	1.97227e-15	25.5212	UP
AC067863.1	1.63332	1.58164	8.40169	3.71772e-16	1.97408e-15	25.5201	UP
CNTNAP2	3.66799	9.19116	8.40055	3.74967e-16	1.99008e-15	25.5117	UP
LINC00705	2.18161	2.63382	8.39827	3.81502e-16	2.02377e-15	25.4947	UP
AC132008.2	1.15638	9.9507	8.39441	3.92783e-16	2.08193e-15	25.4659	UP
GRM4	2.85795	5.34761	8.39361	3.9516e-16	2.09385e-15	25.46	UP
TMPRSS11GP	2.29109	2.14857	8.38776	4.12982e-16	2.1858e-15	25.4165	UP
MAGEA9B	4.21738	3.94437	8.38102	4.34526e-16	2.29586e-15	25.3664	UP
RTKN	1.01065	11.3001	8.38018	4.37282e-16	2.30955e-15	25.3601	UP
LINC01456	3.05741	2.98567	8.37749	4.46238e-16	2.35571e-15	25.3401	UP
DHRS13	1.16508	7.74849	8.3773	4.46877e-16	2.3587e-15	25.3387	UP
GAPDHP69	1.66826	2.46362	8.37721	4.47197e-16	2.36001e-15	25.338	UP
AC025211.1	1.66214	2.17589	8.37563	4.52551e-16	2.38711e-15	25.3263	UP
AC090970.2	1.53622	4.56297	8.36984	4.72737e-16	2.48916e-15	25.2833	UP
NHS	1.37124	9.21707	8.36979	4.729e-16	2.48962e-15	25.2829	UP
ALKBH6	1.43808	6.40995	8.36745	4.81318e-16	2.53312e-15	25.2655	UP
HOMER3	1.17256	9.48449	8.36382	4.94656e-16	2.60164e-15	25.2386	UP
PKP4-AS1	1.98738	5.67509	8.36281	4.98439e-16	2.62027e-15	25.2311	UP
HILPDA	1.51392	10.4604	8.36066	5.0657e-16	2.66216e-15	25.2151	UP
LINC01614	2.37733	5.63601	8.35901	5.12897e-16	2.69238e-15	25.2029	UP
HEPHL1	3.02614	6.31591	8.35341	5.3497e-16	2.80555e-15	25.1614	UP
AC012158.1	1.88946	5.04343	8.35333	5.35287e-16	2.80675e-15	25.1608	UP
UQCC2	1.02665	10.8011	8.34681	5.62209e-16	2.94272e-15	25.1124	UP
YEATS2-AS1	1.53781	5.87001	8.34514	5.6929e-16	2.97836e-15	25.1001	UP
PSPC1P1	2.35375	4.75032	8.34196	5.83077e-16	3.04707e-15	25.0765	UP
PRR5-ARHGAP8	1.79278	3.08527	8.33788	6.01193e-16	3.14074e-15	25.0463	UP
LRP8	1.53213	10.1854	8.33292	6.24038e-16	3.2554e-15	25.0096	UP
USP31	1.11472	10.8599	8.33225	6.27194e-16	3.27134e-15	25.0046	UP
AC009236.1	2.4513	4.06196	8.33216	6.27607e-16	3.27298e-15	25.0039	UP
SMIM36	1.7176	1.80475	8.33101	6.33055e-16	3.30033e-15	24.9954	UP
NPW	2.43561	4.51364	8.3267	6.53835e-16	3.40432e-15	24.9636	UP
AC092964.1	1.45007	3.11469	8.3245	6.64729e-16	3.45939e-15	24.9473	UP
PAK6	1.29125	10.1299	8.32428	6.65817e-16	3.46394e-15	24.9457	UP
DLX2-DT	1.85465	1.73054	8.32352	6.69651e-16	3.4832e-15	24.94	UP
MIR6835	1.3811	1.89597	8.32068	6.84044e-16	3.5565e-15	24.9191	UP
H3C3	1.98029	2.49916	8.31992	6.87967e-16	3.57608e-15	24.9134	UP
TAF7L	2.01889	3.49622	8.31991	6.88029e-16	3.57608e-15	24.9133	UP
AC093582.1	1.54234	5.21412	8.31522	7.12627e-16	3.69864e-15	24.8787	UP
AC091153.3	1.51686	2.4435	8.31409	7.18729e-16	3.72854e-15	24.8703	UP
LINC02012	2.21879	5.15927	8.31398	7.1931e-16	3.73095e-15	24.8695	UP
PLD1	1.4208	11.3406	8.31265	7.26502e-16	3.76647e-15	24.8597	UP
KCNMB3	1.42847	7.0418	8.31206	7.29737e-16	3.78264e-15	24.8553	UP
RDH16	1.86586	6.36099	8.31195	7.30314e-16	3.78503e-15	24.8545	UP
AL357079.1	1.39626	6.05801	8.30982	7.42075e-16	3.84355e-15	24.8388	UP
AC015983.1	1.35185	1.5004	8.30637	7.61508e-16	3.94294e-15	24.8133	UP
TPD52	1.00684	12.1763	8.30605	7.63315e-16	3.95168e-15	24.811	UP
PCSK1	2.07878	6.14851	8.30477	7.70677e-16	3.98916e-15	24.8015	UP
AP000577.2	1.6638	2.65737	8.29455	8.31951e-16	4.30019e-15	24.7261	UP
C1orf220	1.6846	4.59093	8.29341	8.39083e-16	4.33637e-15	24.7177	UP
LINC02473	1.92197	1.91432	8.29317	8.40598e-16	4.34351e-15	24.7159	UP
IGFBP3	1.99562	13.9872	8.28848	8.70608e-16	4.49077e-15	24.6814	UP
RNU6-548P	1.38175	1.6655	8.28357	9.03169e-16	4.65431e-15	24.6452	UP
YWHAZP2	1.13359	4.90873	8.28337	9.0453e-16	4.66059e-15	24.6437	UP
MDFI	1.59545	10.5888	8.28171	9.15816e-16	4.71687e-15	24.6315	UP
AL596442.3	3.28823	3.41938	8.2817	9.15886e-16	4.71687e-15	24.6314	UP
OCIAD2	1.07052	11.4253	8.28154	9.1694e-16	4.72156e-15	24.6303	UP
HOXA10-AS	2.12066	2.06109	8.27968	9.29808e-16	4.78631e-15	24.6165	UP
RNA5SP323	1.24842	1.33648	8.27959	9.30394e-16	4.78857e-15	24.6159	UP
LYPD6B	2.32976	8.74973	8.27893	9.35048e-16	4.811e-15	24.611	UP
ADH7	5.0128	9.5337	8.27566	9.58156e-16	4.92835e-15	24.5869	UP
MCM3	1.01187	12.7409	8.27375	9.71914e-16	4.99754e-15	24.5729	UP
OR7A5	3.20797	3.37707	8.27301	9.77321e-16	5.02376e-15	24.5674	UP
AC009630.2	1.44382	1.56725	8.27271	9.79517e-16	5.03426e-15	24.5652	UP
ZFAND2A-DT	1.16038	8.43672	8.27074	9.94032e-16	5.10484e-15	24.5507	UP
PDCD10	1.03385	11.9009	8.27014	9.98467e-16	5.12681e-15	24.5463	UP
NKX2-5	3.99482	4.48683	8.26951	1.00316e-15	5.15011e-15	24.5417	UP
TMEM237	1.03291	10.911	8.26593	1.03034e-15	5.28797e-15	24.5153	UP
AC073365.1	3.93577	4.20461	8.25945	1.08136e-15	5.54371e-15	24.4677	UP
LINC02109	2.90306	3.01855	8.25758	1.09656e-15	5.61798e-15	24.454	UP
RGMA	2.22752	10.4952	8.24675	1.1887e-15	6.07971e-15	24.3744	UP
AL031985.3	1.28529	7.10877	8.24471	1.20698e-15	6.17127e-15	24.3594	UP
SRRM5	1.34587	5.54439	8.24465	1.20748e-15	6.17289e-15	24.359	UP
SLC29A4	1.8423	8.87674	8.23951	1.25459e-15	6.40666e-15	24.3213	UP
C20orf144	1.22977	4.15375	8.23083	1.33834e-15	6.82797e-15	24.2576	UP
TAS2R38	1.96251	1.99207	8.22959	1.35066e-15	6.88868e-15	24.2486	UP
AC114296.1	2.32398	2.8481	8.22523	1.39519e-15	7.11245e-15	24.2166	UP
AMMECR1	1.02496	10.5731	8.22455	1.40228e-15	7.14746e-15	24.2116	UP
SPRR2E	4.79003	7.24365	8.22443	1.40354e-15	7.15167e-15	24.2107	UP
H2AC14	1.70566	2.06038	8.22049	1.44527e-15	7.35855e-15	24.1819	UP
AL138693.1	1.50509	2.01694	8.21764	1.47617e-15	7.51356e-15	24.161	UP
MTCL1	1.68617	9.93934	8.21573	1.49729e-15	7.61985e-15	24.147	UP
RN7SL399P	2.14815	2.35528	8.21365	1.52058e-15	7.73235e-15	24.1318	UP
NDUFS5P2	1.84901	1.70499	8.21289	1.52925e-15	7.77403e-15	24.1262	UP
C2CD4A	2.45074	7.84474	8.21196	1.53979e-15	7.8264e-15	24.1194	UP
H2BC6	1.54072	4.5677	8.20975	1.56528e-15	7.9547e-15	24.1033	UP
SOX2-OT	2.99214	7.72431	8.2057	1.61309e-15	8.19257e-15	24.0736	UP
SNORD17	1.41297	4.70743	8.20412	1.63212e-15	8.28277e-15	24.0621	UP
AL357079.2	1.29253	2.56858	8.20341	1.64069e-15	8.32241e-15	24.0569	UP
RUNX3-AS1	1.52565	3.31991	8.20305	1.64511e-15	8.34354e-15	24.0543	UP
NGB	2.96944	2.97868	8.20193	1.65884e-15	8.41186e-15	24.0461	UP
ATP4A	3.10471	3.43631	8.20089	1.67168e-15	8.47566e-15	24.0385	UP
MINAR1	1.40962	6.1489	8.19844	1.70226e-15	8.62401e-15	24.0206	UP
RFX8	1.58244	5.18031	8.19842	1.70258e-15	8.62427e-15	24.0204	UP
SAMMSON	1.97726	2.93861	8.19299	1.77255e-15	8.96691e-15	23.9807	UP
SLC1A5	1.07786	13.3696	8.19081	1.80141e-15	9.1108e-15	23.9648	UP
AL359918.1	1.49461	3.78593	8.18515	1.87852e-15	9.48905e-15	23.9235	UP
LINC01971	1.71781	2.04984	8.1799	1.95306e-15	9.85638e-15	23.8852	UP
MAGEA3	5.36465	5.86032	8.17948	1.95911e-15	9.88539e-15	23.8821	UP
C5orf46	2.08861	4.98403	8.17882	1.96871e-15	9.93234e-15	23.8773	UP
AL031602.1	2.29473	3.8996	8.17714	1.99335e-15	1.0052e-14	23.8651	UP
AL121832.2	1.25451	6.15585	8.17653	2.00229e-15	1.00955e-14	23.8607	UP
LCE1C	2.91391	2.80421	8.17619	2.00735e-15	1.01147e-14	23.8582	UP
TNFRSF13C	1.60052	7.99688	8.16661	2.15477e-15	1.08426e-14	23.7884	UP
HES2	2.26506	9.56438	8.16641	2.15802e-15	1.08556e-14	23.7869	UP
AKR1C2	3.61504	12.5781	8.164	2.19682e-15	1.10405e-14	23.7693	UP
MIR9-1HG	2.44565	5.19604	8.16357	2.2039e-15	1.10727e-14	23.7662	UP
LSR	1.00906	13.3778	8.15899	2.27966e-15	1.14428e-14	23.7329	UP
AC019211.1	1.35694	1.44381	8.15605	2.32972e-15	1.16851e-14	23.7115	UP
LINC02348	2.69619	4.80203	8.15364	2.37168e-15	1.18864e-14	23.6939	UP
MLIP-IT1	1.87199	2.30609	8.15292	2.38425e-15	1.19439e-14	23.6887	UP
TTC22	1.38324	10.357	8.15142	2.4109e-15	1.20737e-14	23.6777	UP
BMP8A	1.52589	8.29886	8.14687	2.49319e-15	1.24801e-14	23.6447	UP
AC100791.2	1.77898	1.82486	8.14607	2.50788e-15	1.25498e-14	23.6389	UP
AC090809.1	2.78528	2.59881	8.14208	2.58296e-15	1.29195e-14	23.6098	UP
TUBAP13	2.64405	2.77783	8.142	2.58438e-15	1.29247e-14	23.6093	UP
H4C4	1.46538	2.62849	8.13775	2.66671e-15	1.33303e-14	23.5784	UP
AC025031.4	1.45649	4.07449	8.13634	2.69451e-15	1.34631e-14	23.5682	UP
COA6	1.27468	10.1021	8.13496	2.72206e-15	1.35966e-14	23.5581	UP
AD000813.1	1.33303	1.48673	8.13411	2.7392e-15	1.36801e-14	23.552	UP
AC012625.1	1.74607	2.08753	8.13394	2.74268e-15	1.36954e-14	23.5507	UP
AC004584.1	1.28225	2.37547	8.1314	2.79458e-15	1.39439e-14	23.5322	UP
LINC02128	2.74533	3.1816	8.12802	2.86499e-15	1.42887e-14	23.5077	UP
FDPSP8	1.27238	1.38182	8.12443	2.94176e-15	1.46626e-14	23.4817	UP
BCRP9	2.6471	2.43211	8.12385	2.9544e-15	1.47233e-14	23.4775	UP
AC133561.1	2.29895	2.28165	8.11989	3.04184e-15	1.51568e-14	23.4487	UP
LINC01206	4.48436	5.76064	8.11795	3.08556e-15	1.53723e-14	23.4347	UP
KIFC2	1.4639	9.55583	8.11776	3.08985e-15	1.53913e-14	23.4333	UP
LINC01460	2.19933	4.27308	8.11613	3.12728e-15	1.55706e-14	23.4214	UP
UGT1A2P	1.95339	1.95488	8.1082	3.31506e-15	1.64905e-14	23.364	UP
MROH3P	2.28504	3.17468	8.10518	3.38963e-15	1.68563e-14	23.3421	UP
LINC01876	2.02882	6.04477	8.10339	3.43444e-15	1.70713e-14	23.3292	UP
LINC02076	1.82568	2.72494	8.10321	3.43887e-15	1.70908e-14	23.3279	UP
GCC2-AS1	1.12655	3.91017	8.09891	3.5495e-15	1.76245e-14	23.2967	UP
SMC2	1.06262	11.0381	8.09784	3.57732e-15	1.77572e-14	23.289	UP
LRRC8D	1.02983	11.1775	8.0956	3.63667e-15	1.80491e-14	23.2728	UP
LUNAR1	1.85756	3.40344	8.09155	3.74662e-15	1.85778e-14	23.2435	UP
AL451050.2	1.5509	3.34658	8.09133	3.75264e-15	1.86049e-14	23.2419	UP
DCST1	1.51697	4.64301	8.09032	3.78045e-15	1.87371e-14	23.2346	UP
DCUN1D1	1.21513	11.9314	8.09025	3.78263e-15	1.87451e-14	23.234	UP
H2BC19P	1.26275	6.25152	8.08973	3.79703e-15	1.88136e-14	23.2303	UP
AC112484.5	1.6943	4.71803	8.08859	3.82878e-15	1.89651e-14	23.2221	UP
XRCC3	1.04719	9.83467	8.08793	3.84762e-15	1.90555e-14	23.2173	UP
AC011455.8	1.89927	7.43472	8.08488	3.93468e-15	1.9469e-14	23.1952	UP
PANX2	2.19931	9.40627	8.08433	3.95056e-15	1.9542e-14	23.1913	UP
HSPD1P1	1.35044	4.44556	8.08321	3.9831e-15	1.96877e-14	23.1832	UP
AC126768.1	2.24317	2.28858	8.08318	3.98394e-15	1.96889e-14	23.183	UP
AC131009.2	1.8148	2.02423	8.08303	3.98833e-15	1.97076e-14	23.1819	UP
INHA	2.03619	4.97578	8.08278	3.99564e-15	1.97377e-14	23.1801	UP
DGCR5	1.87434	6.99468	8.07917	4.103e-15	2.02405e-14	23.154	UP
AL731556.1	1.72427	4.08948	8.078	4.13844e-15	2.04123e-14	23.1455	UP
AP3B2	2.21569	7.91757	8.07765	4.149e-15	2.04582e-14	23.143	UP
AC021945.1	1.51382	3.51022	8.07748	4.15399e-15	2.04797e-14	23.1418	UP
GAPDHP68	1.34654	1.93765	8.07401	4.26129e-15	2.09961e-14	23.1167	UP
CPA4	3.01532	6.37951	8.06753	4.4684e-15	2.19933e-14	23.0699	UP
MRPL45P1	2.15275	2.02253	8.06329	4.60939e-15	2.26668e-14	23.0394	UP
KPRP	3.30546	3.48593	8.06295	4.62076e-15	2.27193e-14	23.0369	UP
MSH2	1.00432	11.2284	8.061	4.68731e-15	2.30292e-14	23.0228	UP
AC090282.1	1.94134	1.91503	8.06026	4.71284e-15	2.31441e-14	23.0175	UP
AC120114.1	1.35561	5.37609	8.056	4.86212e-15	2.38342e-14	22.9868	UP
ARL9	1.89791	5.60437	8.05429	4.92327e-15	2.41231e-14	22.9745	UP
SPRR4	3.39401	3.32982	8.05127	5.03332e-15	2.46587e-14	22.9527	UP
CFHR4	2.55602	2.47157	8.04981	5.08747e-15	2.49128e-14	22.9422	UP
AC104459.1	2.21617	3.17193	8.04846	5.13772e-15	2.51475e-14	22.9325	UP
TIGD1	1.08095	8.45831	8.04202	5.38565e-15	2.63295e-14	22.8861	UP
PSMC3IP	1.00855	7.83541	8.04049	5.44621e-15	2.66136e-14	22.8751	UP
SNRPA1P1	1.17629	2.48982	8.03568	5.64084e-15	2.754e-14	22.8405	UP
GBX2	2.31174	3.30155	8.03258	5.76995e-15	2.81535e-14	22.8182	UP
FETUB	4.22909	4.59347	8.03094	5.83954e-15	2.8476e-14	22.8064	UP
AL139095.2	1.35968	5.316	8.02682	6.01798e-15	2.93374e-14	22.7768	UP
ADAMTS14	1.64556	8.01725	8.0208	6.28812e-15	3.06133e-14	22.7335	UP
EPHA1	1.33071	10.6294	8.02068	6.29352e-15	3.06342e-14	22.7327	UP
NRIP3	1.50765	8.41861	8.01665	6.4814e-15	3.15354e-14	22.7037	UP
DIRC1	1.5729	1.85266	8.01219	6.69549e-15	3.2548e-14	22.6717	UP
DSG4	2.5757	2.58654	8.01047	6.77972e-15	3.29526e-14	22.6594	UP
PKP2	1.66258	9.93581	8.00985	6.81053e-15	3.30974e-14	22.6549	UP
AP000829.1	2.09198	2.53744	8.00173	7.22555e-15	3.50725e-14	22.5967	UP
AC103702.2	3.20628	4.78503	8.00151	7.23742e-15	3.51249e-14	22.5951	UP
AC011369.2	2.23849	2.05983	8.00148	7.23886e-15	3.51267e-14	22.5949	UP
SLC30A10	2.29146	2.95926	7.99902	7.36983e-15	3.57463e-14	22.5772	UP
SLC9A7	1.12475	10.5892	7.99811	7.41849e-15	3.59716e-14	22.5707	UP
CLCA4	3.77661	6.45006	7.99786	7.43182e-15	3.60256e-14	22.569	UP
PP7080	1.50644	3.70532	7.9966	7.5003e-15	3.63414e-14	22.5599	UP
TDRD5	3.18735	6.79203	7.99654	7.50395e-15	3.63537e-14	22.5595	UP
AF131216.3	2.7365	3.19589	7.99408	7.63931e-15	3.70039e-14	22.5419	UP
AC104794.4	2.49279	2.41396	7.99208	7.7515e-15	3.75362e-14	22.5275	UP
AC093520.1	1.77711	2.86071	7.99146	7.78643e-15	3.76831e-14	22.5231	UP
LINC01249	3.58505	3.42103	7.99104	7.81012e-15	3.77865e-14	22.5201	UP
CLCA3P	2.3424	3.00395	7.99089	7.81852e-15	3.78216e-14	22.519	UP
ATP6V1C2	1.627	7.15322	7.99041	7.8459e-15	3.79484e-14	22.5156	UP
HS6ST1	1.0381	12.0346	7.98779	7.99672e-15	3.86435e-14	22.4968	UP
FGD1	1.40152	8.85245	7.9863	8.08407e-15	3.90483e-14	22.4861	UP
AC122710.2	1.93416	2.61887	7.98456	8.18706e-15	3.95166e-14	22.4737	UP
LINC01399	2.11533	2.83765	7.984	8.22055e-15	3.96724e-14	22.4697	UP
TET1	1.48409	7.44671	7.9832	8.26807e-15	3.98899e-14	22.464	UP
KRTAP19-1	3.12641	2.9873	7.98277	8.29389e-15	4.00027e-14	22.4609	UP
AC097369.4	1.6565	2.88231	7.98014	8.45414e-15	4.07635e-14	22.4421	UP
AL078644.1	1.13723	4.42281	7.97928	8.50705e-15	4.10005e-14	22.4359	UP
AL035258.1	3.16081	3.05492	7.97358	8.86663e-15	4.26894e-14	22.3952	UP
GAN	1.0681	10.2263	7.97222	8.95487e-15	4.30952e-14	22.3854	UP
TRPM8	2.23342	4.0805	7.97047	9.06932e-15	4.36267e-14	22.3729	UP
H2AC4	1.34565	1.5949	7.96985	9.11053e-15	4.38121e-14	22.3685	UP
PLEKHG3	1.17851	11.5253	7.96728	9.28175e-15	4.46289e-14	22.3501	UP
HSPE1P2	1.2711	2.7989	7.96682	9.31246e-15	4.477e-14	22.3469	UP
GAPDHP64	1.31851	1.62482	7.9603	9.7636e-15	4.68837e-14	22.3003	UP
AC026341.3	2.19077	2.40758	7.95698	1.00016e-14	4.79842e-14	22.2766	UP
AL358232.2	1.36128	1.34226	7.9533	1.02724e-14	4.9247e-14	22.2503	UP
CDK5R2	2.54472	3.42507	7.95292	1.03004e-14	4.93672e-14	22.2476	UP
AC025881.1	2.18779	1.99323	7.95092	1.0451e-14	5.00594e-14	22.2333	UP
NPPC	3.23013	5.07845	7.94985	1.05325e-14	5.04278e-14	22.2257	UP
TLCD3A	1.08577	11.1087	7.94854	1.06329e-14	5.08785e-14	22.2163	UP
AC131235.2	1.44594	4.2194	7.94775	1.06937e-14	5.11619e-14	22.2107	UP
CEP152	1.05525	8.76467	7.94229	1.11248e-14	5.31854e-14	22.1718	UP
GRIP1	1.74329	8.06239	7.9422	1.11324e-14	5.32138e-14	22.1712	UP
SERPINB3	3.95175	8.78783	7.93937	1.13628e-14	5.42835e-14	22.151	UP
MARCKSL1	1.2195	12.802	7.93259	1.19338e-14	5.69364e-14	22.1027	UP
SLC18A3	3.35221	3.46073	7.93194	1.19902e-14	5.71806e-14	22.0981	UP
ANKRD26P3	2.54131	2.73978	7.93045	1.21198e-14	5.77716e-14	22.0875	UP
AC079841.2	1.44435	1.41794	7.92992	1.21662e-14	5.79775e-14	22.0837	UP
SLC25A6P5	1.49662	1.6323	7.9252	1.25893e-14	5.995e-14	22.0501	UP
AC106772.1	1.47548	1.65039	7.92497	1.26099e-14	6.00395e-14	22.0485	UP
CARD17	1.95562	4.07068	7.92071	1.30044e-14	6.18905e-14	22.0182	UP
IL23A	1.57176	7.03986	7.91795	1.32657e-14	6.30606e-14	21.9986	UP
SLC16A8	1.64552	5.75917	7.91767	1.32926e-14	6.31796e-14	21.9966	UP
MAGEA6	5.22219	5.70307	7.91454	1.35969e-14	6.45885e-14	21.9743	UP
AC067930.4	1.9335	3.45235	7.91262	1.3786e-14	6.54486e-14	21.9607	UP
AC006449.5	1.38502	5.14018	7.90949	1.41011e-14	6.69249e-14	21.9385	UP
FLJ42969	1.82473	3.17123	7.90911	1.41401e-14	6.71003e-14	21.9357	UP
LINC02598	1.99706	2.84184	7.90907	1.41437e-14	6.71077e-14	21.9355	UP
NET1	1.01643	12.8252	7.90449	1.46195e-14	6.9315e-14	21.9029	UP
DANCR	1.29078	10.4357	7.90238	1.48434e-14	7.03271e-14	21.888	UP
AC107419.1	2.64222	2.94063	7.90238	1.48438e-14	7.03271e-14	21.8879	UP
AC074117.1	1.04783	8.29226	7.90093	1.5e-14	7.10475e-14	21.8776	UP
AC114812.4	1.96954	2.01387	7.89652	1.54845e-14	7.33202e-14	21.8463	UP
SUGCT	1.62057	7.61603	7.89634	1.55045e-14	7.34041e-14	21.8451	UP
SPHK1	1.31197	10.65	7.89218	1.59763e-14	7.55505e-14	21.8156	UP
AC012360.1	1.37958	2.44481	7.89154	1.60495e-14	7.58857e-14	21.8111	UP
AL139351.3	1.92998	3.52545	7.8904	1.61824e-14	7.64919e-14	21.8029	UP
ST14	1.04061	13.5571	7.88596	1.67076e-14	7.89171e-14	21.7715	UP
DSPP	1.31625	1.38634	7.88558	1.67535e-14	7.9111e-14	21.7688	UP
NEB	1.63916	8.1816	7.8846	1.68725e-14	7.965e-14	21.7619	UP
AC027243.2	1.4232	1.39867	7.88278	1.70944e-14	8.06743e-14	21.749	UP
DUSP13	2.41549	3.67544	7.88082	1.73377e-14	8.17635e-14	21.7351	UP
SLC16A1-AS1	1.11735	7.55154	7.88036	1.73948e-14	8.20211e-14	21.7318	UP
TMEM184A	1.73257	9.72194	7.87853	1.76257e-14	8.30735e-14	21.7189	UP
AC008966.3	1.86841	3.84754	7.87803	1.76896e-14	8.3363e-14	21.7153	UP
CCDC169	2.04732	4.95522	7.87618	1.7926e-14	8.44405e-14	21.7022	UP
PC	1.39908	10.7047	7.87559	1.80021e-14	8.47868e-14	21.6981	UP
LINC00520	2.64171	4.5427	7.87316	1.83196e-14	8.62448e-14	21.6809	UP
LINC01136	1.43401	3.80884	7.87011	1.87258e-14	8.81314e-14	21.6593	UP
AC027031.2	1.66995	6.96152	7.86938	1.88251e-14	8.85861e-14	21.6541	UP
AP000525.1	1.87177	3.51402	7.86866	1.89218e-14	8.90154e-14	21.649	UP
AC012531.1	2.25668	3.25515	7.86809	1.89996e-14	8.93689e-14	21.645	UP
AC106045.1	2.28219	2.61142	7.86725	1.91158e-14	8.99024e-14	21.639	UP
NPBWR1	3.11502	6.10104	7.8671	1.91358e-14	8.99836e-14	21.638	UP
AC108066.2	2.75611	4.24081	7.86684	1.91715e-14	9.01255e-14	21.6361	UP
LINC00645	1.59616	1.60054	7.86578	1.93176e-14	9.07732e-14	21.6287	UP
SARS2	1.06391	6.78219	7.85699	2.05766e-14	9.64947e-14	21.5665	UP
EIF4E2P2	1.72199	1.66243	7.85421	2.09925e-14	9.83746e-14	21.5468	UP
FOXN1	2.95888	7.51667	7.85286	2.11959e-14	9.93126e-14	21.5373	UP
IGFL3	2.89991	3.14843	7.85284	2.11988e-14	9.93126e-14	21.5372	UP
RBM12B-AS1	1.18358	4.28514	7.85173	2.13687e-14	1.0008e-13	21.5294	UP
LINC02830	2.1794	2.34793	7.85141	2.14176e-14	1.00295e-13	21.5271	UP
AC026120.1	1.77491	2.42496	7.84889	2.18085e-14	1.02067e-13	21.5093	UP
ABCC11	1.38518	4.23998	7.84456	2.24974e-14	1.05215e-13	21.4787	UP
KCNJ14	1.18284	6.48944	7.84397	2.25915e-14	1.0564e-13	21.4746	UP
SLCO1B1	2.42093	2.53911	7.84351	2.26671e-14	1.05949e-13	21.4713	UP
LLPHP3	1.08742	2.02467	7.83812	2.35602e-14	1.09966e-13	21.4333	UP
AL024498.1	1.14018	4.36227	7.8335	2.43526e-14	1.13551e-13	21.4007	UP
AC069499.1	1.38593	4.16124	7.83212	2.45939e-14	1.14643e-13	21.391	UP
AC093904.2	1.96951	2.62408	7.83101	2.47916e-14	1.15548e-13	21.3831	UP
AC007881.3	1.50558	2.86275	7.8278	2.53674e-14	1.18181e-13	21.3606	UP
CAPN14	2.30584	6.19873	7.82409	2.60497e-14	1.21256e-13	21.3344	UP
PI3	3.75842	10.6188	7.82353	2.61545e-14	1.21727e-13	21.3305	UP
AL360169.3	1.95188	2.48022	7.82264	2.63219e-14	1.22471e-13	21.3242	UP
KLK8	3.56099	4.38179	7.8222	2.64043e-14	1.22837e-13	21.3211	UP
EYA2	2.25814	10.1507	7.82204	2.64356e-14	1.22965e-13	21.32	UP
AC245100.3	1.97244	2.08622	7.81988	2.68471e-14	1.2479e-13	21.3048	UP
IKBKE	1.09312	10.0901	7.81753	2.73012e-14	1.26792e-13	21.2883	UP
CYP26A1	3.55699	4.83759	7.81536	2.77288e-14	1.28724e-13	21.273	UP
AC091133.5	1.91356	1.94747	7.81428	2.79429e-14	1.29662e-13	21.2654	UP
[truncated: 8,650 more rows]
