# Supplementary material for: Network pharmacology and bioinformatics analysis identifies potential therapeutic targets of Naringenin against COVID-19/LUSC
Source: Front Endocrinol (Lausanne). 2023 Jun 6;14:1187882. doi: 10.3389/fendo.2023.1187882 (PMC10281056; doi:10.3389/fendo.2023.1187882)
Supplement: Supplementary file 1 [file DataSheet_1.zip › Supplementary Material/Table 3.XLSX]

## Sheet: Sheet1
KIF23
CDCA5
TROAP
CENPA
CCNB2
CCNB1
NCAPH
KIF11
CKAP2L
GTSE1
DLGAP5
BUB1
CDK1
BIRC5
AURKB
CDCA3
ORC6
RAD51
CEP55
KIF4A
NEK2
HJURP
NCAPG
UBE2C
HROB
DEPDC1
PLK1
KNL1
AURKA
SGO1
PTTG1
CHEK1
RACGAP1
SKA3
TRAIP
KIF18B
CDC20
KIF2C
MCM4
KIFC1
PKMYT1
TEDC2
SPC25
BUB1B
CDT1
EXO1
RAD54L
ESPL1
ESCO2
UBE2T
CDC25A
AUNIP
CDCA2
CCNA2
ZWINT
ARHGAP11A
SHCBP1
POLQ
MTFR2
HMGA1
GINS1
RRM2
KIF20A
STIL
KPNA2
KIF14
CDCA4
TK1
CENPM
SPC24
PRR11
CIP2A
XRCC2
CENPE
ANLN
PBK
RAD54B
ORC1
DEPDC1B
WDHD1
EME1
FEN1
OIP5
KNTC1
CBLC
TICRR
SKA1
CDC6
KNSTRN
MTBP
SHMT2
NUF2
HELLS
MCM10
NECTIN1
PLK4
TRIP13
BBOX1-AS1
TPX2
DSCC1
KIF15
TIMELESS
FANCI
CHEK2
RPP40
ZWILCH
TMEM132A
TTK
CENPH
PERP
IQANK1
ATAD2
EPN3
TRIM29
RAD51AP1
CASC9
MYBL2
FANCB
UNG
WDR72
RECQL4
RCC1
CENPF
KIF22
IRF6
UHRF1
BRIP1
PARPBP
ASF1B
TFAP4
DBF4
ECT2
POLE2
LINC01572
PLPP2
CENPU
CDC45
LINC00511
BLM
C19orf48
FOXM1
AC013652.1
MCM7
MARK1
CDKN3
HASPIN
FAM86JP
MKI67
ERCC6L
ASPM
DTL
MYO19
ESRP1
CCNF
MGME1
PPP1R14B
FANCD2
EZH2
LINC00491
FLAD1
PIF1
SPAG5
RFC4
NDC80
MAD2L1
LAD1
UBE2S
COQ3
PIMREG
CKAP2
CCDC58
PRICKLE3
CENPI
CENPK
SNRPA1
KIF18A
DNA2
NUDT1
POC1A
H2AX
RCCD1
GMNN
MIS18A
C1orf131
CKS1B
SPTBN2
OGFRP1
MRPL3
NCAPG2
PCLAF
BRIX1
RFC5
LMNB2
FKBP4
FAM83F
MRGBP
GINS3
GEN1
CDC25C
FAM83B
TFAP2A
CENPN
FAM72A
TPI1
TMPO-AS1
E2F8
MARVELD3
HMMR
RANGAP1
BOP1
ATAD5
MMS22L
E2F2
PCNA
FANCA
SASS6
TMEM177
GJB5
CDCA7
RSRC1
FAM72B
SNHG1
MELK
TONSL
B3GALNT2
DDIAS
SLC2A1
CHAF1B
GAPDH
MIR4713HG
TRIM59
FERMT1
TOP2A
HPRT1
TUBA1C
CHTF18
CSE1L
C1orf112
RAE1
DTYMK
RUVBL1
CENPL
DCAF13
C12orf56
KCNMB2-AS1
DDR1
EFNA4
ALG1L
LINC01980
JUP
SPATS2
FAM83H
E2F7
AC079160.1
DENR
PUS7
CCDC34
CCT3
C1orf35
TSACC
INCENP
AC007128.1
CHAF1A
NPM3
POLR2H
FAM83D
XXYLT1
MCM8
CENPO
SERPINB5
MTERF3
FAM72D
AC092718.4
TBC1D31
LINC01748
KAT2A
PPP1R14BP3
TTLL12
PSMG3
TMEM69
BCL2L12
AC026401.3
SGO2
JPT1
SFXN1
WDR75
PCCA-DT
B4GALT2
PKP3
PRC1
TMEM117
RHBDD3
AC093895.1
DSP
ALDH18A1
NUP37
ZFP64
SLC25A10
TPBG
BORA
DNAJC9
SUV39H2
PSRC1
BMP7
TMTC3
PTGFRN
KRT5
TBRG4
AC010595.1
GINS2
SNRPEP2
GJB3
GGCT
PDK1
HOXA1
ZC3H8
MCM2
MZT2A
RFC2
HOXA10
DKC1
GPR87
PARD6G
TFAP2A-AS2
WDR62
NME1
CENPW
LINC02428
AL583808.1
AC022031.2
TWF1
PKP1
PGAM5
CCT5
PSAT1
MEMO1P1
GRHL2
PLXNB3
C5orf34
AC006206.2
THOC3
TFAP2C
MCM5
GMPS
BZW2
MTX2
SPINDOC
TARS1
LARGE2
IQGAP3
SNRPB
DSC3
PRIM2
YWHAZ
LINC02820
FAM220A
SMUG1
CHRNA5
PKM
CDK5R1
FBXO45
METTL8
NDC1
POP7
GPT2
TUBG1
CCDC137
ALG3
DQX1
INTS13
AC106900.1
ETNK2
RANBP1
HSPD1
LMNB1
CFAP20DC
BRCA1
MRPL47
CCDC86
SEM1
EEF1AKMT4
SLC25A39
NCAPD2
AC010168.1
AC112777.1
AC012073.1
SPDL1
CMSS1
EXOSC5
AC007128.2
SIX4
ACTL6A
RANBP1P1
CCDC162P
AC027228.2
MRPL36
MCM6
VPS9D1-AS1
CLSPN
TMPRSS4
DDX12P
AL117329.1
ZMYND19
NAA50
AL133215.2
FAM162A
BRI3BP
SELENOI
SLC6A8
RHNO1
SRPK1
P3H4
PYCR3
OLA1
GEMIN8P4
TFB2M
VRK1
PUS1
MELTF-AS1
LINC02341
DGKA
PSMD14
G2E3-AS1
POLR1G
B4GALNT4
CPOX
AC068831.6
NUP155
XPOT
ADCK5
RFWD3
ORC5
BOLA3
KRT6A
SUV39H1
NECTIN4
AC092306.1
SNRPE
SAPCD2
AC091057.1
PLEKHG6
GMPSP1
UMPS
KIF20B
PCAT6
PPIF
PSMD2
BYSL
STYK1
DNAJB11
CKMT1B
DSG2
FANCE
JPT2
NTAQ1
FAM189B
NEIL3
PRMT3
H2AZ1
SLC9A3R1
TRMU
RCC2
RHOV
FOXD1
HDAC1
TWNK
AC073529.1
MAPK6
WDR53
YWHAZP10
ITGB4
SLC16A1
EIF3B
GRHL1
DUS4L
LINC01967
AL355802.1
ARHGEF19
REEP4
ITGB8
CARD14
SSX2IP
FRMD6
CBX3
METAP1
MTIF2
GPI
RUSC1
SNRPD1
ACRV1
RARG
PPAT
LINC01633
TFG
SMO
PRPF19
PIGX
IGF2BP3
NIPSNAP1
PTS
PFN2
RRM1
INTS8
POU6F2
DDX11-AS1
BDH1
FAM136A
TCF19
PCMTD1P3
GNGT1
AL033530.1
CELSR2
FARSB
ALYREF
XPO1
SLC44A5
THOP1
POU6F2-AS2
AL023755.1
HDHD5
AL133243.2
EXOSC4
NOL10
TDP1
NR2C2AP
NPM1P9
TTF2
LRFN4
UQCC3
SIAH2
HAUS8
HDGF
NCBP2AS2
AC005537.1
MTHFD2
NOP56
NSUN2
AL132712.2
EFNA3
FAM131C
TSKU
TBC1D7
GLRX3
CKMT1A
VANGL2
PAK6
HOXB7
AC119427.1
DONSON
MIR205HG
CDH24
F12
YWHAZP5
PVT1
DDX11
MED10
DDX39A
OPA1
NELFCD
TAS2R2P
PALB2
DBF4P1
AC010275.1
AC116049.1
KNOP1
FBXL19
NCBP2
AL136162.1
PAK1IP1
CEP72
SOX15
PAICS
PEDS1
SFXN4
DHX34
TOMM40
TFAP2A-AS1
RBL1
KRT19
CAD
EFS
SLC25A5P5
NUP205
NIFK
POLD2
PTPRZ1
RTKN
MLF2
RCCD1-AS1
FIGNL1
YARS2
TDG
FBXO41
HSPB1
TP63
MRTO4
ATAD3A
HYLS1
AK4
SKP2
DSN1
ZGRF1
PSMD11
TNS4
C16orf74
TRPV4
RPL39L
KTN1-AS1
RAN
ARNTL2
YDJC
AC097358.2
SNRPF
SNAI2
B3GNT4
AHCY
ARHGAP11B
LCLAT1
NOL11
SDC1
C10orf88B
PAFAH1B3
NUP85
SOX21-AS1
WDR43
ZNF385A
INAVA
TIMM8A
GPSM2
NDE1
AL354993.2
SLC2A1-AS1
TYSND1
AC025166.1
DHFRP1
PDCD2L
SLC7A5
RAP2B
ANAPC7
FAM72C
CTHRC1
PFKP
AL390334.1
CPSF3
KLRK1-AS1
KLC3
CCT7
PYCR1
AC009533.1
TMEM79
TMEM182
TOPBP1
GPC1
RFC3
CCDC138
CKAP4
LINC02156
DEPDC1-AS1
AC068831.5
PPM1G
ZNF692
GTPBP3
GAREM2
MAGOHB
PRR7
SAC3D1
AL022100.1
LSM4
GCC2-AS1
VSNL1
STIP1
GRHL3
PSMG1
POLE
ANKRD22
SMC4
SH3BP1
AC002056.1
UQCRH
MRPL13
AC125611.2
AL513123.1
DBF4B
AL021707.2
HSPE1
GART
ZIC5
DGUOK
SENP5
SFN
SNORA14B
DSG3
MIR210HG
UCK2
CDC7
RDM1
AC234917.3
TRAP1
FSCN1
AL096840.2
LINC00958
C11orf80
BTBD11
CALML3
AC022211.3
PSME4
TPRXL
MRPS34
TTC22
TACC3
SPAST
YWHAZP4
IGSF11
MRPL37
CPSF4
LRATD1
BIK
NDUFS6
DDX55
ZP3
MIR2052HG
SRSF9
SNRPGP2
LSM12
AL031058.1
UNC119
PRR5
L2HGDH
AC009262.1
FGF11
YWHAZP2
TPI1P1
CYC1
GTF2IRD1
PLEKHN1
SEMA4B
RPUSD1
HS6ST1
COL7A1
SNRPA
AC130689.1
AP003469.2
CEP85
SRPRB
MRPL51
TRPM2-AS
SF3B6
EPHB3
SRRM3
AC106799.2
AC024581.1
MORC2
ALG10
NCS1
AC010148.1
ZNF367
AIMP2
LINC01876
LIN9
PPP1R14B-AS1
DVL3
CERS3
AC113189.3
EXOSC2
R3HDM1
NABP2
ILF2
EPHA1
GPR19
HSPA4L
DLG5
HSPB1P1
JAG1
AK4P1
NAA40
RMI1
ENO1
TRAF7
FBXO43
KCMF1
GTF2H3
TCF3
CNOT11
ZC3HAV1L
SNHG4
SCAT2
KRT17
AC069277.1
TYMSOS
CLCN2
AC013731.1
DOLPP1
AC105219.3
E2F1
PDCD5
AC133785.1
TOP1MT
LSR
SLC4A3
CALML3-AS1
PDIA4
TIMMDC1
ARHGEF39
GSS
PPP2R2C
BUB3
GARS1
AC106795.1
FAT2
RIOK1
FRRS1
PAK1
XPO5
USP5
CBY2
CACYBP
AL031736.1
BICDL1
AC073136.1
LSM7
SINHCAF
DARS-AS1
AC016027.1
SEPTIN14P12
TARBP1
AC011632.1
MPHOSPH9
MYPOP
LINC02163
LSM5
LIG1
DNAJC2
SLC25A17
KRI1
ANKRD18B
ALKBH2
PRKDC
WDR4
PPM1J
NEMP1
HOXC13
METTL5
DLK2
POLA2
AC117394.2
AC010894.1
AC020891.2
AVEN
SNHG17
YWHAZP3
MARS1
RAPGEFL1
LSM12P1
IGSF9
AC104041.1
UBE2SP1
CENPP
PABPC1
GPR89A
LSG1
STARD5
AC020891.3
GAN
MRPL30
GID8
SOX2
MSH6
HDAC2
LYRM4-AS1
AC009271.1
KHDC4
OCIAD2
ARTN
MRPL12
FRMD6-AS1
TAF2
TIPIN
DRG1P1
GOT2
EMC9
AC004584.1
TPD52
TMEM99
USP31
TUBB
DPH2
PLEKHG3
CBX8
TAF1A
FBXO5
PHKA1
SLC16A1-AS1
AL118505.1
AC063952.4
LOXL1-AS1
APEX2
STON2
PHLDB3
KC6
STEAP1
AC011092.3
U2SURP
CKS2
TRMT6
FAM83C-AS1
AL023803.2
PPIL1
GPN1
AC074117.1
TRIM11
NDUFB4
APOBEC3B
CBX1
MASTL
BRCA2
LDHA
AC145207.9
AC004816.1
NUP43
MND1
PRIM1
AC083899.1
PDCD10
PA2G4
AL157838.1
PTGES2
SCRIB
TBL1XR1
H1-0
CHRNB4
TPRKB
CCT4
HRAS
MIR4653
UBE2O
PSMB4
HSF2BP
SMC6
ASIC1
NLN
AC083880.1
DUS1L
SPATA5L1
HMGA1P3
EIF4G1
S100A16
RCN2
AC104472.4
BAIAP2L1
CERS6
NXPH4
AC079684.1
IL1RL2
RPS17
HMGA1P1
LINC02709
GNB1L
FANCG
MACROH2A2
CCDC150
ERO1A
NAA25
SMARCB1
DLEU1
AC009315.1
LRRC8D
AL355994.2
COIL
BNC1
SIM2
SOX12
TMEM41A
NUDT8
HS6ST2
AC062029.1
ZNF695
MTFR1
RAD51AP2
FGD1
LINC02315
SNORD67
PRPF40B
SRRT
MRPL20-DT
MSL3P1
MPLKIP
GPRIN1
MRPS26
PLP2
CEP152
TRABD
HAGLROS
FIRRE
TENM4
CHAC2
AC084864.1
ATP5MC1P6
STAMBP
CDK2AP1
AC132008.2
PRXL2A
AP000251.1
COL6A4P1
GSDMC
AC105137.2
HNRNPCP2
SLC52A2
AL024507.2
LPAR2
DEPDC4
SUSD4
TIGD1
SAMD1
ATP5MC1
DARS2
GHET1
WDR12
FXR1
EEF1E1P1
AL590617.2
HEATR1
AC109322.1
CARM1
S100A11
MTCL1
HMBS
LINC02595
TET3
AL391152.1
GALNT14
AC012640.1
FASTK
MRM1
AC092821.3
ZNF771
BX322234.1
MICAL3
AL365256.1
ZNF131
GRHL3-AS1
DDX49
TMEM171
LRR1
AL358777.3
SNRPA1P1
NET1
SRRM5
NAE1
TMEM237
CDH3
SAAL1
LINC01012
CYP4A22-AS1
KDM5B
AL139385.1
SORD
ZNF488
RNF187
PAQR4
SLC12A9-AS1
POLE3
PDIA6
BARD1
NIT2
SGPL1
LINC00634
AGAP2-AS1
ZNF750
AC069544.1
KMT5A
MFN1
AC016065.1
AC023593.1
ESPN
DAP3
AP003390.1
PACC1
MRPS12
INTS7
C5orf34-AS1
TMED3
C1orf74
MICALL1
LINC01807
AL356274.2
CLSTN1
ST14
AP000679.1
USP39
THNSL1
KIAA1522
IRAK1
PMAIP1
GFM1
MDH2
TIGD5
QSER1
CTPS1
LINC02466
AC138305.1
DUSP11
RRP1
AC106798.1
SMYD5
PLOD2
CCDC167
SLC1A4
C12orf66
MAPK12
SNRPG
DPY30
ANKRD13B
ATP2A1
LINC02562
RPS10
MRPL35
PNPT1
TPI1P2
CEP76
GBP6
H2BC5
TTYH3
GAPDHP65
C2orf27A
IGF2BP2
AC090709.1
AL109984.1
ZFPM2-AS1
PRDX2P4
S1PR5
TMPO
ATP2A2
TLCD3A
AL139095.1
JARID2
XRCC3
AL359513.1
POP1
PPME1
TNFRSF18
ABCC5
PNO1
ZNF670-ZNF695
ARHGEF16
WDCP
NOL12
ABRACL
PGAM1
PDXP-DT
GCAT
MNAT1
RPSAP69
CABLES2
DHRS13
PRC1-AS1
PGM2
HDAC1P2
SMC2
TCP1
ENTR1
SH3GL1
LYSMD1
FP325330.3
TOMM22
CYP2D7
STAP2
SLC5A6
NKRF
CLCA2
AC022211.1
AL161640.2
MEN1
NDUFAF8
AL035458.1
AC096887.2
FAM111B
PIGU
GPX2
VANGL1
TYMS
NDUFA13
COX4I1P2
EIF5A
HGH1
AC104088.1
CADM4
CDIN1
RAB10
TCF20
DGUOK-AS1
MDFI
GAPDHP62
FKBP3
DEPDC7
STMP1
DLG1
UPF3B
Z93403.1
CASP2
C19orf73
DUXAP8
NUP107
DARS1
AC018641.1
RMI2
CNGB3
SLC2A5
VPS33B-DT
LPAR3
AC073140.2
AC138696.2
AL512363.1
AL161756.1
AC011005.4
XPNPEP3
SSBP1
RNF126
AC040174.1
PES1
WDR77
STK31
KLHL2P1
PPIH
UQCC2
PTDSS1
CIART
GAMT
FARSA
AC078816.1
CYP2S1
AC007639.1
AC022210.1
AC023034.1
ZNF598
ATP5MC1P4
CPSF6
FAM91A1
LGR4
AP000553.1
AC092573.1
WDR5
PPP1R35
ATG4D
PRMT1
RPS7P3
PFDN4
LINC02796
UBE2E4P
RRP7BP
SLC5A12
ABCF3
SNRPC
NAT10
AC080023.1
EIF5A2
HMGB2
FBXO22
HAUS5
UQCRHL
PGK1
TMEM201
SLC1A5
MIR6835
NCAPD3
ARL6IP6
TRIM28
SMPD4
DPP3
PSMC3IP
RPS19P3
ATP1B3
ISL2
NFE2L1-DT
ADSL
AL035456.1
SNRPD2
NOB1
PRRX2
AC090970.2
NOP16
AC091868.2
LINC02541
AC099487.1
NUDT11
LINC02416
SNRPEP4
KCNJ14
AC074194.1
NLE1
AC078819.1
PCAT7
AL135784.1
ENTPD7
G2E3
ADGRG1
TNFRSF25
GLI4
EIPR1
CYB5R2
XYLT2
FOXRED1
TACO1
FXYD3
LINC00519
AL121658.1
BCL11A
NUP50-DT
SATB1-AS1
RNF7
UBA2
AMZ2
HDHD3
HSPD1P1
ALG6
UTP25
DCUN1D5
LAGE3
TARBP2
WASF1
AC011029.1
AC115282.2
MTFP1
PA2G4P4
HMGXB4
AC012640.2
AC064836.3
AC104459.1
MTCH2
CBX2
PRPS2
EIF6
IDH2
PLEKHG4
CASP3
AC073195.1
CPT1B
AC015983.1
ZNF786
PARP1
HSPE1P6
MZT1
AL031667.3
DSC2
FAM3C
HDAC10
TBCCD1
G3BP1P1
PLD1
FBXL6
AC114489.1
EMSLR
AC079834.1
BCL2L10
COA6
MFSD3
YEATS2
OXLD1
LRRC42
AL139095.2
ATR
WDR18
ZFAND2A-DT
TMEM184A
RANP1
BAIAP2L2
CATSPER2P1
AC009264.1
MRPL24
GNL3
CDKN2A
HSD17B1
AC013410.2
AC010719.1
ISG20L2
SLC9A7
AC006483.1
PRPF4
NME2P1
MSH2
TDRD5
ALDOC
LRPPRC
GJB7
LAPTM4B
ADM2
TRIM45
CCDC28A-AS1
STRAP
GEMIN2
TMEM54
UTP4
OGFOD2
AC009271.2
AL121832.2
PDZD11
BX842570.1
RNU6-45P
OVOL1
ADGRF4
VDAC2
WNT7B
SMCO2
HOXC8
RPL17
MRPS22
LINC01393
AL355338.1
CKAP5
ZNF252P-AS1
NUP62
AC069499.2
AL355834.2
MPHOSPH10
SLC38A1
AC012360.1
PTRH2
PLEKHA8
U47924.1
ABCB6
GCLC
SLC26A6
PITX1
ADRM1
MRPS30
LINC01063
MSTO1
RBM12B-AS1
TOMM70
SOX21
STK26
PDSS1
AP1S1
RBM28
NIF3L1
AL356299.2
AL079305.1
TUBBP1
WDR74
C20orf144
HSPB1P2
FOXE1
DNAAF5
SLC39A6
CSNK2A1
HSP90B1
ATIC
PDCL3
H2AC11
PODXL2
HMCES
AP003721.1
NUDCD1
FAM3C2P
C12orf73
TMEM40
NMD3
LEF1-AS1
BANF1
C6orf136
AC092969.1
AC027031.2
PRTFDC1
TPD52L1
C1QBP
ATPSCKMT
STX1A
ANKRD16
RNA5SP323
FAM157A
PTPRF
KRTAP4-1
CSTF3
NGEF
DROSHA
PDLIM4
SSRP1
DTX2
FKBPL
MPP6
ELOVL4
CGB7
PAIP1
AP001885.2
EIF2B5
PSMD4
KLHL13
XPR1
PM20D2
KDF1
LINC01503
LINC01905
SCN8A
DNAJA3
NETO2
GTF3C3
CENPQ
FZD6
WDR3
UBALD2
AC124248.2
TMED2-DT
ARPC1A
NAA20
OTX1
PFDN2
RAB38
IL22RA1
CDK2
SRSF12
HSPE1P2
ATP5MC3
RPF2
AL031736.2
MIR924HG
NHS
CCDC77
ZDHHC13
PXYLP1
ACVR1C
CSTF2
STMN1
LINC00668
EIF4A3
MAP7
AL357079.1
LINC01981
LINC01873
TTPAL
ADAM12
LINC02542
NSUN5
PHF5A
XYLB
DDX56
CAGE1
AL133153.1
AL122125.1
EED
TMEM267
ABCB9
USH1G
CTSV
ZNF623
AC009097.2
SNRNP25
SYTL1
SIX1
PPP2R3B
AL513318.1
LRIF1
POLR2D
AC010996.1
NCBP2-AS1
AL137803.1
DIPK1A
ATP13A3
KHDC1
IQCB1
CCDC134
BEND6
PIR
PARP2
MELTF
AC005865.2
NDUFS5P2
DIP2B
NDRG1
CDYL
LINC01232
USP28
MLLT11
AC110769.2
RAC3
MARCKS
GCSH
ZNF639
AC021945.1
AC008556.1
DDX50P1
FDPSP8
GINS4
AC015813.5
PHB2
EGLN3
ALDOA
RNF139-AS1
UGT8
MINAR1
MRPL9
SMOX
KIF3C
SRD5A1
TSEN54
CERNA2
COX5A
PTCHD3P3
GTPBP8
AC004130.2
AP001469.3
EIF2AK1
HMGB3
ZNF138
LRP8
ZNF146
UBE2E3
PNCK
RPL26P13
AP003119.2
PHF6
AC131009.1
AC012640.5
B4GALT4
AC123768.4
AD000813.1
IGSF3
AC093582.1
TCOF1
FOXK2
C5orf22
TMEM216
MRPS33
AC108488.3
TCTE3
DUXAP10
PMS2P1
AC010319.4
NARF
WDR76
HEBP2
FAM181B
AC092910.3
PSMA4
RPL22L1
PLCH2
LRP12
ADAMTS20
MSI2
PPFIA4
POLD2P1
CFAP251
RPL26P29
KCNMB3
CACYBPP2
AC005993.1
OTULIN
AL359918.1
PYGO2
ADA
TMEM134
MIR762HG
UGT1A6
BX890604.1
ZNF280C
HPDL
MTA2
AC087741.3
FAM169A
POLR2J
DUSP9
PSMD10P2
KMT5C
MDK
SESN3
CDH1
ZNF217
AP005230.1
LINC01775
NME4
LINC01176
RAET1K
OLA1P1
KCTD1
PKMP1
NPAS2
TATDN1
AC024560.4
AC010336.7
PMM2
AF127577.3
UGT1A1
FOXRED2
SNORD46
AP001453.2
AL121832.3
RNASEH2A
CYCS
AC007016.1
H2BC13
MAGEF1
POLG2
SUPV3L1
RPL35A
LINC01752
FUNDC1
DUXAP9
ASPHD2
DHX37
CD109
AC124068.2
CCHCR1
LIG3
FAAP24
AC114956.1
AC017083.1
LINC00887
WRAP73
YKT6
KRT8P12
NFS1
AC019211.1
FOXD2-AS1
SCLY
AC011290.2
PARS2
TMEM14A
HAT1
AC108479.1
RAET1L
RPS2P7
AL691520.1
AHSA1
EMC3-AS1
CCDC142
AC019205.1
HCN3
IFI16
FLVCR1
FASTKD3
MRPL19
TXN
AL133153.2
PROM2
SLX4IP
LINC02443
AHNAK2
AL353708.3
UBAC2-AS1
TRIM7
TRMT2A
AL096701.1
GABRA3
HMGB3P6
COASY
SLC50A1
POLR1C
LINC00640
Z99716.2
ATP2A1-AS1
TRMT61B
ARHGEF4
SNHG11
IKBKE
CDK16
AL442663.4
AUP1
MAD2L2
PLPP4
RNF168
RPE
LINC01414
SDR42E1
ZNF706
CCNE1
AC018695.9
DCTPP1
SYNJ2
RPA3
TRMT1
KHSRP
PDRG1
ZNF503-AS2
SLC25A15
HNRNPA3P6
AC092115.3
AC112206.3
TRUB2
METTL11B
UBA6
CAPNS1P1
FYTTD1
CNOT9
HOMER3
TMEM44-AS1
AC092142.1
AC131009.3
AL391416.1
AC020658.4
CCDC51
GAPDHP72
PCCB
PDAP1
SLC7A1
PSMB5
FBL
AC106799.1
ADSS2
TAF1A-AS1
OR11N1P
SENP1
RNU4-89P
PUF60
EYA2
MAGED4B
LINC01416
NDUFA4L2
CACNA1B
AC009123.1
NEB
S100A2
EFTUD2
PTGES3P3
C4orf46
NACC1
HOXC9
RPL7L1P11
MMACHC
PRAME
AC026271.1
BCL7A
RAMAC
LYPD3
DMRTA2
FKBP2
ABCA13
RNU6-548P
STX6
FUT2
GAPDHP21
LINC01361
CERCAM
GAPDHP63
AL357079.2
ZNF530
AMMECR1
TIMM10
ZRANB3
SERPINE2
SERBP1P5
AC093249.4
ACYP1
AC025161.1
GALNT7
FASTKD1
RAD51C
THUMPD2
LINC01002
EIF4EBP1
ENOPH1
ALKBH6
OTUD6B
SLC25A6P5
AC040174.2
SLBP
ATP23
MED20
POLR1B
MTA1
RPLP0
YWHAG
CCDC15
KPNA4
CD276
DSPP
RBBP8
TRMT10C
ZNF107
SWI5
RUVBL2
Z82243.1
SDHAF3
JAG2
AL592166.1
AC022211.2
PARTICL
ZNF703
H2BC20P
AC024560.2
LRRC1
ALG1L2
SPRTN
AL358115.1
NDUFB5
SLC4A11
AC124944.2
RN7SL12P
SRM
H2BC9
CA12
MCM3
AC027243.2
LINC01968
NAXE
CASK
GTF3C2
DRG1
ZYG11A
IPPK
MAPK6-DT
MEMO1P2
MMP14
GLMN
MTERF1
KRTCAP3
RNU6-762P
MRPL11
AC016737.1
RRS1
PGAM4
RUNDC3A-AS1
AC017100.1
MXD3
AC012213.1
B4GALNT1
AP000829.1
AC100861.1
LINC00649
SIRT7
AC010491.1
AL359504.1
STRBP
AC138393.3
BUD23
AP000619.1
PRCC
MAP3K13
DCAF13P1
SPINT2
ARL4D
TIMM44
GNPNAT1
SPHK1
AL031710.2
DNMT3A
PMS2CL
AC015802.6
AMER1
CBX4
RBM14-RBM4
ABCA12
LIMK1
PRELID3A
BID
SHOX2
CHKB-DT
RNPS1
MTMR1
SNX18P7
FTSJ1
AC106820.6
AC067863.1
DNAH14
AC004980.2
RHBDL1
ULK1
SLC3A2
IMPDH1P8
AC103923.1
NOP58
CASC20
RPP25
SKA2P1
EXOSC10-AS1
RYK
FOXD3
H2AZP3
AL078644.1
MSI1
FBXO32
NDUFB9
PFDN6
LINC01564
VAX2
ITIH6
NKPD1
PLAU
TUBBP2
PSMD7
MAFG-DT
BNIP3P11
MIR4258
PMS2
AC107032.3
IMP4
NTF4
LINC02827
SLC39A11
CHAC1
BRAT1
TXNDC17
YWHAQ
PP7080
FAM24B
MINCR
ALDH3B2
AC009236.1
LINC02348
FANCD2OS
AL445531.1
CENPJ
APEX1
[truncated: 20,232 more rows]
