# Supplementary material for: Network pharmacology and bioinformatics analysis identifies potential therapeutic targets of Naringenin against COVID-19/LUSC
Source: Front Endocrinol (Lausanne). 2023 Jun 6;14:1187882. doi: 10.3389/fendo.2023.1187882 (PMC10281056; doi:10.3389/fendo.2023.1187882)
Supplement: Supplementary file 1 [file DataSheet_1.zip › Supplementary Material/Table 4.XLSX]

## Sheet: GEO差异结果（up+down）
logFC	AveExpr	t	P.Value	adj.P.Val	B	change
LYPD2	-1.9048	1.2368	-5.79341	7.44791e-08	4.05768e-05	7.80052	DOWN
RPL13AP5	-1.91632	5.46639	-5.75149	8.99103e-08	4.71696e-05	7.62535	DOWN
HBB	-4.4288	14.0002	-5.32127	5.97588e-07	0.000176351	5.86548	DOWN
RPS27	-1.25778	7.94424	-5.18237	1.08409e-06	0.000269405	5.31312	DOWN
HBA2	-3.99585	13.6063	-4.90395	3.48732e-06	0.000676684	4.23144	DOWN
HBA1	-3.50253	13.2667	-4.40342	2.59607e-05	0.00254359	2.38084	DOWN
HNRNPA1P10	-1.38214	3.73638	-3.86188	0.000195988	0.0100586	0.532421	DOWN
FCER1A	-2.89232	4.79857	-3.80974	0.000235981	0.0112548	0.363676	DOWN
PRSS33	-2.34902	2.58701	-3.62943	0.000442767	0.0166066	-0.206508	DOWN
RPL21P28	-1.81521	5.3717	-3.52563	0.000630245	0.0204674	-0.525156	DOWN
HBG1	-2.39711	6.47178	-3.41555	0.000909625	0.0254139	-0.855227	DOWN
RPSAP58	-1.04205	2.84115	-3.24095	0.0016016	0.0325489	-1.36167	DOWN
MIR1244-1	-1.36933	6.42061	-3.03514	0.00303908	0.0456991	-1.93087	DOWN
ENHO	-1.24453	1.73675	-2.96014	0.00381045	0.0512097	-2.13061	DOWN
TPPP3	-1.54822	3.80279	-2.51736	0.0133528	0.0920402	-3.22255	DOWN
SHISA4	-1.34032	3.78298	-2.46377	0.0153918	0.0980465	-3.34427	DOWN
HBG2	-1.41541	9.64069	-2.25955	0.0259385	0.1201	-3.78665	DOWN
IFI27	6.08182	9.4631	9.75956	2.36179e-16	3.34548e-12	26.0062	UP
IGLL5	2.90179	8.96064	9.33649	2.07492e-15	1.46956e-11	23.9946	UP
RNASE1	4.87662	5.78904	8.5607	1.0934e-13	5.16267e-10	20.3145	UP
CD177	6.62996	8.1043	8.36608	2.9355e-13	1.03954e-09	19.3961	UP
IFITM3	2.98704	13.1152	7.78198	5.54421e-12	1.57067e-08	16.6602	UP
OLAH	4.64538	4.82272	7.12152	1.44427e-10	3.40969e-07	13.6212	UP
HP	4.96139	8.09245	7.03217	2.23045e-10	4.51347e-07	13.2159	UP
IL1R2	4.56807	10.0446	6.98259	2.83655e-10	5.02247e-07	12.9917	UP
CA4	3.7161	7.59382	6.89834	4.26223e-10	6.30638e-07	12.612	UP
CARD17	2.81199	4.52154	6.8893	4.45209e-10	6.30638e-07	12.5713	UP
MCEMP1	4.50177	8.91522	6.84171	5.59896e-10	6.83338e-07	12.3576	UP
ARG1	5.0394	7.4221	6.83477	5.78896e-10	6.83338e-07	12.3265	UP
G0S2	3.42881	4.95262	6.76214	8.20367e-10	8.93885e-07	12.0014	UP
S100A12	3.48088	11.3883	6.65496	1.36896e-09	1.38509e-06	11.5239	UP
ZDHHC19	4.29717	5.34533	6.57028	2.04732e-09	1.93335e-06	11.1486	UP
ST20-MTHFS	1.6848	4.66135	6.46495	3.36855e-09	2.98222e-06	10.6844	UP
ANXA3	4.31746	9.17985	6.39853	4.60374e-09	3.836e-06	10.3932	UP
MZB1	4.20334	8.77808	6.29785	7.37405e-09	5.80297e-06	9.95409	UP
S100A8	3.69159	14.4028	6.28051	7.99503e-09	5.96051e-06	9.87874	UP
METTL7B	4.14883	4.30756	6.2284	1.01879e-08	7.2156e-06	9.65288	UP
TPST1	4.00952	7.13696	6.11135	1.75073e-08	1.18091e-05	9.14848	UP
DUSP13	3.21132	3.47639	6.08563	1.97066e-08	1.26884e-05	9.03826	UP
TNFAIP6	3.5253	8.24439	6.07436	2.07552e-08	1.27825e-05	8.98997	UP
OR2B6	3.0165	3.71857	5.92289	4.14715e-08	2.44768e-05	8.34543	UP
GPR84	3.92027	5.58251	5.88243	4.98284e-08	2.82328e-05	8.17455	UP
IFITM1	2.0421	12.4884	5.69247	1.17078e-07	5.92291e-05	7.37978	UP
CYSTM1	2.63155	8.88147	5.65863	1.36134e-07	6.64946e-05	7.23956	UP
ELANE	3.88309	6.59471	5.62556	1.57688e-07	7.44548e-05	7.10291	UP
CKLF-CMTM1	1.7337	6.52853	5.58039	1.92611e-07	8.75669e-05	6.91696	UP
GP1BB	2.91778	7.01464	5.57435	1.97821e-07	8.75669e-05	6.89215	UP
ROPN1L	2.41398	6.3911	5.54432	2.25856e-07	9.69469e-05	6.76899	UP
RETN	2.81326	6.98221	5.53573	2.34561e-07	9.73665e-05	6.73384	UP
CLEC4D	4.27375	7.71127	5.52334	2.47709e-07	9.73665e-05	6.68317	UP
BHLHA15	3.15256	3.4959	5.51854	2.52991e-07	9.73665e-05	6.66357	UP
ALOX5AP	2.53215	11.828	5.51734	2.54328e-07	9.73665e-05	6.65867	UP
PGLYRP1	3.21887	8.21741	5.47888	3.01094e-07	0.000112237	6.50186	UP
SLPI	2.62836	8.44323	5.46837	3.15268e-07	0.000114507	6.45914	UP
RNASE2	3.40887	9.54444	5.45257	3.37833e-07	0.000119378	6.39493	UP
CHURC1-FNTB	1.61922	3.70061	5.44741	3.45536e-07	0.000119378	6.374	UP
MMP9	5.13195	9.8938	5.40234	4.20547e-07	0.000141835	6.19158	UP
UBE2C	3.30881	5.2427	5.3941	4.35905e-07	0.000143595	6.15828	UP
BMX	3.78373	6.0093	5.38576	4.51992e-07	0.000145511	6.12463	UP
SDC1	4.2263	4.29996	5.35775	5.1038e-07	0.000160656	6.01187	UP
CDC20	3.70843	5.63188	5.33495	5.633e-07	0.00017346	5.92031	UP
IFI6	2.59777	10.101	5.3244	5.89562e-07	0.000176351	5.87802	UP
OASL	3.28889	9.04864	5.29986	6.55417e-07	0.000189469	5.77977	UP
ADM	3.3315	8.2554	5.28263	7.05859e-07	0.00019997	5.71099	UP
CAMP	2.93849	8.10265	5.26264	7.6918e-07	0.000213636	5.63131	UP
LY6E	3.29703	10.8996	5.24453	8.31305e-07	0.000226451	5.55927	UP
JCHAIN	4.43828	11.0961	5.23012	8.84216e-07	0.000236319	5.50205	UP
UCHL1	3.17631	3.31236	5.22011	9.22859e-07	0.00024208	5.46239	UP
BIK	2.10183	4.57213	5.2062	9.79369e-07	0.000252232	5.40729	UP
S100A9	3.22757	15.3846	5.19954	1.00761e-06	0.000254872	5.38093	UP
CYP19A1	2.91021	2.61381	5.16767	1.15407e-06	0.000281851	5.25514	UP
QPCT	2.96819	10.1449	5.15971	1.19379e-06	0.00028661	5.22378	UP
SERPING1	3.57098	8.47655	5.10112	1.53007e-06	0.000360191	4.99384	UP
DEFA4	3.51043	7.52942	5.09788	1.55112e-06	0.000360191	4.98118	UP
ADAMTS2	4.49279	4.73969	5.0884	1.61442e-06	0.000368842	4.94414	UP
ORM1	3.28544	6.60267	5.08218	1.6573e-06	0.00037263	4.91985	UP
TK1	3.37816	5.86319	5.06588	1.77504e-06	0.000389499	4.8563	UP
MAP1LC3B2	1.82577	5.13744	5.06424	1.78732e-06	0.000389499	4.84991	UP
BCL2A1	3.62348	9.03283	4.98515	2.48933e-06	0.000534263	4.54325	UP
VNN1	4.47802	8.21759	4.97855	2.55873e-06	0.000540962	4.51781	UP
PRTN3	3.81938	5.29093	4.96607	2.69531e-06	0.000561456	4.4697	UP
GALNT14	3.6108	5.2775	4.9395	3.0099e-06	0.000610312	4.36758	UP
HMGB2	3.79175	10.1417	4.93901	3.01601e-06	0.000610312	4.36571	UP
FCER1G	1.93543	12.4187	4.92894	3.1447e-06	0.000627391	4.32706	UP
DEFA3	3.61098	9.92768	4.9135	3.35234e-06	0.000659526	4.26794	UP
S100A11	1.87434	13.226	4.89902	3.55907e-06	0.000677551	4.21261	UP
C5orf67	1.59892	1.88409	4.89695	3.58967e-06	0.000677551	4.2047	UP
MYBL2	4.28894	6.68446	4.89389	3.63529e-06	0.000677551	4.19302	UP
EXOSC4	1.94597	6.36883	4.86833	4.03928e-06	0.000743071	4.09562	UP
CCNB2	3.32829	5.32438	4.83707	4.59275e-06	0.00083386	3.97696	UP
TXN	2.70829	9.28108	4.83403	4.65054e-06	0.00083386	3.9654	UP
MAP2K6	3.45055	6.86873	4.81323	5.06399e-06	0.000882801	3.88672	UP
MMP8	4.94207	7.33418	4.81021	5.12688e-06	0.000882801	3.87533	UP
PLSCR1	3.2245	9.44283	4.8093	5.14589e-06	0.000882801	3.87191	UP
GGH	3.26534	5.55179	4.80625	5.21053e-06	0.000882801	3.86038	UP
RRM2	4.33372	7.1213	4.8051	5.23511e-06	0.000882801	3.85603	UP
APOBEC3B	3.17766	6.46456	4.79733	5.40379e-06	0.00089891	3.82674	UP
ANKRD22	3.39251	5.53194	4.79311	5.4977e-06	0.00089891	3.81083	UP
ORM2	2.29448	4.48996	4.79207	5.52102e-06	0.00089891	3.80692	UP
AURKB	3.13226	5.07324	4.73681	6.91237e-06	0.00111266	3.59944	UP
GADD45A	3.25649	6.562	4.73177	7.05486e-06	0.00112283	3.58061	UP
GINS2	2.95756	4.93342	4.72846	7.15016e-06	0.00112536	3.56823	UP
CDKN3	2.73467	4.46144	4.71498	7.5508e-06	0.00117535	3.51793	UP
DHRS9	3.13104	7.92309	4.70297	7.92615e-06	0.00120536	3.47317	UP
SLC26A8	4.0095	6.26969	4.7004	8.00892e-06	0.00120536	3.46359	UP
SPINK8	1.78591	2.55964	4.69871	8.06372e-06	0.00120536	3.4573	UP
SAP30	2.98735	6.36273	4.69808	8.08396e-06	0.00120536	3.45499	UP
GADD45G	2.16707	3.54118	4.69304	8.24998e-06	0.0012173	3.43623	UP
IL18R1	4.30892	7.95066	4.68407	8.55371e-06	0.00123837	3.40289	UP
BIRC5	3.48289	5.16182	4.68367	8.5676e-06	0.00123837	3.40139	UP
PLBD1	3.30547	11.3593	4.67304	8.94208e-06	0.00127944	3.36194	UP
MS4A4A	3.19362	6.23442	4.66344	9.29358e-06	0.00128752	3.32639	UP
TIMP4	2.24965	1.78814	4.66344	9.29373e-06	0.00128752	3.32637	UP
RSPH9	2.13459	3.97685	4.6627	9.32138e-06	0.00128752	3.32363	UP
AGTRAP	2.27169	10.1323	4.66162	9.3621e-06	0.00128752	3.31961	UP
CDA	2.20022	10.011	4.65056	9.78691e-06	0.00132823	3.2787	UP
MAOA	3.61754	3.99718	4.64725	9.91768e-06	0.00132823	3.26646	UP
RPH3A	4.08783	6.86139	4.6467	9.93943e-06	0.00132823	3.26444	UP
CST7	2.50441	10.813	4.63728	1.03217e-05	0.00136641	3.22966	UP
DUSP1	2.62604	10.8105	4.62601	1.07979e-05	0.00141622	3.18809	UP
TNFRSF17	3.35682	6.24737	4.62005	1.10581e-05	0.00143704	3.16615	UP
LRG1	2.8478	9.59762	4.59941	1.20071e-05	0.00154619	3.09028	UP
PYCR1	3.08941	4.18252	4.58185	1.28763e-05	0.00162199	3.0259	UP
CEBPD	2.42278	9.41628	4.58136	1.29016e-05	0.00162199	3.02409	UP
LY96	2.64772	7.95996	4.58063	1.29392e-05	0.00162199	3.02141	UP
ECHDC3	2.8257	5.52257	4.57346	1.33132e-05	0.00165422	2.99517	UP
SPAG4	2.17378	2.65851	4.56539	1.37464e-05	0.00169075	2.96568	UP
CEACAM4	2.48347	8.88745	4.5612	1.39767e-05	0.00169075	2.95038	UP
IFIT3	3.30464	10.5604	4.55986	1.4051e-05	0.00169075	2.9455	UP
RSAD2	3.92105	8.73548	4.55836	1.41351e-05	0.00169075	2.94	UP
LCN2	3.55466	8.69426	4.55713	1.4204e-05	0.00169075	2.93552	UP
FCAR	3.45972	8.34303	4.54595	1.48471e-05	0.00175258	2.89475	UP
SPATC1	2.7373	3.31119	4.54353	1.49897e-05	0.00175479	2.88595	UP
UNC5A	2.0234	3.19509	4.53797	1.53235e-05	0.00177915	2.86568	UP
AIM2	3.29864	7.02693	4.53037	1.57902e-05	0.00180975	2.83806	UP
FAM27B	1.81094	2.57752	4.52954	1.58425e-05	0.00180975	2.83502	UP
CLEC4E	3.56598	9.49845	4.51519	1.67652e-05	0.00189984	2.78292	UP
EPSTI1	3.76359	8.73049	4.51041	1.7084e-05	0.0019206	2.76559	UP
OXCT2	2.2083	2.28138	4.4907	1.8461e-05	0.00205906	2.69427	UP
TARM1	2.59885	3.72126	4.48091	1.91843e-05	0.00211793	2.65892	UP
FAM157A	1.37677	4.05627	4.4774	1.94501e-05	0.00211793	2.64626	UP
CASP5	2.96797	6.07947	4.47527	1.96135e-05	0.00211793	2.63857	UP
DEFA1	3.45596	10.7984	4.47404	1.97081e-05	0.00211793	2.63414	UP
FFAR3	2.72674	4.13621	4.47368	1.97364e-05	0.00211793	2.63282	UP
PCSK9	2.79171	2.27004	4.46692	2.02659e-05	0.00215839	2.60847	UP
MSRB1	2.3634	11.1649	4.46011	2.08132e-05	0.00220014	2.58397	UP
MT1G	1.16774	1.17398	4.45359	2.13507e-05	0.00224024	2.56053	UP
FBXO6	2.51666	7.5572	4.44546	2.20406e-05	0.00228844	2.53129	UP
CPE	2.20455	2.08797	4.44438	2.21332e-05	0.00228844	2.52743	UP
PPARG	3.01797	3.96697	4.42733	2.36548e-05	0.00241546	2.46632	UP
IFI27L1	2.34267	4.85679	4.42535	2.38385e-05	0.00241546	2.45921	UP
RNASE3	2.98802	6.54893	4.42439	2.39277e-05	0.00241546	2.45578	UP
DEFA8P	2.20293	2.48485	4.42315	2.40438e-05	0.00241546	2.45133	UP
CENPM	2.48535	4.39473	4.41446	2.48706e-05	0.00248093	2.42026	UP
IFITM2	1.92375	14.2765	4.40513	2.57882e-05	0.00254359	2.38697	UP
CCNA1	2.9682	3.87179	4.40261	2.60426e-05	0.00254359	2.37795	UP
FOLR3	2.44019	8.29129	4.40007	2.63001e-05	0.00254359	2.36891	UP
INO80B-WBP1	2.5226	3.65443	4.39913	2.63966e-05	0.00254359	2.36555	UP
S100P	2.81329	8.5628	4.39531	2.67907e-05	0.00256413	2.35193	UP
ALPL	3.52713	10.4468	4.38702	2.7665e-05	0.00263003	2.32244	UP
SAT1	2.53942	11.9258	4.37769	2.86833e-05	0.00270866	2.28924	UP
TLR5	3.33697	7.18522	4.37546	2.89318e-05	0.00271404	2.28131	UP
SERPINA2	1.1368	1.09213	4.37176	2.93483e-05	0.00273499	2.26819	UP
ETV7	2.77645	5.60841	4.36023	3.06851e-05	0.00282362	2.22729	UP
C1QB	2.84414	5.46507	4.36012	3.06981e-05	0.00282362	2.2269	UP
SLC22A4	2.84034	7.26705	4.34516	3.25213e-05	0.00297203	2.17394	UP
VSIG4	3.09988	5.82337	4.34019	3.31493e-05	0.00301	2.15638	UP
PROK2	2.92534	9.74474	4.32846	3.46793e-05	0.00312887	2.11497	UP
FCGR1A	3.50081	8.19505	4.31036	3.7174e-05	0.00332052	2.05124	UP
GNG5	1.88186	10.0489	4.30967	3.72724e-05	0.00332052	2.04881	UP
GPRC5D	2.73114	4.01827	4.30763	3.75646e-05	0.00332564	2.04165	UP
IFI44	3.81762	8.39372	4.30406	3.80816e-05	0.00335047	2.02911	UP
TCN2	3.14631	6.9065	4.30192	3.83948e-05	0.00335718	2.0216	UP
OAS1	3.1326	9.89812	4.29593	3.9285e-05	0.00340472	2.00058	UP
SMTNL1	3.13004	4.90736	4.29504	3.94192e-05	0.00340472	1.99745	UP
BATF2	3.19037	6.10161	4.28638	4.07467e-05	0.00349804	1.96707	UP
SAMSN1	3.57498	8.48377	4.28081	4.16215e-05	0.00355161	1.9476	UP
LY6G6D	1.8137	1.76959	4.27506	4.25455e-05	0.00360872	1.92746	UP
IRF7	2.83053	8.83472	4.27205	4.30358e-05	0.00362858	1.91696	UP
HPR	1.25927	1.512	4.26632	4.39864e-05	0.00368679	1.89693	UP
PADI4	3.14965	9.74495	4.25906	4.52181e-05	0.00376592	1.87161	UP
ACSL1	3.99893	11.556	4.25765	4.54622e-05	0.00376592	1.86668	UP
CARD16	2.66854	9.35909	4.25362	4.61641e-05	0.00380183	1.85264	UP
TCN1	3.2806	6.88777	4.24534	4.76398e-05	0.00390068	1.8238	UP
ASS1	2.00506	2.29975	4.22834	5.08122e-05	0.00413652	1.76473	UP
CLRN1	1.33093	1.07359	4.21639	5.31637e-05	0.00430322	1.72329	UP
MAOB	2.64703	3.13197	4.21104	5.42499e-05	0.00434738	1.70477	UP
UBE2S	2.36596	6.5844	4.21068	5.43231e-05	0.00434738	1.70354	UP
NOS1AP	1.96594	2.23937	4.20827	5.48194e-05	0.00436245	1.69521	UP
NDUFB3	2.40689	7.79974	4.20275	5.59744e-05	0.00442949	1.67611	UP
FAM92B	1.38546	1.26992	4.19897	5.67779e-05	0.00444547	1.66306	UP
MXD3	2.29839	7.7616	4.19885	5.6804e-05	0.00444547	1.66264	UP
GYG1	3.1337	9.01031	4.19405	5.78404e-05	0.0045017	1.64609	UP
CCNB1	3.07883	5.6178	4.19159	5.83796e-05	0.00451884	1.63759	UP
SLC2A14	2.22139	3.44016	4.1812	6.07087e-05	0.00467358	1.60178	UP
PKMYT1	2.81687	4.13171	4.16986	6.33508e-05	0.00485062	1.56279	UP
CHIC2	1.89555	7.8727	4.16486	6.45512e-05	0.00491595	1.54562	UP
AOC1	2.47027	2.9501	4.16014	6.57059e-05	0.00497714	1.52939	UP
C3AR1	3.52585	8.6101	4.15634	6.66493e-05	0.0050079	1.51635	UP
ADGRG3	3.18084	9.84177	4.15566	6.68192e-05	0.0050079	1.51402	UP
SDF2L1	1.92805	6.79776	4.15408	6.72146e-05	0.00501102	1.50862	UP
SOCS3	3.62134	7.90173	4.14823	6.87025e-05	0.00508584	1.48859	UP
CENPA	2.60888	3.70459	4.14733	6.89362e-05	0.00508584	1.48549	UP
PLK1	3.21677	5.35396	4.14089	7.06171e-05	0.0051805	1.46345	UP
CSNK1A1L	1.79979	3.15559	4.13963	7.09507e-05	0.0051805	1.45914	UP
CLEC1B	2.72276	6.4303	4.13648	7.17893e-05	0.00521485	1.44839	UP
MANSC1	3.38365	8.08742	4.13414	7.24215e-05	0.00523393	1.44038	UP
SMIM1	1.91357	4.9923	4.13183	7.30468e-05	0.00525232	1.43251	UP
SKA3	2.82469	3.98664	4.12998	7.35532e-05	0.00525348	1.4262	UP
CA12	2.36539	2.74193	4.12762	7.4205e-05	0.00525348	1.41813	UP
CDKN2D	2.34338	9.51771	4.12659	7.44899e-05	0.00525348	1.41463	UP
AZU1	3.23009	5.91042	4.12499	7.49371e-05	0.00525348	1.40915	UP
GRB10	3.8082	6.38403	4.12439	7.51042e-05	0.00525348	1.40711	UP
DYNLT1	2.05036	9.39355	4.12374	7.52881e-05	0.00525348	1.40488	UP
PBK	2.65467	3.62778	4.12155	7.59027e-05	0.0052704	1.39745	UP
UPP1	3.0143	8.43323	4.1103	7.91511e-05	0.00546915	1.35913	UP
B9D1	2.10591	2.87066	4.10769	7.99254e-05	0.00549584	1.35024	UP
TXNDC5	4.55909	9.49389	4.102	8.16335e-05	0.00558618	1.33091	UP
FOSL1	2.14848	3.02941	4.09753	8.30013e-05	0.00565247	1.31572	UP
KCNG2	1.51358	1.48905	4.0929	8.44394e-05	0.00572289	1.30002	UP
CDC45	2.90282	4.29726	4.07301	9.08995e-05	0.00613139	1.23267	UP
IL18RAP	3.69278	8.94026	4.06566	9.34051e-05	0.00627054	1.20784	UP
BAMBI	2.46317	3.3678	4.06437	9.38502e-05	0.0062707	1.20349	UP
CD58	2.4097	7.98357	4.06158	9.48227e-05	0.00630593	1.19408	UP
ITGA7	3.54875	4.54162	4.05629	9.66937e-05	0.00640031	1.17624	UP
CEACAM1	3.40261	7.9044	4.05318	9.78116e-05	0.00641974	1.16574	UP
FPR1	2.28402	13.0303	4.05295	9.78937e-05	0.00641974	1.16497	UP
GPR141	2.99172	6.29281	4.05006	9.89418e-05	0.00645858	1.15525	UP
IFIH1	1.63667	4.83031	4.04457	0.000100966	0.00656045	1.13677	UP
SCRG1	1.75374	3.43023	4.04001	0.000102676	0.00662371	1.12143	UP
ELOVL3	2.31397	3.56499	4.03948	0.000102874	0.00662371	1.11967	UP
TSPAN16	1.96805	5.26968	4.03817	0.000103373	0.00662572	1.11525	UP
SIGLEC5	1.6894	4.52414	4.03427	0.000104867	0.00667197	1.10215	UP
CMTM5	2.83483	5.95045	4.03271	0.000105468	0.00667197	1.09694	UP
MMP1	1.91989	2.00606	4.03115	0.000106076	0.00667197	1.09169	UP
CASP1P2	1.87457	3.52819	4.03059	0.000106297	0.00667197	1.0898	UP
TCTEX1D4	1.1654	1.79831	4.03019	0.00010645	0.00667197	1.08848	UP
ZNF608	3.67477	5.17635	4.0257	0.000108223	0.00673271	1.07341	UP
OSM	2.57065	5.30092	4.02533	0.00010837	0.00673271	1.07217	UP
PLTP	1.49153	4.84292	4.02167	0.000109836	0.00678358	1.05991	UP
NFKBIA	2.38154	10.5365	4.0209	0.000110146	0.00678358	1.05733	UP
CDC6	3.34384	4.96157	4.00558	0.000116507	0.00711805	1.00611	UP
SMARCD3	3.08124	7.75146	4.00541	0.000116582	0.00711805	1.00552	UP
EAF2	2.7695	6.19989	4.00134	0.00011833	0.00719378	0.991949	UP
SLCO4A1	2.74331	3.86633	3.99755	0.000119983	0.00726306	0.979301	UP
LY6G6C	2.28445	2.62682	3.99398	0.000121561	0.00732726	0.967387	UP
PIR	1.9119	2.33382	3.98078	0.000127563	0.00762396	0.923436	UP
DDIT3	2.30345	7.19638	3.98056	0.000127663	0.00762396	0.922725	UP
KCNE1	3.23326	5.54921	3.97963	0.000128098	0.00762396	0.919626	UP
FABP5	2.07621	5.76983	3.97352	0.00013098	0.00774306	0.899337	UP
CHAC1	1.63849	1.71851	3.97308	0.000131192	0.00774306	0.897866	UP
HRH2	2.85782	8.29554	3.97049	0.000132436	0.00778408	0.889259	UP
ZWINT	3.03731	5.43044	3.96851	0.000133392	0.00779164	0.882709	UP
MYL9	3.48306	7.28527	3.96795	0.000133665	0.00779164	0.880842	UP
IFI44L	3.87464	8.20105	3.96491	0.000135154	0.00784616	0.870744	UP
BUB1	3.53484	5.69995	3.96106	0.000137058	0.00791968	0.857995	UP
MYDGF	2.17434	8.34624	3.9601	0.000137539	0.00791968	0.854804	UP
IL1RN	2.95732	9.21127	3.95429	0.000140472	0.00804725	0.835574	UP
WFDC1	2.35158	3.40843	3.95347	0.000140891	0.00804725	0.832864	UP
B3GNT8	2.35897	7.36973	3.95088	0.000142219	0.0080905	0.824314	UP
GP9	1.84419	6.79256	3.94825	0.000143587	0.00811421	0.81559	UP
MSRB2	2.2957	6.78018	3.94787	0.000143782	0.00811421	0.814359	UP
LILRA5	2.80884	9.85019	3.93537	0.000150447	0.00844139	0.773078	UP
FAM20A	3.20366	4.58302	3.93477	0.000150771	0.00844139	0.771121	UP
S100A6	1.77128	12.1336	3.93366	0.000151381	0.00844216	0.767444	UP
ARHGAP19-SLIT1	1.14017	1.82364	3.93105	0.000152816	0.00848478	0.758849	UP
RAB32	1.96139	8.47996	3.9301	0.000153343	0.00848478	0.755715	UP
NNMT	1.7388	1.67722	3.92291	0.000157383	0.00867441	0.732037	UP
EGFL7	2.49323	4.33212	3.92035	0.000158845	0.00869341	0.723616	UP
PNPLA1	2.84868	5.09088	3.92016	0.000158955	0.00869341	0.722986	UP
TMEM140	2.58527	9.7865	3.91873	0.000159773	0.00870457	0.71831	UP
HK3	3.2795	9.62901	3.90494	0.000167924	0.00909714	0.673015	UP
RGL4	2.82228	7.53145	3.90438	0.000168263	0.00909714	0.671178	UP
INSL3	2.39317	4.54784	3.9026	0.000169341	0.00912061	0.665366	UP
TMIGD3	2.60462	4.40191	3.89921	0.000171423	0.00919774	0.654247	UP
TIMM10	1.99383	7.19195	3.89773	0.000172336	0.00921186	0.649411	UP
GLDN	2.46282	2.7159	3.89631	0.000173219	0.00922423	0.644762	UP
BPI	3.51736	7.41451	3.88216	0.000182255	0.00966909	0.598493	UP
MPO	3.92591	7.08959	3.87421	0.000187525	0.00990243	0.572564	UP
SLC1A3	3.09199	4.33316	3.87299	0.000188351	0.00990243	0.568566	UP
TERT	1.75523	1.91733	3.87239	0.000188751	0.00990243	0.566639	UP
CHIT1	3.30069	5.11932	3.87096	0.000189721	0.0099166	0.561977	UP
IL27	1.85761	3.50015	3.86871	0.000191258	0.00992499	0.55464	UP
MCM10	3.02491	4.33007	3.86867	0.000191283	0.00992499	0.55452	UP
CLU	3.32551	9.63873	3.86342	0.000194912	0.0100428	0.537429	UP
CTSG	2.91828	5.79215	3.86334	0.000194971	0.0100428	0.537152	UP
PTTG1	2.49846	6.0536	3.85895	0.000198053	0.0101279	0.522891	UP
SHCBP1	3.3857	5.2159	3.85298	0.000202329	0.0103061	0.503474	UP
COL9A2	2.66742	6.21873	3.8515	0.000203398	0.0103061	0.498681	UP
CEACAM8	3.52393	6.73191	3.85076	0.000203934	0.0103061	0.49629	UP
RGS2	2.61049	12.3229	3.85005	0.000204449	0.0103061	0.493995	UP
C7orf25	1.31421	4.12216	3.84824	0.000205778	0.0103363	0.488108	UP
TRIP13	2.81797	4.29543	3.84706	0.000206643	0.0103431	0.484294	UP
CETP	2.20515	4.14253	3.84205	0.000210374	0.0104928	0.468029	UP
TP53I3	2.52016	5.65453	3.8409	0.000211232	0.0104986	0.464329	UP
CEACAM6	3.48988	6.19324	3.83763	0.00021371	0.0105442	0.453733	UP
SELL	2.79506	13.4827	3.83681	0.000214337	0.0105442	0.451071	UP
PCOLCE2	2.55507	3.29335	3.83675	0.000214382	0.0105442	0.450879	UP
TMEM91	2.36841	7.82736	3.83154	0.000218395	0.0107044	0.434024	UP
HJURP	3.06519	4.56437	3.82877	0.000220559	0.0107054	0.425068	UP
FAM72C	2.44682	3.14918	3.82867	0.000220636	0.0107054	0.424751	UP
FCGR1B	3.2491	7.20036	3.82834	0.000220894	0.0107054	0.42369	UP
HAUS4	2.39209	8.00653	3.82765	0.000221439	0.0107054	0.421451	UP
CMPK2	3.34979	7.38088	3.82297	0.000225154	0.0108316	0.406337	UP
PGD	3.07543	11.0079	3.82244	0.000225579	0.0108316	0.404622	UP
CCM2L	1.44747	1.49931	3.82133	0.000226469	0.0108376	0.401045	UP
ESAM	2.56434	6.62658	3.80772	0.000237677	0.0112976	0.35717	UP
LIPM	1.911	2.36314	3.80648	0.000238717	0.0113091	0.353205	UP
TMEM92	2.30289	3.14957	3.80497	0.000239998	0.0113319	0.348345	UP
BASP1	2.89854	10.2733	3.79963	0.000244583	0.01151	0.331163	UP
LILRA6	2.83244	9.59465	3.79472	0.000248864	0.0116727	0.315411	UP
TYMS	3.36295	5.99092	3.78897	0.000253981	0.0118734	0.296936	UP
NCF4	2.50126	10.63	3.78709	0.00025567	0.011913	0.290919	UP
KCNN3	2.90667	3.89491	3.78033	0.00026184	0.0121134	0.269278	UP
FAM209B	1.81104	3.70449	3.77991	0.000262234	0.0121134	0.267911	UP
DPEP1	1.30886	1.12599	3.77958	0.000262536	0.0121134	0.266867	UP
CKAP4	3.37837	9.09703	3.77416	0.0002676	0.0122714	0.24953	UP
C1orf226	2.51707	3.27516	3.77406	0.000267693	0.0122714	0.249215	UP
DLGAP5	3.14798	4.84169	3.77129	0.000270323	0.012352	0.240346	UP
TREML3P	2.22558	4.90727	3.76434	0.000277018	0.0126172	0.218152	UP
CDK1	3.01013	4.82785	3.76325	0.000278083	0.0126251	0.21467	UP
TLR2	3.19734	10.4673	3.75899	0.000282279	0.0127517	0.201086	UP
CAPN13	2.08323	2.32241	3.75785	0.000283403	0.0127517	0.197481	UP
LTB4R	3.18375	8.35302	3.75769	0.000283571	0.0127517	0.196944	UP
CDC25C	2.19911	3.12984	3.749	0.000292354	0.013105	0.169283	UP
SUMO1P1	1.49052	3.43039	3.74646	0.000294968	0.0131805	0.16121	UP
TREML1	2.32868	7.91537	3.74275	0.000298829	0.0132892	0.14942	UP
PRSS50	1.69165	1.88423	3.74232	0.000299277	0.0132892	0.148061	UP
CDCA2	2.80272	4.08121	3.74021	0.000301498	0.013346	0.141359	UP
OPLAH	2.97673	4.84809	3.73656	0.000305384	0.0134759	0.129749	UP
OIP5	2.08827	3.74694	3.73456	0.000307525	0.0135275	0.123417	UP
DERL3	2.98706	5.86513	3.73369	0.000308463	0.0135275	0.120656	UP
LTF	4.07014	9.2264	3.73134	0.000311006	0.0135969	0.113215	UP
CTSD	2.96927	11.6852	3.72838	0.000314245	0.0136962	0.103823	UP
IFIT1	3.49279	8.77547	3.72624	0.000316598	0.0137448	0.0970626	UP
NQO2	2.65359	8.75159	3.72561	0.0003173	0.0137448	0.0950553	UP
PGS1	2.88233	8.44339	3.72365	0.000319484	0.0137972	0.0888389	UP
ALOX15B	2.62237	4.41419	3.72172	0.000321639	0.0138326	0.0827475	UP
JUNB	2.39871	9.63202	3.72117	0.000322256	0.0138326	0.0810116	UP
NUSAP1	2.94385	6.04406	3.71855	0.000325217	0.0138757	0.0727226	UP
BLOC1S5-TXNDC5	2.38062	7.00288	3.71855	0.000325219	0.0138757	0.072718	UP
FIGN	1.79891	1.68269	3.71464	0.000329681	0.0140108	0.0603719	UP
CD63	2.40836	10.3331	3.71405	0.000330365	0.0140108	0.0584943	UP
ZBP1	2.7227	8.1293	3.71234	0.000332346	0.014028	0.0530779	UP
SPC25	1.82783	4.77876	3.71176	0.000333017	0.014028	0.0512512	UP
RNF175	2.67268	6.46556	3.70971	0.0003354	0.014028	0.0447919	UP
HPDL	1.92842	2.53559	3.70955	0.00033559	0.014028	0.0442786	UP
PLAUR	2.23379	8.92506	3.70944	0.000335721	0.014028	0.0439243	UP
KCNJ15	3.26423	9.66557	3.70774	0.000337709	0.0140695	0.0385782	UP
APMAP	2.63224	10.4093	3.7064	0.000339286	0.0140938	0.0343579	UP
TMEM119	2.75276	4.18554	3.70265	0.000343752	0.0142375	0.0225139	UP
SIRPD	1.80297	5.46374	3.70123	0.000345448	0.0142661	0.0180558	UP
GCKR	1.66897	1.90188	3.69921	0.000347886	0.014325	0.0116856	UP
CDCA3	2.60702	4.36178	3.69498	0.000353045	0.0144729	-0.00164312	UP
KLHDC8B	2.45356	6.40494	3.69399	0.000354251	0.0144729	-0.00473128	UP
PTCRA	1.92572	5.64608	3.69376	0.000354544	0.0144729	-0.00547897	UP
FKBP5	3.95778	9.66682	3.69119	0.000357717	0.0145605	-0.0135482	UP
NFE2	2.29613	10.8046	3.68575	0.000364543	0.0147575	-0.0306595	UP
CDC25A	3.00948	4.0605	3.68567	0.00036464	0.0147575	-0.0309011	UP
CDCA5	3.12204	4.84872	3.68389	0.000366894	0.0148064	-0.0364797	UP
SERPINB1	2.91493	10.5113	3.6822	0.000369052	0.0148512	-0.041789	UP
FPR2	2.64725	10.2788	3.67985	0.000372072	0.0149303	-0.049165	UP
OTOF	3.25253	4.77457	3.67794	0.000374544	0.014987	-0.0551582	UP
ARMC12	2.09034	3.25236	3.67685	0.000375955	0.0150011	-0.0585619	UP
DHRS13	2.43083	7.52544	3.67118	0.000383407	0.0152481	-0.0763234	UP
CHMP5	3.02433	8.16497	3.66976	0.000385306	0.0152481	-0.0807955	UP
MAPK14	3.46118	9.8762	3.66901	0.000386297	0.0152481	-0.0831195	UP
CKS2	1.85984	5.89208	3.6689	0.00038645	0.0152481	-0.0834771	UP
CD38	3.20325	7.56449	3.66475	0.000392041	0.0154106	-0.0964737	UP
AQP9	3.24734	11.5043	3.6625	0.000395097	0.0154106	-0.103499	UP
KCTD14	2.22461	2.84329	3.66241	0.000395215	0.0154106	-0.10377	UP
IL10	2.19094	3.29212	3.66196	0.000395838	0.0154106	-0.105195	UP
SLC11A1	3.25667	10.3554	3.66134	0.000396675	0.0154106	-0.107107	UP
SRGN	2.80036	12.7024	3.66104	0.000397098	0.0154106	-0.108069	UP
CYBA	1.49606	11.8345	3.65522	0.000405151	0.0156802	-0.126232	UP
GMNN	2.42622	5.47072	3.65386	0.000407061	0.0157112	-0.130485	UP
USP18	2.69472	6.17124	3.65216	0.000409452	0.0157179	-0.135783	UP
CCNA2	2.98362	5.40101	3.64858	0.000414537	0.0158701	-0.146946	UP
KIF20A	2.79934	4.16644	3.6433	0.000422135	0.0161174	-0.16337	UP
KLF14	1.48148	1.42549	3.63762	0.000430475	0.0163916	-0.181057	UP
XIRP2	2.09308	2.58123	3.63517	0.00043412	0.0164861	-0.188681	UP
NCAPG	3.17908	4.9283	3.63382	0.000436135	0.0165183	-0.192867	UP
SLC2A3	3.51021	10.5757	3.63277	0.000437715	0.016534	-0.196136	UP
ZBTB16	2.39674	5.5872	3.63109	0.00044024	0.0165851	-0.201335	UP
RABAC1	1.3905	8.59193	3.6289	0.000443566	0.0166066	-0.208139	UP
CEP19	2.51226	7.7314	3.62819	0.000444646	0.0166066	-0.210336	UP
TNFRSF12A	1.77438	4.51212	3.6276	0.000445553	0.0166066	-0.212178	UP
CMTM1	2.38426	4.86015	3.62687	0.000446671	0.0166066	-0.214444	UP
SOCS1	1.84708	5.26314	3.62566	0.000448527	0.0166155	-0.218191	UP
FBXO39	2.15237	2.57827	3.62519	0.000449257	0.0166155	-0.21966	UP
BST1	2.61136	9.24448	3.62286	0.000452864	0.0166659	-0.226888	UP
CREG1	2.55525	9.0727	3.62138	0.000455163	0.0166659	-0.231463	UP
COL9A3	2.38791	4.86388	3.62128	0.000455326	0.0166659	-0.231787	UP
PYGL	3.08175	10.3487	3.61092	0.000471766	0.0172231	-0.263835	UP
HEPH	1.25501	1.31159	3.60784	0.000476763	0.0173608	-0.273353	UP
BCL6	4.04243	9.94944	3.60591	0.000479933	0.0174314	-0.27934	UP
ITGA8	1.7837	2.18532	3.6034	0.000484064	0.0175365	-0.28708	UP
CD55	2.79023	10.1663	3.60194	0.000486485	0.0175792	-0.291587	UP
IFNGR1	2.64664	10.5984	3.60016	0.000489454	0.0176415	-0.29708	UP
XKR3	2.12125	3.03901	3.59822	0.000492705	0.0177136	-0.30306	UP
SEC11C	2.50016	8.05898	3.59629	0.000495957	0.0177854	-0.309	UP
APOBEC3A	3.10982	9.54747	3.59495	0.000498229	0.0177945	-0.313128	UP
SYN2	2.01649	2.97809	3.59466	0.000498725	0.0177945	-0.314026	UP
SPATA1	1.46122	4.07644	3.5927	0.000502076	0.0178691	-0.320073	UP
TROAP	2.64188	3.96386	3.58826	0.000509742	0.0180772	-0.333754	UP
PLSCR2	1.21347	1.83679	3.58783	0.000510476	0.0180772	-0.335054	UP
RAB24	2.27921	9.50084	3.58468	0.000515993	0.018227	-0.344758	UP
CAV1	2.72414	4.01185	3.58355	0.000517988	0.018252	-0.348241	UP
NMI	2.46639	9.21909	3.58208	0.000520574	0.0182602	-0.352736	UP
GCA	2.82807	11.0494	3.58178	0.000521118	0.0182602	-0.353679	UP
ACOX2	1.79695	2.76464	3.58123	0.000522088	0.0182602	-0.355358	UP
UBTD1	2.17668	5.73847	3.57915	0.000525802	0.0183448	-0.361756	UP
PSTPIP2	3.17705	8.28051	3.57443	0.000534308	0.0185951	-0.376238	UP
C1QC	2.67507	3.93816	3.57372	0.000535603	0.0185951	-0.378423	UP
CHST8	1.91631	2.61555	3.57067	0.000541181	0.0187429	-0.387773	UP
LAMTOR5	1.53741	8.78133	3.56488	0.000551914	0.019068	-0.405492	UP
LY75-CD302	2.13358	4.33767	3.56293	0.00055559	0.0191482	-0.41148	UP
CNIH4	2.65272	7.67512	3.56171	0.000557887	0.0191552	-0.415202	UP
RTP4	2.26585	6.89787	3.56036	0.000560454	0.0191552	-0.419343	UP
ANG	2.12762	4.70126	3.55948	0.000562122	0.0191552	-0.422024	UP
ODF3B	2.27062	7.22941	3.55931	0.000562455	0.0191552	-0.422559	UP
RAB20	2.36688	6.21641	3.55925	0.000562552	0.0191552	-0.422714	UP
OIT3	1.1162	1.26882	3.55778	0.000565363	0.0192047	-0.42721	UP
ABCC6P2	1.18138	1.17905	3.55705	0.000566773	0.0192065	-0.429456	UP
RGS16	2.08316	3.60847	3.55563	0.000569498	0.0192528	-0.433782	UP
SFT2D1	1.86069	8.47497	3.55432	0.00057203	0.0192626	-0.437784	UP
CTSA	2.58244	10.5682	3.55408	0.000572506	0.0192626	-0.438535	UP
PDLIM7	2.66411	8.65331	3.55306	0.000574492	0.0192836	-0.441658	UP
FBXL13	2.21147	4.99289	3.55158	0.000577376	0.019301	-0.446173	UP
TICRR	2.61662	3.58145	3.55121	0.000578088	0.019301	-0.447285	UP
C18orf32	2.38418	7.3076	3.5507	0.000579098	0.019301	-0.448859	UP
OSCAR	2.80274	8.41455	3.54744	0.00058552	0.0194692	-0.458804	UP
ZBTB32	2.49288	4.53938	3.54586	0.000588645	0.0195159	-0.463604	UP
TPI1P2	1.09292	1.31623	3.54534	0.00058968	0.0195159	-0.465188	UP
ACOXL	2.09419	3.20568	3.54383	0.000592698	0.0195701	-0.469791	UP
NOP10	1.54876	9.66946	3.54116	0.000598079	0.0196659	-0.47794	UP
TWIST2	1.54869	1.63584	3.54101	0.000598375	0.0196659	-0.478385	UP
MT2A	1.37935	8.48175	3.53446	0.000611762	0.0200593	-0.498329	UP
ANO2	1.65944	2.09209	3.53031	0.000620387	0.0202938	-0.510948	UP
AMPH	2.42738	4.15039	3.52964	0.000621779	0.0202938	-0.512968	UP
GMFG	2.02531	11.0024	3.52602	0.000629427	0.0204674	-0.523986	UP
TNFRSF13B	2.55223	5.14714	3.52507	0.000631432	0.0204674	-0.526852	UP
KIF4A	2.87106	4.20505	3.52288	0.000636107	0.0205718	-0.533498	UP
GLDC	3.06264	4.65611	3.52069	0.000640811	0.0206767	-0.540137	UP
PRDX4	2.01621	7.12305	3.51714	0.000648512	0.0208777	-0.5509	UP
SRPK1	3.22273	8.61648	3.5088	0.000666958	0.0214228	-0.576163	UP
TSPO	1.70197	9.9208	3.50801	0.000668725	0.021431	-0.578545	UP
BEX1	1.99507	3.10411	3.50602	0.000673208	0.021475	-0.584563	UP
PLIN3	2.45119	8.74754	3.50501	0.000675487	0.021475	-0.587606	UP
SHISA5	2.5914	10.9446	3.50449	0.00067666	0.021475	-0.589169	UP
GTSE1	2.82714	4.46173	3.50411	0.00067752	0.021475	-0.590313	UP
CLEC12A	2.56559	9.01047	3.50404	0.000677679	0.021475	-0.590523	UP
MNDA	2.19513	13.4108	3.50185	0.000682688	0.0215855	-0.597156	UP
CD163	3.83186	8.53324	3.50074	0.000685229	0.0216175	-0.6005	UP
MLNR	1.31819	1.26651	3.49858	0.000690211	0.0216478	-0.607023	UP
INSC	2.11628	3.13614	3.49834	0.000690757	0.0216478	-0.607735	UP
GLRX	2.57141	9.21397	3.49834	0.000690772	0.0216478	-0.607755	UP
CYP1B1	3.38619	8.26286	3.48974	0.000710955	0.0222144	-0.633681	UP
FBXO16	1.60566	2.17661	3.48918	0.00071228	0.0222144	-0.635356	UP
DRAM1	2.86024	7.00531	3.48864	0.000713559	0.0222144	-0.636972	UP
MND1	2.0606	3.06127	3.48732	0.000716715	0.0222638	-0.640944	UP
PLXNB3	2.50313	3.39329	3.48614	0.000719549	0.0222743	-0.644496	UP
FUT7	2.51093	6.99617	3.4854	0.000721336	0.0222743	-0.646728	UP
MBOAT2	2.88193	7.5255	3.48522	0.000721772	0.0222743	-0.647271	UP
CNGA4	1.7775	2.40754	3.48451	0.000723474	0.0222783	-0.649392	UP
HAL	2.82023	8.12316	3.48026	0.000733839	0.0225484	-0.662193	UP
LIN7A	3.00847	7.41211	3.47642	0.000743293	0.0227663	-0.67371	UP
SMIM3	2.56411	6.85717	3.47608	0.000744144	0.0227663	-0.67474	UP
RAD54L	2.48893	3.82912	3.47009	0.00075917	0.0231261	-0.692725	UP
IGFBP2	2.20732	3.50718	3.469	0.000761925	0.0231602	-0.695984	UP
MELK	2.64266	4.17877	3.46707	0.00076683	0.0232594	-0.701756	UP
FER1L4	2.47115	3.44356	3.46291	0.00077753	0.0235305	-0.714219	UP
MET	2.16644	2.91899	3.46231	0.00077909	0.0235305	-0.716021	UP
DNTTIP1	1.95541	8.408	3.46052	0.000783735	0.0236089	-0.721367	UP
TRIM22	3.13563	10.571	3.46003	0.000785019	0.0236089	-0.722839	UP
ITGA2B	3.23671	8.47784	3.45774	0.00079101	0.0237091	-0.729675	UP
CADPS2	1.09839	1.07563	3.45702	0.000792904	0.0237091	-0.731826	UP
VNN3	2.62733	7.89242	3.4562	0.000795074	0.0237091	-0.734283	UP
DEPDC1	2.48625	3.59621	3.45437	0.000799933	0.0237091	-0.739761	UP
NTNG2	3.61308	6.52482	3.45432	0.000800068	0.0237091	-0.739913	UP
LAT2	2.34163	10.1222	3.4531	0.000803308	0.0237091	-0.743547	UP
F12	1.93678	3.78172	3.45303	0.000803507	0.0237091	-0.743769	UP
SAMD15	1.74519	2.45047	3.45293	0.000803754	0.0237091	-0.744046	UP
AUNIP	1.70739	3.5737	3.45245	0.000805048	0.0237091	-0.745492	UP
CRISPLD2	3.43632	8.8287	3.45191	0.000806488	0.0237091	-0.747099	UP
SLC5A9	2.24954	4.19928	3.45181	0.000806762	0.0237091	-0.747404	UP
SCO2	2.03784	7.98011	3.44867	0.000815203	0.0239076	-0.756761	UP
DYSF	3.92389	9.63363	3.44695	0.000819882	0.0239929	-0.761906	UP
GP6	2.29424	5.40382	3.44635	0.000821501	0.0239929	-0.763679	UP
E2F8	2.76357	4.02238	3.44543	0.000824016	0.0240168	-0.766427	UP
GADD45B	2.34456	8.3358	3.44374	0.000828656	0.0240394	-0.771474	UP
CASP4	2.54536	10.3806	3.44311	0.0008304	0.0240394	-0.773364	UP
RNF24	2.84659	10.1836	3.4431	0.000830427	0.0240394	-0.773393	UP
TNFSF14	2.61985	8.3524	3.44268	0.000831579	0.0240394	-0.774638	UP
COX7B	1.97349	7.46878	3.44195	0.00083358	0.0240482	-0.776799	UP
TUBB3	1.47327	2.20705	3.43864	0.000842776	0.0242641	-0.786659	UP
PRL	1.48012	1.78568	3.43695	0.000847526	0.0243337	-0.791709	UP
SLC16A3	3.25551	8.74075	3.43655	0.000848629	0.0243337	-0.792878	UP
MKNK1	2.93658	8.52402	3.43556	0.000851432	0.0243647	-0.795841	UP
SDCBP	2.3258	12.113	3.43338	0.000857593	0.0244915	-0.802319	UP
IFNGR2	2.53823	10.1352	3.42487	0.000882052	0.0250942	-0.827581	UP
NEIL3	1.97539	3.27764	3.4243	0.000883736	0.0250942	-0.829295	UP
IFI35	2.13442	8.55496	3.4242	0.000884011	0.0250942	-0.829574	UP
DMC1	1.76096	2.63589	3.42348	0.00088613	0.0251041	-0.831725	UP
HMMR	2.84307	4.52828	3.42052	0.000894826	0.0252712	-0.840495	UP
UBE2D1	2.3128	9.09337	3.42023	0.000895673	0.0252712	-0.841345	UP
KCNJ2	3.25821	8.0534	3.41966	0.00089738	0.0252712	-0.843056	UP
RAD51	2.46976	4.4007	3.41849	0.000900852	0.0253186	-0.846523	UP
TMEM40	2.24852	6.08371	3.4168	0.000905883	0.0253643	-0.851525	UP
CRISP3	3.13208	5.7749	3.41674	0.000906058	0.0253643	-0.851698	UP
SERPINB10	2.7154	4.73516	3.41445	0.000912909	0.0254554	-0.858462	UP
IFI27L2	1.70238	6.89556	3.41377	0.000914957	0.0254624	-0.860475	UP
AGPAT2	1.95259	7.53147	3.41131	0.000922403	0.0255701	-0.867752	UP
CD70	1.77081	3.32627	3.41099	0.000923389	0.0255701	-0.86871	UP
E2F7	2.4253	3.4986	3.41017	0.000925891	0.0255701	-0.87114	UP
CDT1	2.71262	4.36633	3.41005	0.000926259	0.0255701	-0.871496	UP
GJA4	1.47756	1.94773	3.40953	0.000927853	0.0255701	-0.873041	UP
LINGO3	1.91515	5.16761	3.40522	0.00094109	0.0258845	-0.885757	UP
SPI1	2.92252	10.5728	3.40392	0.000945133	0.0258933	-0.889605	UP
SEMA4A	2.99329	9.52958	3.4031	0.000947698	0.0258933	-0.892037	UP
DOK3	3.0165	9.981	3.40307	0.000947768	0.0258933	-0.892104	UP
MIXL1	2.18502	3.35434	3.40196	0.000951261	0.0258933	-0.895405	UP
PFKFB3	3.56444	8.02209	3.40137	0.000953097	0.0258933	-0.897136	UP
IL10RB	2.30284	9.65097	3.40129	0.000953359	0.0258933	-0.897383	UP
IGF1	2.27365	3.2734	3.40102	0.000954204	0.0258933	-0.898178	UP
CENPW	2.29346	3.87358	3.39983	0.000957935	0.0259448	-0.901681	UP
ZNF438	2.88261	6.88153	3.39727	0.000966043	0.0261145	-0.909244	UP
NRN1	2.3068	3.51906	3.39638	0.000968847	0.0261404	-0.911846	UP
ASPH	3.52738	6.9188	3.39499	0.000973301	0.0262107	-0.915962	UP
TPX2	3.19138	5.47801	3.39374	0.000977283	0.0262515	-0.919625	UP
ELL2	3.53718	6.92075	3.39336	0.000978523	0.0262515	-0.920762	UP
FOS	2.47561	8.97061	3.39188	0.000983268	0.0263193	-0.925103	UP
BUB1B	2.88279	4.60906	3.39142	0.000984768	0.0263193	-0.926471	UP
TFF3	1.57985	2.66969	3.3873	0.000998178	0.0266275	-0.938605	UP
EXO1	2.58074	3.96745	3.38612	0.00100203	0.0266799	-0.942058	UP
C19orf38	2.22678	8.74494	3.38521	0.00100502	0.0266859	-0.944737	UP
KRT23	2.3201	8.36443	3.38491	0.00100602	0.0266859	-0.945626	UP
BATF	2.10078	6.94609	3.38303	0.00101223	0.0268005	-0.951147	UP
SPC24	2.44861	3.92115	3.37947	0.00102409	0.0269502	-0.961593	UP
LDHA	2.57341	10.5842	3.37942	0.00102427	0.0269502	-0.961753	UP
TNFSF13B	2.33406	9.17471	3.37853	0.00102725	0.0269502	-0.964354	UP
EIF2AK2	3.18199	8.71375	3.3784	0.0010277	0.0269502	-0.964749	UP
DTL	2.96614	4.82346	3.37796	0.00102917	0.0269502	-0.966028	UP
CHRNB2	1.17495	1.44673	3.37792	0.0010293	0.0269502	-0.966146	UP
IRAK3	3.81728	8.37736	3.37659	0.00103381	0.0270183	-0.970065	UP
RGS19	2.11319	9.57089	3.37532	0.00103809	0.0270803	-0.973773	UP
UBE2J1	3.26672	9.29797	3.37323	0.00104522	0.0271784	-0.979903	UP
COL10A1	1.54028	1.89579	3.37273	0.00104695	0.0271784	-0.981392	UP
CEP295NL	1.53275	2.74709	3.37212	0.00104901	0.0271784	-0.983157	UP
ALOX5	2.69962	10.7177	3.37159	0.00105084	0.0271784	-0.984718	UP
NFIL3	3.16459	7.9233	3.37114	0.0010524	0.0271784	-0.986048	UP
ESPL1	2.83486	4.12879	3.37063	0.00105413	0.0271784	-0.987521	UP
NEXN	2.84626	5.58712	3.3703	0.00105529	0.0271784	-0.988501	UP
LRRN1	2.86223	4.86984	3.36851	0.00106146	0.0272879	-0.993733	UP
IFIT2	2.75601	10.5924	3.3671	0.00106639	0.0273648	-0.997882	UP
KCNH7	2.14375	4.17938	3.36628	0.00106925	0.0273886	-1.00028	UP
MMP2	1.66736	2.0287	3.36462	0.00107503	0.0273898	-1.00512	UP
RNF149	2.44266	11.1106	3.3643	0.00107616	0.0273898	-1.00606	UP
GBP1	2.81783	9.53411	3.36282	0.00108138	0.0273898	-1.0104	UP
FABP2	1.74389	2.37966	3.36241	0.00108284	0.0273898	-1.0116	UP
NEK2	2.44967	3.88739	3.36198	0.00108435	0.0273898	-1.01285	UP
UPB1	2.43789	4.394	3.36149	0.00108607	0.0273898	-1.01428	UP
SLA	2.8201	10.721	3.36086	0.0010883	0.0273898	-1.01612	UP
SERPINE3	1.03841	1.34685	3.36035	0.00109012	0.0273898	-1.01761	UP
DGKI	1.44888	1.72213	3.36023	0.00109054	0.0273898	-1.01796	UP
ZDHHC12	1.79776	7.69906	3.35961	0.00109276	0.0273898	-1.01978	UP
TIMP1	1.84969	9.94857	3.3591	0.00109458	0.0273898	-1.02127	UP
DGAT2	2.37381	9.37029	3.35908	0.00109464	0.0273898	-1.02132	UP
KIF2C	2.78753	4.70873	3.35884	0.00109551	0.0273898	-1.02203	UP
NAIP	3.41627	9.30312	3.3586	0.00109637	0.0273898	-1.02273	UP
CR1	3.9447	8.91972	3.35701	0.00110206	0.0273979	-1.02738	UP
ABCA1	3.62984	7.26878	3.35696	0.00110225	0.0273979	-1.02753	UP
PCMT1	2.21867	8.87521	3.35689	0.00110249	0.0273979	-1.02773	UP
LRRC70	2.06102	4.06106	3.35514	0.0011088	0.0274766	-1.03284	UP
HSD3B7	2.186	4.3542	3.35444	0.00111134	0.0274766	-1.03489	UP
LIPN	2.24559	5.24301	3.3544	0.00111148	0.0274766	-1.035	UP
E2F1	2.89394	5.02667	3.35277	0.00111739	0.0275686	-1.03975	UP
HEBP2	2.41786	8.67295	3.35161	0.00112161	0.0275686	-1.04313	UP
ALDH1L2	2.53665	3.71224	3.35147	0.00112211	0.0275686	-1.04353	UP
MX1	3.03914	9.83053	3.35124	0.00112298	0.0275686	-1.04423	UP
RILPL2	2.54866	8.89817	3.3498	0.00112824	0.0276498	-1.04841	UP
MGAM	4.05124	9.18612	3.34881	0.00113188	0.0276909	-1.0513	UP
AKIRIN2	2.39836	8.64764	3.34803	0.00113478	0.0277024	-1.05359	UP
YWHAH	2.35945	9.46403	3.34705	0.0011384	0.0277069	-1.05644	UP
SUCNR1	2.47484	4.2135	3.34554	0.00114401	0.0277956	-1.06084	UP
C1QTNF7	1.11432	1.36798	3.34357	0.00115135	0.0279261	-1.06657	UP
EVI2B	2.66951	11.9778	3.34223	0.00115637	0.0280001	-1.07048	UP
BST2	1.84047	9.36313	3.34081	0.00116172	0.0280816	-1.07461	UP
HSPA6	2.5582	9.26059	3.33896	0.0011687	0.0281738	-1.07998	UP
PSMC3IP	1.59569	4.46934	3.33875	0.00116952	0.0281738	-1.0806	UP
ORC1	2.74589	4.42725	3.33811	0.00117195	0.0281844	-1.08246	UP
DNAH17	2.96382	5.84238	3.33757	0.001174	0.028186	-1.08402	UP
GPR160	2.76943	7.03148	3.33685	0.00117676	0.0282045	-1.08613	UP
CEP55	2.81768	4.6759	3.33497	0.00118393	0.0282948	-1.09157	UP
C1GALT1C1	2.35512	7.03739	3.33482	0.00118453	0.0282948	-1.09202	UP
FCGR2A	2.49063	11.8593	3.33301	0.0011915	0.0283606	-1.09727	UP
ERLIN1	2.97402	7.33095	3.33273	0.00119257	0.0283606	-1.09808	UP
NLRP6	2.38218	6.16459	3.33255	0.00119329	0.0283606	-1.09862	UP
TAS2R40	1.69007	3.1143	3.33076	0.00120022	0.02843	-1.1038	UP
DIAPH3	2.40095	3.6085	3.32979	0.001204	0.0284719	-1.10662	UP
SEC61B	1.43993	8.98445	3.32848	0.00120913	0.0285456	-1.11042	UP
TRAPPC5	1.24177	8.11052	3.32678	0.0012158	0.0286553	-1.11535	UP
GJD3	1.12968	1.35412	3.32579	0.00121971	0.0286996	-1.11822	UP
SELP	2.76375	6.24112	3.31874	0.00124785	0.029313	-1.13863	UP
NCF1C	1.9374	10.4221	3.31711	0.00125448	0.02942	-1.14338	UP
PTGFR	2.1784	3.03879	3.31531	0.00126178	0.0295117	-1.14857	UP
DNAJB11	2.44599	7.88665	3.31512	0.00126255	0.0295117	-1.14912	UP
PLIN5	2.41911	5.80531	3.31134	0.00127806	0.0297761	-1.16004	UP
MGAM2	3.22089	5.21473	3.31134	0.00127807	0.0297761	-1.16005	UP
CITED4	2.02828	4.56636	3.30901	0.00128771	0.0299513	-1.16677	UP
VNN2	2.73561	11.4137	3.30692	0.00129643	0.0301049	-1.17281	UP
GDF15	1.28218	2.10251	3.30632	0.00129895	0.030114	-1.17455	UP
RLN3	1.31931	1.53473	3.30571	0.00130151	0.030124	-1.17631	UP
AMN1	2.28108	6.39237	3.30471	0.00130571	0.0301435	-1.17919	UP
ST3GAL4	2.49128	6.89548	3.3044	0.00130701	0.0301435	-1.18008	UP
LMNB1	3.69315	8.23402	3.30356	0.00131054	0.0301435	-1.18249	UP
SEMA3B	2.0251	2.98743	3.3032	0.00131207	0.0301435	-1.18354	UP
CBS	2.15469	4.09628	3.30298	0.00131299	0.0301435	-1.18416	UP
HMGB3	2.77143	4.89297	3.30151	0.00131922	0.0302374	-1.1884	UP
ZNF429	2.41984	6.14594	3.30072	0.00132261	0.0302662	-1.19069	UP
PRR13	1.94436	11.0647	3.30003	0.00132556	0.0302848	-1.19269	UP
RHOG	1.95163	10.8092	3.2994	0.00132823	0.030297	-1.19449	UP
RALB	2.62342	9.78987	3.29842	0.00133242	0.0303437	-1.1973	UP
HSPE1-MOB4	2.05956	4.83956	3.29603	0.00134275	0.0304625	-1.20421	UP
RHCE	1.38415	3.28409	3.29585	0.00134349	0.0304625	-1.2047	UP
PTX3	2.56694	4.6715	3.29571	0.00134409	0.0304625	-1.2051	UP
TSEN34	2.0021	8.60501	3.29493	0.0013475	0.0304852	-1.20736	UP
ASGR2	2.48307	6.86935	3.29449	0.0013494	0.0304852	-1.20862	UP
CSGALNACT2	3.22915	8.58002	3.29352	0.0013536	0.0305315	-1.21141	UP
MTX1	2.38728	8.35064	3.29204	0.00136008	0.0305607	-1.21568	UP
GLT1D1	2.99807	8.76133	3.29137	0.00136302	0.0305607	-1.2176	UP
GPR27	2.95405	6.89076	3.29126	0.00136348	0.0305607	-1.21791	UP
SNX3	2.12768	9.86919	3.29125	0.00136353	0.0305607	-1.21794	UP
KIF18B	2.64261	4.09372	3.29017	0.00136828	0.0306187	-1.22104	UP
LILRB3	2.44733	9.97879	3.28755	0.00137983	0.0306921	-1.22856	UP
CXCL3	1.47246	2.22625	3.28677	0.00138333	0.0306921	-1.23083	UP
GAPDH	2.3279	12.8404	3.28657	0.00138422	0.0306921	-1.2314	UP
ASPM	2.90331	4.52135	3.28602	0.00138664	0.0306921	-1.23296	UP
CDKN2A	1.7221	3.12038	3.28594	0.001387	0.0306921	-1.23319	UP
BCL10	1.35635	4.70381	3.28581	0.00138759	0.0306921	-1.23358	UP
EXOC3L1	1.52512	3.10171	3.28523	0.00139016	0.0306921	-1.23523	UP
CLSPN	2.75831	4.44607	3.28522	0.00139021	0.0306921	-1.23526	UP
PAX3	1.11191	0.984999	3.28431	0.00139427	0.0306921	-1.23787	UP
JSRP1	1.59719	2.70751	3.2839	0.00139613	0.0306921	-1.23906	UP
RBP7	1.8285	7.40219	3.28371	0.00139698	0.0306921	-1.2396	UP
HPD	1.69987	2.86901	3.28358	0.00139756	0.0306921	-1.23997	UP
NSUN7	2.68239	5.40338	3.28262	0.00140188	0.0307388	-1.24273	UP
ASPRV1	2.45404	5.81	3.28171	0.00140597	0.0307388	-1.24533	UP
DEPDC1B	2.44039	4.08229	3.28166	0.00140619	0.0307388	-1.24548	UP
SH3GLB1	3.08184	9.27053	3.28073	0.00141041	0.0307575	-1.24815	UP
REM2	2.56725	5.78795	3.28051	0.00141139	0.0307575	-1.24877	UP
SUMO1P3	1.63373	3.3592	3.27945	0.00141623	0.0307828	-1.25183	UP
CADM1	1.94836	3.27879	3.27917	0.00141749	0.0307828	-1.25263	UP
SHKBP1	2.4805	10.3259	3.27856	0.00142026	0.0307828	-1.25437	UP
ST6GALNAC2	2.13055	7.21417	3.27834	0.00142125	0.0307828	-1.25499	UP
INHBA	2.22566	3.19517	3.27747	0.00142523	0.030822	-1.25749	UP
SIGLEC11	2.29112	3.63524	3.27615	0.00143125	0.0308828	-1.26126	UP
CKAP2L	2.54166	3.98598	3.27529	0.00143521	0.0308828	-1.26373	UP
ANKRD2	1.1164	1.20817	3.27529	0.00143523	0.0308828	-1.26374	UP
TUBG1	2.31854	6.01027	3.27496	0.00143677	0.0308828	-1.2647	UP
FCGR3B	2.5486	12.9777	3.27369	0.00144261	0.0309614	-1.26832	UP
WNK4	1.27229	1.67587	3.26889	0.00146496	0.0313473	-1.28206	UP
SULT1B1	3.32617	8.5626	3.26888	0.00146501	0.0313473	-1.28209	UP
TACSTD2	2.37747	3.64418	3.26792	0.00146949	0.0313957	-1.28482	UP
HLA-H	1.80324	5.68904	3.26737	0.00147208	0.0314036	-1.28639	UP
OPRL1	2.67743	6.19578	3.26301	0.00149278	0.0317974	-1.29886	UP
RTN3	2.84197	10.4392	3.26178	0.00149864	0.0318743	-1.30236	UP
LYRM1	2.15394	7.15314	3.26079	0.00150342	0.0319241	-1.3052	UP
CLEC5A	2.9374	5.64276	3.26008	0.00150682	0.0319241	-1.30722	UP
NME1	2.18692	6.54843	3.25929	0.0015106	0.0319241	-1.30946	UP
NAMPT	3.2606	12.22	3.25909	0.0015116	0.0319241	-1.31005	UP
AURKA	2.49215	4.94793	3.25877	0.00151312	0.0319241	-1.31094	UP
TOM1	2.34448	8.4882	3.25848	0.00151451	0.0319241	-1.31177	UP
ATP6V0E1	1.64259	10.7599	3.25696	0.0015219	0.0319985	-1.31611	UP
GRN	2.65369	11.6805	3.25683	0.00152255	0.0319985	-1.3165	UP
PPBP	2.02098	10.0447	3.25571	0.00152797	0.032026	-1.31966	UP
CXCR1	2.28268	11.6999	3.25549	0.00152907	0.032026	-1.32031	UP
HTATIP2	2.26091	8.17515	3.25516	0.00153064	0.032026	-1.32123	UP
AP5B1	2.87182	8.29658	3.2536	0.00153833	0.0321369	-1.3257	UP
RSC1A1	1.78462	2.02228	3.25316	0.00154049	0.0321369	-1.32695	UP
MILR1	2.22397	6.41448	3.25265	0.00154297	0.0321414	-1.32839	UP
NT5C3A	2.47135	8.56774	3.2518	0.00154715	0.0321811	-1.3308	UP
ST6GALNAC3	2.35106	4.79789	3.24985	0.0015568	0.0323071	-1.33636	UP
TMEM60	1.63806	7.07787	3.24924	0.00155984	0.0323071	-1.3381	UP
TPST2	2.2234	8.92694	3.24878	0.00156216	0.0323071	-1.33942	UP
ANKRD34B	2.58047	4.20209	3.24874	0.00156233	0.0323071	-1.33952	UP
SLC40A1	2.67032	9.07818	3.24708	0.00157062	0.0323411	-1.34424	UP
KREMEN1	3.55623	6.81174	3.24686	0.00157174	0.0323411	-1.34488	UP
CCRL2	2.1957	5.60418	3.2464	0.00157404	0.0323411	-1.34619	UP
MXD1	3.10173	11.2059	3.24638	0.00157414	0.0323411	-1.34624	UP
TRPV5	1.66449	2.42822	3.2457	0.00157752	0.0323411	-1.34815	UP
WNT11	1.64286	2.71665	3.24567	0.00157767	0.0323411	-1.34824	UP
TGFB1I1	2.01172	3.86667	3.2421	0.00159573	0.0325489	-1.3584	UP
GAS6	2.65896	5.5709	3.24118	0.00160041	0.0325489	-1.36101	UP
FKBP11	2.20597	8.04902	3.24116	0.00160052	0.0325489	-1.36107	UP
CEACAM3	2.17473	8.72785	3.23919	0.00161058	0.0326846	-1.36666	UP
PHTF1	2.7622	6.53468	3.23806	0.00161637	0.0327485	-1.36987	UP
DPRXP4	1.06727	1.7819	3.23761	0.00161867	0.0327485	-1.37113	UP
FLOT2	2.50472	10.9996	3.23723	0.00162067	0.0327485	-1.37223	UP
RAB13	2.5457	5.17014	3.23597	0.00162716	0.0327833	-1.3758	UP
CAPG	2.16414	9.37991	3.23591	0.00162747	0.0327833	-1.37597	UP
KIF14	2.61649	4.04534	3.23555	0.00162933	0.0327833	-1.37699	UP
CKLF	2.02609	8.52144	3.23446	0.00163498	0.0328504	-1.38008	UP
METTL9	2.76608	9.25637	3.23334	0.00164082	0.032921	-1.38326	UP
SIGLEC1	3.50256	6.68257	3.23288	0.00164319	0.032922	-1.38455	UP
HERC5	2.84849	7.86412	3.23233	0.0016461	0.0329337	-1.38613	UP
SMOX	2.38253	7.37995	3.23188	0.00164843	0.0329337	-1.38739	UP
CASP1	2.41029	10.2505	3.23069	0.00165466	0.0330117	-1.39075	UP
PSMB3	1.28544	10.0611	3.23002	0.00165822	0.0330362	-1.39267	UP
STX10	2.04969	8.88071	3.22879	0.00166466	0.0331179	-1.39613	UP
TP53I11	2.81474	7.87196	3.22788	0.00166948	0.0331616	-1.3987	UP
EFCAB2	2.62157	5.03518	3.22749	0.00167154	0.0331616	-1.39981	UP
CCR10	1.6043	3.00869	3.22679	0.00167526	0.0331888	-1.40179	UP
ZNF215	1.88478	2.79495	3.2258	0.00168056	0.0332474	-1.4046	UP
TNFSF10	2.63156	10.1308	3.22428	0.00168868	0.0333132	-1.4089	UP
MYD88	2.48366	10.6835	3.22409	0.00168971	0.0333132	-1.40945	UP
MMADHC	2.12922	8.76498	3.22386	0.00169094	0.0333132	-1.4101	UP
LIMK2	3.02535	9.4155	3.22043	0.00170939	0.0336298	-1.41977	UP
ANKRD9	2.40166	5.07114	3.21983	0.00171265	0.0336398	-1.42147	UP
OLFM4	3.43437	6.27733	3.21917	0.00171625	0.0336398	-1.42334	UP
LY6G6E	2.45182	3.81004	3.21849	0.00171994	0.0336398	-1.42526	UP
KLHL2	3.05873	7.92178	3.21791	0.00172308	0.0336398	-1.42688	UP
NRBF2	2.1775	9.19759	3.2179	0.00172316	0.0336398	-1.42692	UP
TTK	2.46608	4.16584	3.21674	0.00172953	0.0336398	-1.43021	UP
GBA	2.69807	8.38429	3.21673	0.00172958	0.0336398	-1.43024	UP
TDRD9	2.98127	5.44197	3.21666	0.00172992	0.0336398	-1.43041	UP
IFI16	2.76454	10.5739	3.2164	0.00173137	0.0336398	-1.43116	UP
PIM3	2.49503	7.91663	3.21559	0.00173579	0.0336398	-1.43343	UP
TOP2A	3.26255	5.73062	3.21495	0.00173935	0.0336398	-1.43526	UP
B4GALT5	3.71887	8.48314	3.21432	0.0017428	0.0336398	-1.43702	UP
BVES	1.83124	2.62399	3.21421	0.0017434	0.0336398	-1.43733	UP
POC1A	2.23562	4.35435	3.21382	0.00174554	0.0336398	-1.43843	UP
RAB31	2.70016	9.99135	3.21363	0.00174663	0.0336398	-1.43898	UP
MDK	1.9223	3.5144	3.21308	0.00174965	0.0336398	-1.44053	UP
STBD1	2.13868	3.92298	3.21297	0.00175027	0.0336398	-1.44084	UP
ZFP36	2.33607	10.4561	3.21221	0.00175449	0.0336753	-1.44299	UP
BCL3	2.44113	8.27991	3.21109	0.0017607	0.0337488	-1.44614	UP
NUF2	2.45957	4.46748	3.20795	0.00177827	0.0340395	-1.45499	UP
PRICKLE4	1.60718	3.06071	3.2074	0.00178136	0.0340527	-1.45653	UP
CD59	2.9214	7.49244	3.20549	0.00179214	0.0341421	-1.46191	UP
FLT3	2.8975	6.05846	3.20526	0.00179343	0.0341421	-1.46255	UP
XAF1	2.95402	9.08809	3.20506	0.00179455	0.0341421	-1.46311	UP
CHST13	1.69792	4.84345	3.20486	0.00179568	0.0341421	-1.46367	UP
MARCKS	3.19679	8.88989	3.20124	0.00181633	0.0343995	-1.47386	UP
SLCO2B1	1.68432	2.444	3.2012	0.0018166	0.0343995	-1.47399	UP
CEND1	1.22772	1.5311	3.201	0.0018177	0.0343995	-1.47453	UP
RAB36	2.03984	4.78129	3.20079	0.00181894	0.0343995	-1.47513	UP
SPATS2L	2.82053	5.75613	3.19984	0.00182437	0.0344563	-1.47779	UP
CES1	3.025	7.42659	3.19818	0.00183398	0.0345916	-1.48247	UP
GALNT18	1.19521	1.54836	3.19735	0.00183878	0.034636	-1.4848	UP
GP1BA	2.78944	5.76537	3.1955	0.0018495	0.0347918	-1.48998	UP
CHPF	2.61478	4.93112	3.19401	0.0018582	0.034909	-1.49416	UP
CD82	2.01123	9.24045	3.19343	0.00186161	0.0349153	-1.49579	UP
TYMP	1.99358	10.6412	3.19312	0.00186346	0.0349153	-1.49668	UP
ANLN	2.68473	4.33274	3.19156	0.00187259	0.03504	-1.50103	UP
ZC3H12A	2.30018	7.15772	3.19104	0.00187567	0.0350512	-1.50249	UP
GPER1	2.11845	3.63054	3.1875	0.00189668	0.0353973	-1.51241	UP
SRGAP2D	1.98083	3.56993	3.18484	0.00191263	0.0356479	-1.51987	UP
SERPINA1	2.61864	12.2361	3.18249	0.00192679	0.0358647	-1.52643	UP
ICAM5	1.60015	2.3941	3.18144	0.0019332	0.0358795	-1.52939	UP
RGS18	2.80579	9.413	3.1808	0.00193707	0.0358795	-1.53117	UP
NINJ1	1.54756	10.3111	3.1807	0.00193768	0.0358795	-1.53145	UP
DDX60L	3.43648	8.93402	3.18069	0.00193772	0.0358795	-1.53147	UP
NT5DC2	2.78547	5.2438	3.17801	0.0019541	0.0361355	-1.53896	UP
STOX2	1.56657	2.05831	3.17677	0.00196176	0.03623	-1.54245	UP
PDIA5	2.51007	5.58033	3.17406	0.00197848	0.0364791	-1.55	UP
REPS2	2.96396	7.25988	3.17335	0.00198289	0.0364791	-1.55198	UP
SLC22A18	1.95873	6.50826	3.173	0.0019851	0.0364791	-1.55297	UP
NTSR1	2.45683	3.85969	3.17293	0.00198555	0.0364791	-1.55317	UP
RASGEF1A	2.46475	5.55153	3.17098	0.00199772	0.036655	-1.55861	UP
CHPT1	2.00426	8.5616	3.16924	0.0020086	0.036807	-1.56344	UP
RELN	1.065	1.19577	3.16759	0.00201901	0.0368784	-1.56804	UP
C15orf65	1.42763	2.43359	3.16753	0.00201942	0.0368784	-1.56822	UP
DAAM2	3.0925	5.22331	3.16739	0.00202031	0.0368784	-1.56861	UP
TSC22D3	2.34831	11.7716	3.16338	0.00204583	0.0372962	-1.57978	UP
PSMA6	2.09043	8.81811	3.16135	0.00205886	0.0374336	-1.58543	UP
PARP9	3.15837	9.21885	3.16012	0.00206682	0.0374336	-1.58886	UP
ITM2C	2.93227	8.0363	3.15963	0.00206994	0.0374336	-1.5902	UP
GALK1	1.6975	6.83134	3.15955	0.00207052	0.0374336	-1.59045	UP
FFAR2	2.35459	9.83235	3.15952	0.0020707	0.0374336	-1.59053	UP
VAMP5	1.37019	7.66652	3.15945	0.00207116	0.0374336	-1.59073	UP
YIPF1	2.12242	7.84758	3.15934	0.00207187	0.0374336	-1.59103	UP
EMC7	1.70316	8.27909	3.15814	0.00207964	0.0375262	-1.59436	UP
SCN1B	2.45247	4.78083	3.1569	0.00208774	0.0376246	-1.59782	UP
COL17A1	2.59403	4.11653	3.15622	0.00209218	0.0376566	-1.59971	UP
COX5B	1.06344	9.24548	3.1557	0.00209559	0.03767	-1.60115	UP
TSHR	2.00466	3.18283	3.1547	0.00210209	0.037739	-1.60391	UP
SKA1	2.37377	4.48228	3.15361	0.00210928	0.0378201	-1.60694	UP
EME1	1.79656	3.5682	3.15245	0.00211693	0.0379093	-1.61016	UP
AIF1L	1.38083	1.85268	3.15176	0.00212151	0.0379377	-1.61209	UP
CD274	2.93137	6.22002	3.1514	0.00212387	0.0379377	-1.61307	UP
SPAG5	2.84946	5.29717	3.15052	0.0021297	0.0379931	-1.61551	UP
IQGAP3	2.09867	3.13141	3.15013	0.00213234	0.0379931	-1.61661	UP
CDKN1A	2.36028	7.29914	3.14944	0.00213692	0.038027	-1.61852	UP
TRIB1	2.93188	7.33259	3.14888	0.00214064	0.0380293	-1.62007	UP
POR	2.42178	8.12274	3.14862	0.00214242	0.0380293	-1.62081	UP
CHAC2	2.09472	4.60559	3.14782	0.00214776	0.0380623	-1.62302	UP
PFKFB2	3.29413	6.42006	3.14754	0.00214965	0.0380623	-1.6238	UP
HPN	1.86683	2.82092	3.14688	0.00215405	0.038065	-1.62562	UP
FTH1	1.57004	14.4459	3.14627	0.00215817	0.038065	-1.62732	UP
NOL3	2.17483	3.87539	3.14591	0.00216055	0.038065	-1.6283	UP
CATIP	1.92949	3.6363	3.14325	0.00217857	0.0383347	-1.63568	UP
STOM	2.85955	9.47673	3.14127	0.00219208	0.0385245	-1.64117	UP
FADD	2.28207	7.22746	3.14036	0.00219827	0.0385856	-1.64368	UP
IGFBP7	1.77341	6.76	3.13865	0.00221001	0.0387242	-1.64842	UP
TRIM6	2.35019	4.07524	3.13841	0.00221164	0.0387242	-1.64907	UP
POLQ	2.5645	4.05574	3.13797	0.00221472	0.0387303	-1.65031	UP
OSTF1	1.87154	9.94342	3.13654	0.00222459	0.0387909	-1.65426	UP
COX6B2	1.61652	2.47419	3.13598	0.00222843	0.0387909	-1.65579	UP
OR10V2P	1.03893	1.34858	3.13597	0.00222853	0.0387909	-1.65583	UP
PLAU	2.12688	3.7987	3.13557	0.00223132	0.0387909	-1.65694	UP
GAS2L1	2.60823	6.04325	3.13549	0.00223188	0.0387909	-1.65717	UP
CLDN9	2.38848	4.60426	3.135	0.00223525	0.0388019	-1.65851	UP
MKI67	3.61754	6.24749	3.13288	0.00225001	0.0389626	-1.66435	UP
NCF1B	1.89113	9.98801	3.13111	0.00226244	0.03913	-1.66925	UP
SAPCD2	2.33071	4.29202	3.13036	0.00226774	0.0391738	-1.67133	UP
ARG2	1.20016	4.62191	3.12852	0.00228074	0.0393503	-1.6764	UP
RAB19	1.60929	2.85836	3.12807	0.00228392	0.0393573	-1.67764	UP
CLEC3B	1.51346	3.41616	3.1274	0.00228867	0.0393912	-1.67949	UP
SSC4D	1.40406	2.29837	3.12506	0.00230535	0.0396302	-1.68594	UP
TLR4	3.155	9.42145	3.12297	0.00232039	0.0398198	-1.69171	UP
TMEM38A	2.26191	4.93411	3.12239	0.00232457	0.0398198	-1.69331	UP
PRR16	1.55561	2.4942	3.12182	0.00232868	0.0398198	-1.69488	UP
RAB1A	2.46581	8.7885	3.12177	0.00232902	0.0398198	-1.69501	UP
NLRC4	2.94019	7.60066	3.12124	0.00233288	0.0398198	-1.69648	UP
CD300A	2.12544	9.92793	3.1198	0.00234332	0.0399435	-1.70044	UP
GABRR2	2.18539	3.52019	3.11924	0.0023474	0.039965	-1.70199	UP
ST20	2.1961	6.48839	3.11556	0.00237428	0.0403742	-1.7121	UP
INHBB	2.18233	3.34621	3.11431	0.00238346	0.0404816	-1.71552	UP
LRFN1	2.57651	5.99208	3.1136	0.00238877	0.0405233	-1.7175	UP
HLX	2.53141	6.98506	3.11196	0.00240088	0.040636	-1.72199	UP
SIPA1L2	3.31144	6.55338	3.11192	0.00240115	0.040636	-1.72209	UP
GRAMD1A	2.657	8.50897	3.11055	0.00241135	0.0407504	-1.72585	UP
FOXM1	2.84742	4.97211	3.10991	0.00241619	0.0407504	-1.72763	UP
EPB41L4B	1.50734	1.22027	3.10986	0.00241654	0.0407504	-1.72776	UP
SLC37A3	2.78306	6.77801	3.10891	0.00242367	0.040822	-1.73037	UP
ZYX	2.52679	11.3167	3.10816	0.00242929	0.040868	-1.73243	UP
FGF13	2.56094	4.83205	3.10759	0.00243359	0.0408911	-1.734	UP
EBLN2	1.39018	4.02115	3.10721	0.00243643	0.0408911	-1.73503	UP
LY6G6F	2.25385	4.60009	3.10613	0.00244454	0.0409786	-1.73798	UP
AQP10	2.26714	4.50097	3.10436	0.00245796	0.0411549	-1.74284	UP
TUBA4A	2.18987	9.80288	3.10345	0.00246494	0.0412229	-1.74535	UP
INAFM1	1.54437	5.24719	3.10233	0.00247344	0.0413164	-1.74841	UP
WIPI1	2.22468	7.4171	3.10108	0.00248301	0.0413651	-1.75184	UP
NOXRED1	1.86641	3.37062	3.10107	0.00248306	0.0413651	-1.75185	UP
POMP	1.86512	8.31223	3.10029	0.0024891	0.0413651	-1.75401	UP
TEAD3	1.39122	1.97907	3.09998	0.00249145	0.0413651	-1.75485	UP
ESCO2	2.37319	4.04765	3.09971	0.0024935	0.0413651	-1.75558	UP
STX3	2.83008	8.34981	3.09966	0.00249388	0.0413651	-1.75571	UP
UAP1	2.63933	6.75284	3.09928	0.00249684	0.0413657	-1.75676	UP
F5	3.59226	7.78118	3.09609	0.00252156	0.0417265	-1.7655	UP
TYROBP	1.23104	12.0354	3.09548	0.00252628	0.0417558	-1.76716	UP
PRICKLE3	1.64323	5.97686	3.09396	0.00253812	0.041881	-1.77131	UP
MYL12A	2.0514	11.8123	3.09375	0.00253976	0.041881	-1.77188	UP
DQX1	1.27035	1.80544	3.09131	0.00255896	0.0421485	-1.77856	UP
KIF15	2.59042	4.34343	3.09087	0.00256245	0.0421569	-1.77977	UP
SAMD14	2.38371	4.01342	3.08742	0.00258983	0.042558	-1.7892	UP
CSF3R	2.56693	13.0449	3.08671	0.00259543	0.0426005	-1.79111	UP
ACRBP	2.02248	7.6319	3.08607	0.00260058	0.0426357	-1.79287	UP
GBP1P1	1.83778	3.53791	3.08465	0.00261197	0.0427729	-1.79674	UP
ARHGAP23	2.05224	3.20209	3.0842	0.00261561	0.0427831	-1.79798	UP
BEND7	2.37943	4.24083	3.08352	0.0026211	0.0428234	-1.79984	UP
BAZ1A	2.89952	9.10752	3.08263	0.00262825	0.0428907	-1.80225	UP
SPARC	2.69784	9.40574	3.08128	0.00263913	0.0430188	-1.80592	UP
TMEM183B	1.42665	6.04651	3.07996	0.0026499	0.0431446	-1.80952	UP
BRI3	2.32912	8.6754	3.07941	0.00265438	0.043168	-1.81102	UP
GNG10	2.36448	8.62622	3.07661	0.00267728	0.0433781	-1.81863	UP
CRYM	1.56443	2.7005	3.07659	0.00267745	0.0433781	-1.81869	UP
RNF135	2.11217	7.74174	3.07634	0.00267955	0.0433781	-1.81939	UP
CSTA	2.26485	8.23901	3.07577	0.00268422	0.0433983	-1.82093	UP
LSMEM1	2.41978	5.23765	3.07544	0.00268693	0.0433983	-1.82182	UP
EDEM2	2.14713	8.07609	3.07383	0.00270025	0.0434778	-1.8262	UP
HSPB9	1.44388	2.38946	3.07351	0.00270287	0.0434778	-1.82707	UP
TMEM120A	1.83692	7.92962	3.07336	0.00270413	0.0434778	-1.82748	UP
DCC	1.56106	2.32034	3.07228	0.00271314	0.0435235	-1.83043	UP
ABCG1	2.50825	7.02519	3.07216	0.00271414	0.0435235	-1.83075	UP
EIF1B	1.63318	9.02286	3.07185	0.0027167	0.0435235	-1.83159	UP
MCM4	2.54209	5.30674	3.0711	0.002723	0.0435235	-1.83364	UP
CHMP2A	1.58827	9.77994	3.07101	0.00272371	0.0435235	-1.83387	UP
CDCA8	2.42117	4.89237	3.07081	0.0027254	0.0435235	-1.83442	UP
ATP2C2	2.19551	3.57289	3.0696	0.00273556	0.0435587	-1.83772	UP
GALM	2.2082	6.93927	3.06909	0.00273981	0.0435587	-1.83909	UP
FRAT1	2.51786	7.94772	3.06908	0.00273991	0.0435587	-1.83913	UP
PDCD1LG2	1.88007	3.44463	3.06763	0.00275205	0.0437027	-1.84304	UP
STAB2	1.46947	2.15323	3.06622	0.00276403	0.0438438	-1.84689	UP
ARL11	2.39984	6.92509	3.06539	0.00277107	0.0438866	-1.84914	UP
ALOX12	2.27511	6.37926	3.06378	0.00278472	0.0440241	-1.8535	UP
DONSON	1.97215	5.62591	3.0621	0.00279908	0.0441896	-1.85805	UP
MIIP	1.9103	7.49477	3.06168	0.00280269	0.0441896	-1.85919	UP
MYBPC3	2.76068	5.20254	3.05983	0.00281863	0.0442098	-1.86422	UP
EDNRB	1.21247	1.39658	3.05982	0.00281868	0.0442098	-1.86423	UP
MAFG	2.94346	6.62919	3.05979	0.00281898	0.0442098	-1.86433	UP
FAM209A	1.80857	4.0408	3.0594	0.00282233	0.0442098	-1.86538	UP
MANF	2.2971	7.6285	3.05914	0.00282452	0.0442098	-1.86606	UP
SAMD9L	3.2208	8.90985	3.05869	0.00282848	0.0442098	-1.86731	UP
FGR	2.60395	11.4002	3.05842	0.0028308	0.0442098	-1.86803	UP
ARF4	2.10792	9.09506	3.05679	0.00284492	0.0443635	-1.87244	UP
DDAH2	2.96919	6.26725	3.05656	0.00284691	0.0443635	-1.87306	UP
RHD	1.85388	5.28313	3.05566	0.00285477	0.0444371	-1.8755	UP
TXNDC17	1.85039	6.54037	3.05516	0.00285916	0.0444566	-1.87686	UP
FAH	2.14783	6.08436	3.05415	0.00286793	0.0445442	-1.87957	UP
GBP2	2.75161	10.1841	3.05363	0.0028725	0.0445663	-1.88098	UP
APOBR	3.2915	8.72998	3.05304	0.00287768	0.0445977	-1.88257	UP
VEGFC	1.58475	2.39049	3.05194	0.00288737	0.0446486	-1.88555	UP
ATP6V0B	1.72755	10.1156	3.05188	0.00288794	0.0446486	-1.88572	UP
LHX1	1.19868	1.11154	3.05122	0.00289376	0.0446515	-1.88751	UP
MTHFS	2.18534	7.01529	3.05086	0.00289695	0.0446521	-1.88848	UP
PCP2	1.56396	3.94567	3.05009	0.00290376	0.0446951	-1.89056	UP
STXBP2	2.2671	9.94526	3.04983	0.00290605	0.0446951	-1.89126	UP
GINS1	2.12186	3.71753	3.04919	0.00291175	0.0447343	-1.89299	UP
ETS2	2.85513	8.13379	3.04771	0.0029249	0.0448133	-1.89698	UP
PRKCD	2.64287	9.96464	3.04745	0.00292725	0.0448133	-1.89769	UP
NCAPH	2.57918	4.51395	3.0472	0.00292949	0.0448133	-1.89837	UP
ADAM8	2.49735	10.3089	3.04719	0.00292955	0.0448133	-1.89839	UP
KDELR3	1.13139	2.21839	3.04644	0.00293627	0.0448389	-1.90042	UP
MYL6B	2.1072	4.86199	3.04605	0.00293973	0.0448389	-1.90146	UP
GLIPR2	2.26035	10.2165	3.04594	0.00294072	0.0448389	-1.90176	UP
SLC22A14	1.2713	1.77345	3.04521	0.00294728	0.0448905	-1.90373	UP
FLOT1	3.11422	8.89545	3.04339	0.00296369	0.0450921	-1.90864	UP
SRXN1	2.4184	8.08094	3.0425	0.00297173	0.0451659	-1.91104	UP
OAS3	3.37987	8.57701	3.03928	0.00300105	0.0455048	-1.91973	UP
CEBPB	2.54123	8.70131	3.03914	0.0030023	0.0455048	-1.9201	UP
MGST1	2.32573	6.7264	3.03899	0.00300367	0.0455048	-1.9205	UP
USP10	2.30465	9.4798	3.03791	0.00301357	0.045606	-1.92341	UP
SLC2A5	2.70045	5.22769	3.0369	0.00302289	0.0456175	-1.92614	UP
TALDO1	1.72575	11.6848	3.03689	0.00302296	0.0456175	-1.92616	UP
PPIB	2.14631	10.4387	3.03678	0.00302399	0.0456175	-1.92646	UP
IFRD1	2.64182	7.9565	3.03571	0.00303378	0.0456679	-1.92932	UP
WDR34	1.98594	5.04362	3.03365	0.00305285	0.045804	-1.93487	UP
PRRG4	2.82378	6.84675	3.03334	0.00305576	0.045804	-1.93571	UP
RRAGD	2.85238	6.50651	3.03275	0.00306121	0.0458373	-1.93729	UP
TDP2	2.45249	8.72249	3.03185	0.00306961	0.0459146	-1.93971	UP
PHGDH	2.37113	5.1588	3.03102	0.00307735	0.0459547	-1.94194	UP
P2RX1	2.49457	7.91678	3.03077	0.00307972	0.0459547	-1.94262	UP
SMIM10	1.66502	2.73247	3.03052	0.00308203	0.0459547	-1.94328	UP
TRIM21	2.14983	9.15306	3.02952	0.00309143	0.0460464	-1.94597	UP
TCTEX1D1	1.83375	2.97291	3.02876	0.00309858	0.0461044	-1.94802	UP
FKBP9	2.53581	4.84312	3.0284	0.00310195	0.0461061	-1.94898	UP
CSRNP1	2.57586	7.09191	3.02624	0.00312242	0.0463618	-1.9548	UP
SIL1	2.2078	6.47423	3.0247	0.003137	0.0464978	-1.95891	UP
PPL	1.88653	4.22511	3.02393	0.00314435	0.0464978	-1.96098	UP
USB1	2.78517	8.70621	3.0238	0.00314564	0.0464978	-1.96134	UP
DDX58	2.42109	8.72387	3.02355	0.00314799	0.0464978	-1.96201	UP
FES	2.28933	8.85839	3.0221	0.00316186	0.0466539	-1.96589	UP
BMP6	2.37086	5.52268	3.02156	0.00316702	0.0466814	-1.96733	UP
QSOX1	3.01714	7.78893	3.02106	0.00317184	0.0466838	-1.96868	UP
TRIM25	3.18046	9.13647	3.02052	0.00317707	0.0466838	-1.97014	UP
RIBC2	1.12493	1.50524	3.01844	0.00319715	0.0469301	-1.9757	UP
CREB5	3.00057	8.93212	3.01784	0.00320294	0.0469665	-1.9773	UP
BLOC1S1	1.99442	8.09104	3.01626	0.00321838	0.0471441	-1.98155	UP
ABTB1	2.24557	10.6886	3.01472	0.00323336	0.0473146	-1.98566	UP
SLC16A14	2.12862	3.5853	3.01311	0.00324914	0.0474957	-1.98996	UP
STX11	2.44874	8.23511	3.01124	0.00326764	0.047539	-1.99498	UP
PKHD1L1	2.54785	4.21643	3.01112	0.00326877	0.047539	-1.99528	UP
NDUFAF1	1.93966	6.43958	3.01112	0.00326883	0.047539	-1.9953	UP
TMEM52B	1.68766	2.70308	3.01027	0.00327725	0.0476126	-1.99757	UP
FBXL5	2.64349	10.3131	3.0097	0.0032829	0.0476458	-1.9991	UP
ID1	1.06694	1.39734	3.00752	0.00330454	0.0478475	-2.0049	UP
KIF24	1.73917	3.14276	3.00714	0.00330835	0.0478475	-2.00592	UP
SLC51A	2.42139	4.7458	3.00672	0.00331256	0.0478475	-2.00704	UP
GLA	2.01402	7.23478	3.00661	0.00331369	0.0478475	-2.00734	UP
PADI2	3.00302	9.24767	3.00543	0.00332556	0.0478626	-2.0105	UP
CXCR2	2.20135	12.309	3.00513	0.0033285	0.0478626	-2.01128	UP
PDE6H	1.04239	1.99819	3.00508	0.00332908	0.0478626	-2.01144	UP
ABCB9	2.23226	4.09945	3.00478	0.00333209	0.0478626	-2.01223	UP
SPDYC	1.72166	2.58756	3.00471	0.00333279	0.0478626	-2.01242	UP
NDUFA1	1.41263	8.7707	3.00449	0.00333501	0.0478626	-2.01301	UP
COX6A1	1.14546	9.66161	3.00389	0.003341	0.0479	-2.01459	UP
PYCARD	1.38243	9.00803	3.00163	0.00336389	0.0481636	-2.02062	UP
UBE2L6	1.86074	10.0298	3.00141	0.00336618	0.0481636	-2.02123	UP
SULT1A1	2.10899	8.29787	3.00081	0.00337222	0.0481779	-2.02281	UP
AKR1C1	1.67107	2.99693	3.00064	0.00337398	0.0481779	-2.02327	UP
MSRB3	2.50116	5.25907	2.99897	0.00339106	0.0483385	-2.02773	UP
ATP6V1C1	2.81885	7.77656	2.99834	0.00339752	0.0483385	-2.02941	UP
SLC9A8	2.95762	7.37279	2.99831	0.00339779	0.0483385	-2.02948	UP
GRIK1	1.31563	1.8432	2.9982	0.00339888	0.0483385	-2.02976	UP
IL1R1	3.17511	6.30337	2.99755	0.00340561	0.0483479	-2.03151	UP
CTNNAL1	2.29265	5.21347	2.99747	0.00340637	0.0483479	-2.03171	UP
PTEN	3.01945	9.85533	2.99668	0.00341447	0.0483591	-2.0338	UP
NDC80	2.34048	5.19158	2.99648	0.00341661	0.0483591	-2.03436	UP
KIAA0319L	2.74483	8.26551	2.99623	0.00341919	0.0483591	-2.03502	UP
IL18	1.95047	5.65677	2.99607	0.00342081	0.0483591	-2.03544	UP
LHFPL2	3.00038	6.46626	2.99503	0.00343153	0.048375	-2.0382	UP
NUDT16P1	2.06218	5.60464	2.99491	0.00343282	0.048375	-2.03854	UP
TANK	2.25897	8.68454	2.99481	0.00343385	0.048375	-2.0388	UP
FABP4	1.10996	1.56902	2.99464	0.0034356	0.048375	-2.03925	UP
CRACR2B	2.00579	4.12542	2.99374	0.00344496	0.0484586	-2.04165	UP
SRA1	1.95153	7.88403	2.99289	0.00345379	0.0484779	-2.04391	UP
CCNE2	2.26179	4.4351	2.99277	0.00345505	0.0484779	-2.04423	UP
FAS	2.4036	8.10523	2.99262	0.0034566	0.0484779	-2.04463	UP
SMAP2	2.57826	11.688	2.99068	0.00347686	0.0487138	-2.04979	UP
NCF1	1.93473	11.4628	2.98899	0.00349458	0.0488301	-2.05428	UP
NXF3	1.42005	1.93263	2.98891	0.00349544	0.0488301	-2.05449	UP
LILRA2	2.21144	9.99123	2.9886	0.00349863	0.0488301	-2.0553	UP
RSPH14	1.27081	2.69243	2.98821	0.0035028	0.0488301	-2.05635	UP
HCAR3	2.05777	8.40553	2.98816	0.00350325	0.0488301	-2.05646	UP
CDC42EP3	2.89767	9.35636	2.98792	0.00350584	0.0488301	-2.05712	UP
TMEM11	1.72899	7.01593	2.98722	0.00351323	0.048885	-2.05898	UP
GK	2.48389	8.44286	2.98524	0.00353424	0.0491178	-2.06424	UP
MAP1B	1.38154	2.03261	2.98481	0.00353879	0.0491178	-2.06537	UP
NOTCH1	1.24438	3.45322	2.98466	0.00354036	0.0491178	-2.06577	UP
C1orf162	1.68704	10.097	2.98374	0.0035502	0.049206	-2.06821	UP
CCNE1	2.22218	4.29471	2.98313	0.0035567	0.049248	-2.06983	UP
GCNT7	1.14461	2.49702	2.98266	0.00356172	0.0492693	-2.07107	UP
PAQR6	2.37441	4.49691	2.98047	0.00358526	0.0494468	-2.07689	UP
PHC2	3.08708	9.42853	2.97973	0.00359321	0.0494468	-2.07884	UP
HGF	2.61196	5.40458	2.97972	0.00359327	0.0494468	-2.07886	UP
SPPL2A	2.23338	8.5493	2.9797	0.00359352	0.0494468	-2.07892	UP
SOD2	2.43142	12.4906	2.9796	0.00359463	0.0494468	-2.07919	UP
SPHK1	1.92314	4.74896	2.97921	0.00359881	0.0494468	-2.08021	UP
PFKFB4	2.50915	8.01251	2.9791	0.00360004	0.0494468	-2.08051	UP
SECTM1	2.32303	9.36329	2.97887	0.00360248	0.0494468	-2.08111	UP
RNF130	2.03505	10.3659	2.97717	0.00362097	0.0496228	-2.08563	UP
B4GALT4	2.45933	6.46866	2.97704	0.00362231	0.0496228	-2.08595	UP
CTBS	2.19067	8.59788	2.97571	0.00363683	0.0497737	-2.08949	UP
TBC1D7	1.81779	5.89953	2.97523	0.00364209	0.0497976	-2.09076	UP
PXK	2.36922	8.21314	2.97368	0.00365906	0.0499399	-2.09486	UP
TM6SF1	2.01533	7.3243	2.97363	0.00365955	0.0499399	-2.09498	UP
IDI1	2.42066	8.04633	2.97228	0.00367445	0.0500444	-2.09856	UP
LMAN2	1.94284	9.52987	2.97203	0.00367717	0.0500444	-2.09921	UP
KIFC1	2.75643	4.79321	2.97139	0.00368429	0.0500444	-2.10092	UP
ORC6	2.16009	4.13844	2.97128	0.00368543	0.0500444	-2.10119	UP
IFI30	1.60626	12.2742	2.97096	0.00368898	0.0500444	-2.10204	UP
CD53	2.09983	11.9603	2.9709	0.00368965	0.0500444	-2.1022	UP
ARPC1B	1.76914	11.4199	2.9707	0.00369194	0.0500444	-2.10275	UP
DNAJC3	2.89522	8.30635	2.96974	0.00370256	0.0501403	-2.10528	UP
NMNAT2	1.63407	2.51152	2.96839	0.00371757	0.0502955	-2.10885	UP
TNFRSF10C	1.73268	10.9666	2.96799	0.003722	0.0503074	-2.1099	UP
SORT1	3.15048	7.76285	2.96707	0.00373222	0.0503974	-2.11232	UP
FCGR2C	1.69208	7.67896	2.96552	0.00374967	0.0505849	-2.11643	UP
MAP1LC3B	1.93336	9.86669	2.96423	0.00376408	0.0507309	-2.11981	UP
PNMT	1.01765	1.16536	2.96382	0.00376872	0.0507451	-2.1209	UP
TMEM255B	1.66772	3.45339	2.96184	0.00379115	0.0509987	-2.12613	UP
TGFA	2.7598	6.38427	2.95967	0.0038158	0.051233	-2.13184	UP
TG	2.0339	3.4831	2.95848	0.00382941	0.0512523	-2.13498	UP
SEMA6B	2.00657	3.43756	2.95839	0.0038304	0.0512523	-2.13521	UP
FEN1	2.49764	6.25431	2.9583	0.00383152	0.0512523	-2.13547	UP
FSTL1	2.29409	4.58333	2.95828	0.00383171	0.0512523	-2.13551	UP
XRCC4	2.23793	5.90559	2.95596	0.00385833	0.0514384	-2.14161	UP
PLP2	2.00104	10.0218	2.95594	0.00385859	0.0514384	-2.14167	UP
VPS9D1	2.78451	6.36535	2.95589	0.00385918	0.0514384	-2.14181	UP
ITGAM	3.29106	9.81695	2.95564	0.003862	0.0514384	-2.14245	UP
COPE	1.59031	9.67398	2.95549	0.00386378	0.0514384	-2.14286	UP
UBXN2B	2.67991	8.54925	2.95391	0.00388207	0.0515922	-2.14702	UP
KIF11	2.86648	5.35579	2.95379	0.00388348	0.0515922	-2.14734	UP
LGALS1	1.42434	10.2211	2.95355	0.00388626	0.0515922	-2.14797	UP
SERPINE1	2.1307	3.95504	2.95268	0.00389629	0.0516769	-2.15024	UP
C4orf3	2.25004	9.23541	2.95216	0.0039024	0.0517095	-2.15162	UP
LAMB1	1.65933	2.81672	2.95153	0.00390973	0.0517155	-2.15327	UP
KIAA1958	2.68783	5.15701	2.95104	0.00391549	0.0517378	-2.15457	UP
DHRS7B	1.82055	6.07822	2.94827	0.00394797	0.0521183	-2.16185	UP
PILRA	1.58557	10.3384	2.94725	0.00395991	0.0522273	-2.16451	UP
HES4	1.33536	3.21369	2.94683	0.00396487	0.052244	-2.16561	UP
IRF9	1.85263	10.0327	2.94622	0.00397207	0.0522903	-2.16721	UP
CARD6	2.83053	6.82872	2.94584	0.00397664	0.0523018	-2.16822	UP
GNG11	1.63932	8.07801	2.94421	0.003996	0.0525077	-2.1725	UP
C1orf56	1.15077	5.39867	2.94377	0.00400119	0.0525193	-2.17364	UP
FAM151B	2.05115	4.15177	2.94351	0.00400429	0.0525193	-2.17433	UP
ALPK1	2.91269	7.99906	2.94258	0.00401541	0.0525803	-2.17677	UP
DNAJC25-GNG10	2.16566	8.20592	2.9421	0.00402119	0.0525803	-2.17803	UP
PRRT4	2.08188	3.24426	2.94188	0.0040238	0.0525803	-2.17861	UP
CLIC1	2.77846	10.1846	2.94093	0.00403525	0.052604	-2.18111	UP
CCDC36	1.51896	2.60417	2.94092	0.00403536	0.052604	-2.18113	UP
TMEM132D	1.86528	3.07151	2.9408	0.00403675	0.052604	-2.18144	UP
KLF5	2.41224	5.2018	2.94004	0.00404589	0.0526746	-2.18343	UP
TNNT3	2.33533	4.30835	2.9386	0.00406333	0.0528532	-2.18722	UP
HESX1	1.64153	2.63859	2.93678	0.00408536	0.0530423	-2.19198	UP
TMEM252	1.75393	3.70672	2.93615	0.00409294	0.0530921	-2.19361	UP
HSP90B1	3.06176	10.6722	2.93508	0.00410599	0.0532126	-2.19641	UP
CAPZA2	2.2664	9.48658	2.93332	0.00412754	0.0534429	-2.20102	UP
CCND3	2.20708	10.4056	2.93279	0.00413405	0.0534784	-2.20241	UP
VMP1	2.11393	11.0284	2.92925	0.00417771	0.0539836	-2.21165	UP
TBC1D8	2.6847	6.91007	2.9277	0.00419703	0.0541447	-2.21571	UP
SNRPG	1.61403	7.4276	2.92428	0.00423975	0.0546462	-2.22463	UP
NUDT4P2	1.53182	4.48579	2.92274	0.00425915	0.0548462	-2.22864	UP
DRC1	1.31413	2.58951	2.92229	0.00426491	0.0548705	-2.22983	UP
SH2D4A	1.77192	2.87842	2.92147	0.00427524	0.0549535	-2.23196	UP
MYL6	1.68354	12.0733	2.91943	0.00430118	0.0552099	-2.23728	UP
LINC00514	1.05567	1.47231	2.91929	0.00430298	0.0552099	-2.23765	UP
DAPK2	2.3415	7.28095	2.91852	0.00431272	0.055213	-2.23964	UP
TMBIM4	1.62904	8.97331	2.91851	0.00431288	0.055213	-2.23967	UP
LRPAP1	2.64848	7.76269	2.91835	0.00431492	0.055213	-2.24009	UP
MMRN1	2.54167	5.09962	2.91781	0.00432178	0.0552509	-2.24148	UP
C1QA	1.97606	5.40431	2.91713	0.00433057	0.0553134	-2.24327	UP
FAM72B	2.06148	3.79667	2.91454	0.00436389	0.0556887	-2.25001	UP
CENPE	2.58565	4.66212	2.9132	0.00438121	0.055689	-2.25349	UP
HYAL1	1.35929	2.62176	2.91315	0.00438184	0.055689	-2.25362	UP
TXNDC11	2.69759	7.89263	2.91309	0.00438261	0.055689	-2.25378	UP
CACNA1E	2.51855	4.66319	2.91308	0.00438276	0.055689	-2.25381	UP
ATP6V0D1	1.80485	10.3802	2.91302	0.00438356	0.055689	-2.25397	UP
TUBA8	2.10326	6.03483	2.91247	0.00439071	0.0557297	-2.2554	UP
MPL	1.3632	2.63844	2.91103	0.00440933	0.0559147	-2.25912	UP
ALAS1	2.20321	7.72836	2.91074	0.00441317	0.0559147	-2.25989	UP
FABP6	1.27287	2.08421	2.91002	0.00442262	0.0559843	-2.26177	UP
SLC22A1	2.12401	4.25644	2.9093	0.00443204	0.0560534	-2.26364	UP
PELO	2.17429	6.42372	2.90898	0.00443614	0.0560552	-2.26445	UP
IFIT5	2.65198	7.60895	2.90813	0.00444733	0.0561152	-2.26667	UP
UQCRHL	1.63277	3.40766	2.90802	0.00444881	0.0561152	-2.26696	UP
MUC1	2.12271	3.6357	2.9066	0.00446752	0.0563011	-2.27065	UP
SCAND1	1.44922	6.7075	2.90548	0.0044822	0.0564358	-2.27353	UP
PF4	1.56777	9.23893	2.90471	0.00449248	0.0564526	-2.27554	UP
MCTP1	2.61092	7.05391	2.90407	0.00450091	0.0564526	-2.27719	UP
IRX3	1.10748	1.38898	2.90393	0.00450281	0.0564526	-2.27756	UP
ZNF467	2.34013	7.53955	2.90391	0.00450304	0.0564526	-2.27761	UP
ABCA13	2.83672	4.70123	2.90388	0.00450346	0.0564526	-2.27769	UP
BFSP2	1.31063	2.23488	2.89879	0.00457152	0.0572046	-2.29087	UP
COL23A1	1.46554	2.28186	2.89788	0.0045838	0.0573077	-2.29323	UP
PIF1	2.00135	3.64994	2.8972	0.00459304	0.0573444	-2.295	UP
CSF2RA	2.36868	8.28291	2.89703	0.00459534	0.0573444	-2.29544	UP
CCNJL	2.422	7.25698	2.89677	0.00459889	0.0573444	-2.29612	UP
SERINC2	2.17502	4.34906	2.89628	0.0046055	0.0573763	-2.29738	UP
AURKAIP1	1.52684	8.05875	2.89525	0.00461946	0.0574997	-2.30004	UP
PECR	2.04	5.83339	2.89381	0.00463917	0.0576662	-2.30378	UP
POLE2	1.92176	3.69635	2.89367	0.00464098	0.0576662	-2.30412	UP
UGCG	2.88889	7.36795	2.89335	0.00464542	0.0576708	-2.30496	UP
CCDC17	2.33522	4.79003	2.89277	0.00465327	0.0577177	-2.30645	UP
SELPLG	2.14226	11.7475	2.89236	0.004659	0.0577381	-2.30753	UP
OSER1	1.84761	8.40531	2.89196	0.00466448	0.0577555	-2.30856	UP
FAR2	2.4865	7.10798	2.88906	0.00470432	0.058198	-2.31603	UP
WASF1	2.31615	4.38236	2.88861	0.00471064	0.0582253	-2.31721	UP
CYB5R4	2.22295	8.89848	2.88621	0.0047439	0.0585667	-2.32339	UP
RPL26L1	1.83642	5.61979	2.88574	0.00475045	0.0585667	-2.3246	UP
VAPA	2.47234	8.79392	2.88545	0.00475456	0.0585667	-2.32536	UP
ACOT7	2.06865	5.07356	2.88543	0.0047548	0.0585667	-2.3254	UP
FAM72D	1.94137	3.42256	2.88486	0.00476283	0.0586146	-2.32688	UP
NARF	1.99888	8.6371	2.8838	0.00477761	0.0587456	-2.32961	UP
TMC4	1.92326	4.07026	2.88182	0.00480554	0.0590038	-2.33472	UP
GSTO1	1.60166	8.74335	2.88172	0.00480695	0.0590038	-2.33498	UP
CRELD2	2.06396	7.00505	2.88117	0.00481461	0.0590467	-2.33638	UP
ANO10	2.33021	6.60272	2.88062	0.00482242	0.0590913	-2.3378	UP
TMEM45A	2.69136	5.63625	2.87969	0.00483559	0.0590968	-2.3402	UP
ABLIM3	2.84773	5.76434	2.87951	0.00483821	0.0590968	-2.34067	UP
NCF2	2.52557	11.5892	2.87923	0.00484214	0.0590968	-2.34139	UP
KCND1	2.53191	4.57939	2.87915	0.00484333	0.0590968	-2.3416	UP
CAPZA1	2.32986	10.8061	2.87885	0.00484754	0.0590968	-2.34236	UP
KPTN	1.86689	4.91484	2.87838	0.00485418	0.0590968	-2.34357	UP
ZFHX2	1.45009	2.33179	2.87798	0.00486	0.0590968	-2.34462	UP
ALG14	1.79479	5.05048	2.87768	0.0048642	0.0590968	-2.34537	UP
SIRPB1	2.44789	9.65205	2.87724	0.00487046	0.0590968	-2.3465	UP
SDF2	1.71022	8.0901	2.87711	0.00487236	0.0590968	-2.34685	UP
MAN2A2	3.05351	8.77643	2.87698	0.00487415	0.0590968	-2.34717	UP
PXYLP1	2.59953	6.03295	2.87669	0.00487841	0.0590968	-2.34793	UP
PLOD1	2.54154	7.86826	2.87655	0.00488038	0.0590968	-2.34829	UP
OLR1	2.35174	4.19012	2.8764	0.00488248	0.0590968	-2.34867	UP
PLEKHH3	1.65303	2.73525	2.87619	0.00488545	0.0590968	-2.3492	UP
EGF	2.63038	4.76985	2.87589	0.00488984	0.0590994	-2.34999	UP
SERPINB2	2.01705	4.43993	2.87403	0.00491653	0.0593714	-2.35477	UP
TOR1B	2.56091	7.32868	2.87231	0.00494136	0.0596205	-2.35919	UP
SF3B6	1.8413	8.09381	2.87178	0.00494897	0.0596364	-2.36054	UP
ABHD12B	2.12321	5.70073	2.87164	0.00495111	0.0596364	-2.36092	UP
SHROOM4	1.87996	3.10033	2.87081	0.0049631	0.0596476	-2.36304	UP
PSMD9	1.94259	7.35803	2.87065	0.00496548	0.0596476	-2.36346	UP
UBE2B	2.19145	8.90505	2.86933	0.00498461	0.0597858	-2.36683	UP
PEX11G	1.34535	3.05136	2.86829	0.0049998	0.0599172	-2.3695	UP
FERMT3	2.32213	10.1044	2.86796	0.00500459	0.0599239	-2.37034	UP
ECE1	2.96464	9.19989	2.86728	0.00501464	0.0599936	-2.3721	UP
PLIN4	2.86591	5.59168	2.86695	0.00501952	0.0600012	-2.37296	UP
PPP1R3B	2.96905	8.39786	2.86536	0.0050428	0.0602241	-2.37702	UP
KPNB1	2.9233	9.6884	2.8651	0.00504667	0.0602241	-2.37769	UP
PLSCR4	1.37557	2.25804	2.86362	0.00506859	0.060384	-2.38149	UP
SCN5A	1.82218	2.45557	2.86194	0.00509347	0.0606295	-2.38579	UP
ASAH1	2.29492	10.3901	2.85882	0.00514016	0.0610826	-2.39379	UP
GALNS	2.3175	7.09421	2.85839	0.00514656	0.0611034	-2.39488	UP
B9D2	1.42625	5.98098	2.85804	0.00515179	0.0611034	-2.39577	UP
ARID5A	1.91175	8.18305	2.85784	0.00515485	0.0611034	-2.39629	UP
LRP10	2.48541	10.6652	2.85685	0.00516976	0.0611718	-2.39882	UP
COL7A1	2.12914	3.59812	2.85665	0.00517275	0.0611718	-2.39933	UP
ISG20	2.04379	8.93233	2.85659	0.00517358	0.0611718	-2.39947	UP
FA2H	1.55256	2.57104	2.85585	0.00518476	0.0612025	-2.40136	UP
FAM89A	1.76	4.58408	2.85585	0.00518482	0.0612025	-2.40137	UP
ADAM9	2.82582	6.56678	2.85488	0.00519954	0.0612582	-2.40386	UP
HCAR2	1.92533	8.36352	2.85443	0.00520629	0.0612582	-2.40499	UP
TAF12	1.82904	7.72941	2.85431	0.00520817	0.0612582	-2.40531	UP
DHRS7	1.59289	9.62913	2.85411	0.00521116	0.0612582	-2.40582	UP
TMEM88	2.07259	4.14943	2.85355	0.00521977	0.0613085	-2.40726	UP
LAMTOR1	1.80978	9.23061	2.85186	0.00524545	0.0615119	-2.41156	UP
AP3B2	2.15236	3.62812	2.85184	0.00524577	0.0615119	-2.41162	UP
MTFR2	1.91317	3.82197	2.84742	0.00531378	0.062244	-2.42291	UP
KCNK7	1.72032	3.20362	2.84695	0.00532097	0.062244	-2.42409	UP
TNFRSF1A	2.16236	10.1442	2.84693	0.00532139	0.062244	-2.42416	UP
CXorf21	2.16286	7.11723	2.84595	0.00533647	0.0623689	-2.42664	UP
MCTP2	3.08813	7.99442	2.8452	0.00534821	0.0624133	-2.42857	UP
A3GALT2	1.15503	1.53861	2.84514	0.00534908	0.0624133	-2.42871	UP
NDUFB6	1.20571	7.60632	2.84472	0.0053556	0.0624379	-2.42978	UP
MTF1	2.99614	7.58453	2.84399	0.00536711	0.0625206	-2.43166	UP
GLI1	2.57739	4.91796	2.84269	0.00538741	0.0627055	-2.43496	UP
B2M	1.63805	15.821	2.84213	0.00539609	0.062755	-2.43638	UP
COX7A2	1.41773	8.53536	2.83999	0.00542985	0.0630959	-2.44184	UP
PSMD4	1.78642	9.51998	2.83827	0.00545707	0.063326	-2.44622	UP
NRADDP	1.55746	2.95816	2.83817	0.0054586	0.063326	-2.44646	UP
NAPA	1.95402	9.59755	2.8376	0.00546755	0.063378	-2.4479	UP
MT1F	1.12299	5.48393	2.83715	0.00547474	0.0634094	-2.44905	UP
UHRF1	2.65257	5.19284	2.83586	0.00549527	0.0635952	-2.45233	UP
DYNC1I1	1.29602	2.24707	2.83372	0.00552948	0.0639185	-2.45776	UP
NEURL3	1.03566	1.51724	2.8335	0.00553309	0.0639185	-2.45834	UP
MSL3	2.73957	8.35851	2.83324	0.00553717	0.0639185	-2.45898	UP
GMPPB	2.16065	6.70191	2.8329	0.00554273	0.0639185	-2.45986	UP
CXCL1	1.65447	5.45826	2.8325	0.0055492	0.0639185	-2.46088	UP
CENPU	2.20645	4.79674	2.83243	0.00555028	0.0639185	-2.46105	UP
SPATA2L	1.64098	5.15317	2.83213	0.00555512	0.0639222	-2.46181	UP
LXN	1.70431	5.76261	2.83116	0.00557066	0.0640332	-2.46426	UP
MMP25	3.17497	9.63696	2.83097	0.0055738	0.0640332	-2.46475	UP
PITX1	1.18425	1.73009	2.83023	0.00558575	0.0641185	-2.46663	UP
RNF144B	2.74322	7.88276	2.82985	0.0055919	0.064137	-2.46759	UP
CHST15	2.85086	9.27456	2.8272	0.00563507	0.0645799	-2.47433	UP
MGLL	2.5489	6.29703	2.8264	0.00564802	0.064594	-2.47633	UP
RNASE4	1.85191	5.33136	2.82614	0.00565228	0.064594	-2.47699	UP
CTRL	1.64621	5.0958	2.82601	0.00565454	0.064594	-2.47734	UP
SP100	2.59972	9.12786	2.82565	0.00566034	0.0646081	-2.47824	UP
FAM124A	1.3742	2.29895	2.82522	0.00566746	0.0646374	-2.47934	UP
NDUFB1	1.46259	7.52841	2.82358	0.0056944	0.0648402	-2.48349	UP
CAV2	2.01896	3.75323	2.8223	0.00571556	0.0649632	-2.48674	UP
SLC22A31	1.28708	2.05038	2.82196	0.00572112	0.0649632	-2.48759	UP
CCDC71L	2.78909	6.1681	2.8218	0.00572382	0.0649632	-2.488	UP
MEIS2	1.72416	2.83917	2.82161	0.00572696	0.0649632	-2.48848	UP
C5AR1	2.66935	10.0451	2.82144	0.00572979	0.0649632	-2.48891	UP
SLC36A1	2.8637	6.83149	2.82126	0.00573272	0.0649632	-2.48936	UP
TMEM208	1.32285	7.27693	2.82055	0.00574447	0.0650443	-2.49115	UP
DNAJA1	2.0875	9.54074	2.81723	0.00579989	0.0656194	-2.49956	UP
WNT5B	1.87954	3.56092	2.81694	0.00580471	0.0656214	-2.50028	UP
DDIT4	2.22086	7.6131	2.81599	0.00582073	0.0657136	-2.50269	UP
C9orf72	2.6255	7.78052	2.8159	0.00582214	0.0657136	-2.5029	UP
NANS	1.80396	7.55665	2.81548	0.0058293	0.065742	-2.50398	UP
XK	2.4846	5.64227	2.81498	0.00583771	0.0657845	-2.50524	UP
SIGLEC9	1.95323	8.43968	2.81406	0.00585314	0.065906	-2.50755	UP
RAB7A	2.20316	10.6512	2.81369	0.00585949	0.0659251	-2.5085	UP
IGFLR1	1.57119	8.24028	2.8132	0.00586784	0.0659666	-2.50974	UP
TFEB	2.29382	7.97664	2.81251	0.00587945	0.0660087	-2.51147	UP
BPGM	2.0291	7.71902	2.81225	0.00588382	0.0660087	-2.51212	UP
HACD4	2.16276	8.80864	2.812	0.0058882	0.0660087	-2.51277	UP
KIAA0040	2.67495	9.35932	2.81188	0.00589022	0.0660087	-2.51307	UP
DHRS12	1.90928	6.63302	2.81102	0.00590483	0.0660781	-2.51524	UP
FAM8A1	2.68499	8.56394	2.8108	0.00590851	0.0660781	-2.51578	UP
ARL4A	2.08793	6.08659	2.81069	0.00591041	0.0660781	-2.51607	UP
SH2B2	2.19336	6.19213	2.80947	0.00593127	0.066259	-2.51915	UP
ERG	2.2518	3.85348	2.80791	0.00595798	0.0663082	-2.52308	UP
LOXHD1	2.30449	4.22873	2.80785	0.00595895	0.0663082	-2.52322	UP
EXOC6	2.45571	7.02277	2.80748	0.00596535	0.0663082	-2.52416	UP
NOD2	2.44628	7.81857	2.80747	0.0059655	0.0663082	-2.52418	UP
SLIRP	1.49976	6.47119	2.80737	0.00596734	0.0663082	-2.52445	UP
AP3S1	1.95638	7.94948	2.80723	0.0059696	0.0663082	-2.52478	UP
ABCB6	2.20892	4.86334	2.80716	0.00597094	0.0663082	-2.52498	UP
GLMP	2.14563	6.87608	2.80703	0.00597312	0.0663082	-2.5253	UP
MEGF9	3.06079	9.66504	2.80644	0.0059833	0.0663134	-2.52678	UP
PPP1R3D	2.6349	6.83471	2.80619	0.00598753	0.0663134	-2.5274	UP
ITGB3	2.77369	7.29757	2.80619	0.00598763	0.0663134	-2.52742	UP
OSGIN1	1.65278	4.13272	2.80533	0.00600236	0.0664246	-2.52957	UP
CTTN	2.48252	6.12233	2.80461	0.00601486	0.066511	-2.53138	UP
FAT2	1.5661	2.6495	2.80337	0.00603636	0.0666966	-2.5345	UP
CAMKK2	2.80042	8.47726	2.80269	0.00604831	0.0667418	-2.53623	UP
PSAT1	2.22448	5.37382	2.8026	0.00604987	0.0667418	-2.53646	UP
PDPN	1.26973	2.04155	2.80191	0.00606183	0.0668217	-2.53818	UP
TMEM198	1.10273	1.62849	2.80121	0.00607406	0.0668975	-2.53995	UP
ANXA1	2.25388	10.7966	2.80098	0.00607815	0.0668975	-2.54053	UP
C10orf105	2.57303	5.70762	2.80053	0.00608605	0.0669323	-2.54167	UP
GRINA	2.70717	8.91514	2.80015	0.0060927	0.0669469	-2.54262	UP
SDHB	1.63705	8.81262	2.79991	0.00609682	0.0669469	-2.54321	UP
GUCY2C	1.81529	3.71231	2.79954	0.00610326	0.0669657	-2.54414	UP
ARHGAP24	2.4635	5.94169	2.79923	0.00610883	0.0669749	-2.54494	UP
LHX4	1.88914	3.49474	2.79861	0.00611974	0.0670426	-2.54649	UP
BAK1	1.98561	7.98334	2.79818	0.00612722	0.0670727	-2.54756	UP
TRAFD1	2.31085	8.75194	2.79774	0.00613497	0.0671056	-2.54867	UP
CENPF	2.74685	5.08532	2.7971	0.00614634	0.0671781	-2.55028	UP
XBP1	2.12951	10.0779	2.79661	0.00615498	0.0672208	-2.55151	UP
TREML2	2.29684	7.98859	2.79557	0.00617337	0.0673568	-2.55412	UP
PSMA4	2.11389	8.73071	2.79537	0.00617695	0.0673568	-2.55463	UP
PROS1	2.209	4.66334	2.79489	0.00618541	0.0673972	-2.55582	UP
TOR1A	2.01053	7.98174	2.79449	0.00619259	0.0674004	-2.55684	UP
CMYA5	1.28827	2.10071	2.79412	0.00619917	0.0674004	-2.55776	UP
KL	1.9548	3.47141	2.79342	0.0062116	0.0674004	-2.55951	UP
COL4A1	1.26236	1.78235	2.79261	0.00622602	0.0674004	-2.56154	UP
TP73	1.97802	3.48078	2.79242	0.00622954	0.0674004	-2.56203	UP
LGALSL	2.66738	6.25899	2.79241	0.00622973	0.0674004	-2.56206	UP
GAS7	3.14108	8.42801	2.79184	0.0062398	0.0674004	-2.56347	UP
F8A3	2.33607	4.29512	2.79182	0.0062403	0.0674004	-2.56354	UP
TVP23C-CDRT4	1.65717	2.88675	2.79169	0.0062425	0.0674004	-2.56385	UP
EPCAM	1.43735	1.98097	2.79121	0.00625118	0.0674004	-2.56506	UP
IGF2BP3	2.22189	4.53931	2.79069	0.00626053	0.0674004	-2.56637	UP
ALDH1A2	1.94693	3.33879	2.79058	0.00626244	0.0674004	-2.56664	UP
DSCC1	1.90906	3.57166	2.79016	0.00627002	0.0674004	-2.56769	UP
PARP10	2.3755	8.14867	2.79006	0.0062718	0.0674004	-2.56794	UP
TCIRG1	2.11596	10.0728	2.79002	0.00627254	0.0674004	-2.56804	UP
NECAB2	1.66519	4.93713	2.78986	0.00627537	0.0674004	-2.56844	UP
LILRB5	2.4888	5.45598	2.78944	0.00628301	0.0674004	-2.5695	UP
PAM16	1.82143	5.63522	2.78928	0.00628582	0.0674004	-2.56989	UP
MRPL28	1.65332	7.72197	2.78898	0.00629132	0.0674004	-2.57065	UP
ZNF230	2.44314	6.01394	2.78896	0.00629162	0.0674004	-2.5707	UP
HOMER3	2.18953	5.69099	2.78879	0.00629469	0.0674004	-2.57112	UP
TMCC3	2.58488	7.8442	2.78861	0.00629792	0.0674004	-2.57157	UP
EVI2A	2.59726	8.81508	2.78827	0.00630404	0.0674004	-2.57242	UP
FAM83D	1.78208	3.5409	2.788	0.00630897	0.0674004	-2.5731	UP
MAP2	1.57184	2.614	2.78783	0.00631203	0.0674004	-2.57353	UP
FAM72A	2.06513	3.8337	2.78771	0.00631418	0.0674004	-2.57382	UP
IRS2	2.89193	7.20565	2.78688	0.00632937	0.0675117	-2.57592	UP
TUFT1	2.16843	4.83095	2.78631	0.00633973	0.0675324	-2.57735	UP
FHL2	1.77585	4.20706	2.78624	0.00634085	0.0675324	-2.5775	UP
HCK	2.04065	11.0046	2.78595	0.00634613	0.0675379	-2.57823	UP
OTX1	1.70204	3.56197	2.78513	0.0063611	0.0676175	-2.58029	UP
KIF23	2.29683	4.58623	2.78502	0.00636316	0.0676175	-2.58057	UP
C15orf48	1.1643	2.13653	2.78421	0.00637795	0.0677239	-2.5826	UP
UBAP1	2.45687	8.571	2.78368	0.00638767	0.0677763	-2.58393	UP
CDKN2C	2.1749	4.97718	2.78309	0.0063985	0.0678305	-2.58541	UP
RAPGEF5	1.80231	3.0387	2.78288	0.00640236	0.0678305	-2.58593	UP
KBTBD12	1.21795	2.04963	2.7824	0.00641102	0.0678715	-2.58711	UP
NUMB	2.57969	9.83362	2.782	0.00641841	0.067899	-2.58812	UP
KIF1B	3.1705	7.08175	2.78118	0.00643346	0.0679228	-2.59017	UP
STYXL1	1.70401	6.96632	2.78117	0.00643367	0.0679228	-2.59019	UP
FAM47E-STBD1	2.32986	4.65822	2.78079	0.00644078	0.0679228	-2.59116	UP
CAP1	2.30518	11.9583	2.78056	0.00644495	0.0679228	-2.59172	UP
NADK	2.56286	10.3627	2.78051	0.00644579	0.0679228	-2.59184	UP
NDUFV2	1.52953	8.39343	2.78032	0.00644943	0.0679228	-2.59233	UP
RIT1	2.5823	7.90442	2.77979	0.00645915	0.0679746	-2.59364	UP
HTR2A	1.00144	1.45716	2.7791	0.00647186	0.0680578	-2.59536	UP
RNF13	2.09635	9.29564	2.77774	0.00649715	0.0681922	-2.59876	UP
ERP44	2.30678	8.61776	2.77745	0.00650252	0.0681922	-2.59949	UP
PRC1	2.48991	5.11626	2.77742	0.00650309	0.0681922	-2.59956	UP
FAM126B	2.788	8.1513	2.77711	0.00650887	0.0681922	-2.60034	UP
MICU1	2.2285	8.07669	2.77693	0.00651218	0.0681922	-2.60078	UP
NDEL1	2.12933	8.94311	2.77686	0.00651352	0.0681922	-2.60096	UP
NT5M	1.8325	5.51986	2.77653	0.00651978	0.0682073	-2.6018	UP
ALPK3	1.96595	3.37873	2.77626	0.00652472	0.0682086	-2.60246	UP
SIAH2	2.08601	8.5783	2.77536	0.00654157	0.0682959	-2.60471	UP
LGALS3BP	2.2878	7.46095	2.77504	0.00654748	0.0682959	-2.6055	UP
PSMB6	1.36152	8.71165	2.77503	0.00654773	0.0682959	-2.60553	UP
FZD5	2.12082	3.82355	2.77478	0.00655236	0.0682959	-2.60615	UP
ARPC1A	1.86353	8.03277	2.774	0.00656711	0.0683484	-2.60811	UP
ITPKC	2.43771	5.906	2.77384	0.00656994	0.0683484	-2.60849	UP
ATG3	2.25474	8.60189	2.77369	0.00657275	0.0683484	-2.60886	UP
ACAA1	2.08705	8.6877	2.77333	0.00657957	0.0683484	-2.60977	UP
ERCC6L	1.93471	3.55118	2.77323	0.00658152	0.0683484	-2.61003	UP
CYB5R2	1.64639	3.32233	2.77259	0.0065935	0.0683517	-2.61161	UP
FRAT2	2.25186	9.95336	2.77232	0.0065986	0.0683517	-2.61229	UP
FKBP9P1	1.1437	1.96246	2.77215	0.00660191	0.0683517	-2.61273	UP
TRIM7	2.08667	4.23543	2.77198	0.00660504	0.0683517	-2.61314	UP
IER2	1.80895	9.21827	2.77193	0.00660596	0.0683517	-2.61326	UP
CLEC2B	2.52037	7.83783	2.77158	0.00661265	0.0683709	-2.61414	UP
TMEM165	2.22385	8.04957	2.7713	0.00661797	0.068376	-2.61485	UP
PIK3AP1	2.79665	9.35426	2.7708	0.00662732	0.0684227	-2.61608	UP
TLR8	3.01331	8.81499	2.77049	0.00663325	0.068431	-2.61686	UP
HSPA5	2.70848	10.1084	2.77025	0.00663778	0.068431	-2.61745	UP
IL1B	2.06678	8.12595	2.76929	0.00665591	0.068568	-2.61983	UP
KLHL30	1.1922	1.95294	2.76817	0.00667732	0.0687385	-2.62264	UP
CNN1	1.35872	2.34153	2.76536	0.00673097	0.069099	-2.62962	UP
HTRA3	1.82352	2.93623	2.76536	0.006731	0.069099	-2.62962	UP
CA2	1.96097	7.0527	2.76532	0.00673185	0.069099	-2.62973	UP
MOSPD2	2.42052	7.93985	2.76408	0.00675571	0.0692937	-2.63282	UP
ACOT9	1.97343	7.67374	2.76312	0.00677411	0.0694321	-2.63519	UP
SLC25A10	1.74107	3.82642	2.76282	0.00678003	0.0694427	-2.63595	UP
NPL	2.27009	8.55035	2.7625	0.00678621	0.0694557	-2.63675	UP
SCUBE1	1.55934	2.62967	2.76199	0.00679599	0.0695056	-2.638	UP
SLC16A5	2.01794	6.68262	2.76151	0.00680523	0.0695499	-2.63919	UP
CD14	1.94433	10.6586	2.7606	0.00682295	0.0696713	-2.64145	UP
TBC1D2	2.39758	6.90207	2.76039	0.00682695	0.0696713	-2.64197	UP
CIT	2.3632	4.22118	2.75922	0.00684989	0.0698549	-2.64489	UP
CCPG1	2.93704	8.93338	2.75897	0.00685481	0.0698549	-2.64552	UP
PDSS1	1.83638	5.03409	2.7578	0.00687751	0.0699284	-2.6484	UP
CA1	1.75868	7.83183	2.75751	0.0068833	0.0699284	-2.64913	UP
RAP1GAP	2.03064	4.0356	2.75696	0.006894	0.0699284	-2.65049	UP
TPD52L2	2.25771	9.21569	2.75687	0.00689582	0.0699284	-2.65072	UP
PDCD10	2.02996	7.7335	2.75661	0.00690096	0.0699284	-2.65137	UP
TPM1	2.21327	6.47935	2.7566	0.00690116	0.0699284	-2.65139	UP
RALGAPA2	3.02133	7.53041	2.75658	0.00690152	0.0699284	-2.65144	UP
TDRD7	2.45369	7.10528	2.75567	0.0069193	0.0700343	-2.65368	UP
AP1M2	1.57874	3.87062	2.75555	0.00692185	0.0700343	-2.654	UP
CLTCL1	2.51167	5.09263	2.75437	0.00694503	0.0701843	-2.65692	UP
CHEK1	2.33502	4.48499	2.75429	0.00694659	0.0701843	-2.65711	UP
RHAG	1.55464	2.89259	2.75351	0.00696201	0.07029	-2.65905	UP
KNSTRN	2.07674	5.30386	2.75314	0.00696936	0.0703141	-2.65997	UP
NOCT	1.58216	4.62963	2.75199	0.00699217	0.0704912	-2.66281	UP
ATP6AP1	2.03208	9.36273	2.75175	0.00699687	0.0704912	-2.6634	UP
DYTN	1.21828	2.53832	2.75117	0.00700848	0.0705465	-2.66485	UP
LAP3	2.21785	8.62888	2.75085	0.00701494	0.0705465	-2.66565	UP
CPNE5	2.56528	6.6162	2.75073	0.0070173	0.0705465	-2.66594	UP
ADCY4	2.4577	5.19391	2.74987	0.00703438	0.0706681	-2.66806	UP
CLEC18A	2.18717	4.15013	2.749	0.00705186	0.0707784	-2.67022	UP
MBOAT7	2.15779	10.4011	2.74847	0.00706247	0.0707784	-2.67153	UP
ARHGEF11	2.72106	8.01773	2.74842	0.00706342	0.0707784	-2.67165	UP
HARBI1	1.6112	4.75589	2.74833	0.00706535	0.0707784	-2.67189	UP
TECPR2	3.05815	7.52647	2.74792	0.00707353	0.0708102	-2.6729	UP
FCGR3A	2.05353	11.242	2.74722	0.00708752	0.0708602	-2.67462	UP
PEAR1	2.60468	5.23546	2.74711	0.00708982	0.0708602	-2.6749	UP
PLEK	2.21536	10.7976	2.74682	0.00709567	0.0708602	-2.67562	UP
KPNA2	2.11451	7.48123	2.74619	0.00710831	0.0708602	-2.67717	UP
BEST1	2.36528	7.18445	2.74604	0.00711139	0.0708602	-2.67755	UP
TREML4	2.23409	4.34371	2.74599	0.00711244	0.0708602	-2.67768	UP
SDHAF3	1.67741	5.64503	2.7457	0.00711829	0.0708602	-2.67839	UP
KRT80	1.391	2.35479	2.74568	0.00711864	0.0708602	-2.67844	UP
CMTM2	1.29312	8.76544	2.74533	0.00712567	0.0708602	-2.6793	UP
IDH1	2.37272	7.74573	2.74495	0.00713329	0.0708602	-2.68023	UP
STK3	2.21055	5.86466	2.74487	0.00713494	0.0708602	-2.68043	UP
FGFR4	1.39733	2.42315	2.74469	0.00713855	0.0708602	-2.68087	UP
AANAT	1.61843	2.86434	2.7441	0.00715056	0.0708934	-2.68233	UP
CLEC12B	2.19207	4.67932	2.74404	0.0071519	0.0708934	-2.6825	UP
STMN1	2.25374	7.70593	2.74364	0.00715997	0.0709238	-2.68348	UP
UNC93B1	1.96761	8.52505	2.74291	0.00717477	0.0710149	-2.68528	UP
MAD2L1	1.97504	5.34036	2.74265	0.00718009	0.0710149	-2.68592	UP
NMRK1	1.96137	7.07726	2.74225	0.0071882	0.0710149	-2.68691	UP
SLC25A44	2.49378	8.2799	2.7422	0.00718923	0.0710149	-2.68703	UP
NME8	1.99366	4.93639	2.74168	0.00719982	0.07107	-2.68831	UP
FRMD3	2.45228	5.48094	2.74115	0.00721069	0.0711277	-2.68963	UP
RGS14	2.15967	9.083	2.74059	0.00722207	0.0711737	-2.691	UP
PDK3	1.00061	4.27685	2.74043	0.0072254	0.0711737	-2.6914	UP
RECQL4	2.12991	4.16622	2.7389	0.0072567	0.0713903	-2.69517	UP
POU2AF1	3.03205	7.18943	2.73866	0.00726166	0.0713903	-2.69576	UP
TAP1	3.16256	9.28727	2.73776	0.00728027	0.0715153	-2.69799	UP
LIMS3	1.47346	2.69399	2.7373	0.00728967	0.0715578	-2.69912	UP
B3GNT2	2.33829	7.13747	2.73706	0.0072947	0.0715578	-2.69972	UP
CIR1	2.13623	8.6514	2.73675	0.00730115	0.0715715	-2.70049	UP
RASGRP4	2.8338	8.63613	2.73516	0.00733405	0.0717515	-2.7044	UP
GABARAPL2	1.39115	9.71286	2.73472	0.00734322	0.0717515	-2.70549	UP
GPR108	1.79693	8.68928	2.7347	0.00734364	0.0717515	-2.70554	UP
BTNL8	1.92118	6.68962	2.73468	0.00734392	0.0717515	-2.70557	UP
ABHD5	2.21975	7.60609	2.7343	0.00735195	0.0717515	-2.70652	UP
IMPA2	1.81861	7.9932	2.73397	0.00735885	0.0717515	-2.70734	UP
UBE2F	2.17819	7.77193	2.7338	0.00736233	0.0717515	-2.70775	UP
NBN	2.65034	8.17322	2.73372	0.00736401	0.0717515	-2.70795	UP
RHBDF2	2.44491	8.0787	2.73351	0.00736842	0.0717515	-2.70847	UP
ARPC5	1.96723	11.102	2.73342	0.00737017	0.0717515	-2.70868	UP
TIMP3	1.52171	2.49957	2.733	0.00737892	0.0717874	-2.70971	UP
SLC4A9	1.05464	1.49908	2.73257	0.00738789	0.0718253	-2.71077	UP
NAA38	1.48883	6.85019	2.73167	0.00740684	0.0719602	-2.713	UP
LAMP2	2.55418	9.68456	2.73121	0.0074165	0.0720046	-2.71414	UP
WSB1	2.49257	9.31358	2.73068	0.00742753	0.0720581	-2.71543	UP
WLS	2.53388	7.24454	2.73046	0.00743218	0.0720581	-2.71597	UP
ICAM1	2.25762	7.79677	2.73015	0.00743864	0.0720713	-2.71673	UP
SLC4A11	1.17479	1.68097	2.7293	0.00745664	0.0721961	-2.71883	UP
CD163L1	1.48414	2.26191	2.72888	0.00746535	0.0721961	-2.71985	UP
STEAP4	2.72562	9.41826	2.72866	0.00747013	0.0721961	-2.72041	UP
ST14	2.5693	6.61992	2.72857	0.00747191	0.0721961	-2.72061	UP
MX2	2.5474	9.63766	2.72808	0.00748237	0.0722049	-2.72183	UP
EPAS1	2.41957	4.77619	2.72801	0.00748388	0.0722049	-2.72201	UP
MSL1	2.98852	9.40221	2.72781	0.0074881	0.0722049	-2.7225	UP
NUDT16	2.76208	7.2378	2.72748	0.00749495	0.0722218	-2.72329	UP
NECAB1	1.68675	3.32312	2.72642	0.0075175	0.0723898	-2.72591	UP
GNS	2.66808	9.65255	2.726	0.00752646	0.0724029	-2.72695	UP
TGM2	1.89408	5.31138	2.72572	0.00753245	0.0724029	-2.72764	UP
CCNDBP1	1.93055	9.42391	2.72563	0.00753419	0.0724029	-2.72784	UP
ACTN1	2.39682	10.3303	2.72524	0.00754264	0.0724035	-2.72881	UP
ARFGEF3	1.5304	2.60727	2.72515	0.00754448	0.0724035	-2.72903	UP
GPRIN1	1.8698	3.41431	2.72352	0.00757928	0.0726346	-2.73303	UP
ARPC3	1.63101	11.5752	2.72333	0.00758336	0.0726346	-2.7335	UP
STIL	2.29753	4.36554	2.7233	0.00758394	0.0726346	-2.73357	UP
PGK1	2.04611	11.0251	2.72232	0.00760497	0.0727868	-2.73598	UP
RAB42	1.33144	2.40245	2.72176	0.00761711	0.0728537	-2.73736	UP
ITGB4	2.0895	3.71536	2.72114	0.00763037	0.0729313	-2.73888	UP
OAS2	2.99229	9.03772	2.72051	0.00764389	0.0730112	-2.74042	UP
MTHFD2	2.52816	7.23575	2.72002	0.00765451	0.073037	-2.74162	UP
RAD51AP1	2.00281	3.96495	2.71987	0.00765767	0.073037	-2.74198	UP
TMEM234	1.67006	6.04621	2.71957	0.00766423	0.073037	-2.74273	UP
MAD2L1BP	1.72479	7.26768	2.71943	0.00766721	0.073037	-2.74307	UP
AZI2	2.38171	7.43768	2.71881	0.00768067	0.0731161	-2.74459	UP
MYLIP	2.19628	8.3026	2.71842	0.00768899	0.0731461	-2.74553	UP
DHCR24	2.58616	5.85085	2.71781	0.0077024	0.0731754	-2.74705	UP
DACH1	2.30663	4.59511	2.71636	0.00773375	0.073424	-2.75058	UP
RNASE6	1.65078	8.74609	2.71493	0.00776514	0.0736726	-2.7541	UP
SMTN	2.08496	4.09185	2.71384	0.0077889	0.0738485	-2.75676	UP
WBP2	2.04482	9.94365	2.71332	0.0078003	0.0738485	-2.75803	UP
AGFG1	3.00011	7.84758	2.71326	0.00780175	0.0738485	-2.7582	UP
CRADD	1.5017	5.50034	2.71313	0.00780453	0.0738485	-2.75851	UP
PDIA4	2.52702	8.66111	2.71258	0.00781664	0.0739137	-2.75985	UP
AATK	2.89946	6.61178	2.7112	0.00784696	0.0740739	-2.76322	UP
IRF2BPL	2.87352	6.73889	2.71101	0.00785113	0.0740739	-2.76368	UP
LAMTOR4	1.10177	9.78385	2.71061	0.00786	0.0740739	-2.76466	UP
UQCRH	1.87618	8.19869	2.71049	0.00786275	0.0740739	-2.76497	UP
KIAA1257	1.69745	4.93346	2.71044	0.0078638	0.0740739	-2.76508	UP
HNRNPH2	2.36253	8.75732	2.71035	0.00786576	0.0740739	-2.7653	UP
SEPHS2	2.20917	7.997	2.71015	0.00787019	0.0740739	-2.76579	UP
LRRC29	1.4231	3.79711	2.70952	0.00788417	0.0741103	-2.76733	UP
PLXNC1	3.12519	9.50536	2.70912	0.00789308	0.0741103	-2.76831	UP
IL17RA	3.00392	9.90035	2.70903	0.00789498	0.0741103	-2.76852	UP
CHRNA2	1.64451	2.9248	2.70869	0.00790263	0.074133	-2.76937	UP
SLC7A5	2.65758	6.41109	2.70778	0.00792281	0.074273	-2.77158	UP
SLC22A15	2.57244	6.21427	2.7071	0.00793799	0.0743661	-2.77325	UP
MOB1A	2.32823	10.1811	2.70618	0.00795847	0.0744741	-2.77549	UP
CLGN	1.12368	1.83874	2.70611	0.00796003	0.0744741	-2.77566	UP
HMGN2	1.78507	10.6551	2.70521	0.00798016	0.0745809	-2.77785	UP
CCR1	2.37274	9.30947	2.70503	0.00798416	0.0745809	-2.77829	UP
CINP	1.75737	7.21548	2.70447	0.00799674	0.0746201	-2.77966	UP
POU5F1P3	1.44829	4.07356	2.7042	0.00800281	0.0746201	-2.78032	UP
HPGD	2.05871	5.52718	2.70401	0.00800724	0.0746201	-2.7808	UP
TNNT1	2.04522	4.19168	2.70352	0.00801828	0.0746739	-2.78199	UP
MS4A6A	2.10914	9.59991	2.70273	0.00803598	0.0747735	-2.78391	UP
TFE3	2.80755	7.9943	2.70247	0.00804182	0.0747735	-2.78454	UP
POLR2J	1.28898	7.55117	2.70234	0.00804481	0.0747735	-2.78487	UP
NLRP12	2.36143	8.0954	2.70181	0.00805674	0.0748352	-2.78615	UP
LAMB3	1.57874	2.7654	2.70097	0.00807588	0.0749213	-2.78821	UP
S1PR4	1.38646	9.47826	2.70093	0.00807658	0.0749213	-2.78829	UP
TSG101	1.62957	8.59482	2.70043	0.0080879	0.0749324	-2.78951	UP
LYVE1	1.66208	3.31438	2.70041	0.00808836	0.0749324	-2.78956	UP
UNC13B	2.02829	3.68715	2.70009	0.00809582	0.0749525	-2.79036	UP
PLXDC2	2.9039	8.04973	2.69938	0.00811197	0.0750529	-2.79209	UP
SUB1	2.60929	8.61798	2.69814	0.00814009	0.0752639	-2.7951	UP
TRHDE	1.33278	2.24881	2.69724	0.00816058	0.0754042	-2.79728	UP
LIPH	1.6479	3.12163	2.69668	0.00817351	0.0754745	-2.79866	UP
RNF208	1.76888	3.2318	2.69641	0.00817961	0.0754816	-2.7993	UP
OSBPL6	1.56859	2.81817	2.696	0.0081891	0.0755199	-2.80031	UP
TMEM71	2.1547	8.99093	2.69522	0.00820706	0.0755314	-2.80221	UP
C7orf61	1.63098	3.41955	2.69513	0.00820903	0.0755314	-2.80242	UP
BEAN1	1.85572	3.49874	2.69505	0.00821093	0.0755314	-2.80262	UP
DENND3	2.78244	9.32967	2.695	0.00821198	0.0755314	-2.80273	UP
COL1A2	1.18965	1.56959	2.69479	0.008217	0.0755314	-2.80326	UP
CDK5RAP2	2.71342	7.12066	2.69454	0.00822274	0.0755351	-2.80387	UP
BTBD19	2.16808	4.211	2.69369	0.00824221	0.0756648	-2.80592	UP
NODAL	1.07448	1.95345	2.69345	0.0082477	0.0756657	-2.8065	UP
ARHGEF40	2.61652	7.81844	2.69319	0.00825375	0.0756657	-2.80714	UP
BRCA1	2.56893	5.47902	2.6928	0.00826284	0.0756657	-2.8081	UP
LRWD1	2.16507	6.69609	2.69276	0.00826367	0.0756657	-2.80818	UP
RARA	2.74754	8.40141	2.69246	0.0082707	0.0756811	-2.80892	UP
CNEP1R1	2.10404	7.31948	2.6922	0.00827668	0.075687	-2.80955	UP
BUD31	1.79278	7.95826	2.69109	0.00830244	0.0758735	-2.81225	UP
HEXB	2.10131	8.95876	2.69034	0.00831996	0.0759391	-2.81408	UP
SLC35B1	1.90053	7.17918	2.69023	0.0083224	0.0759391	-2.81433	UP
CPEB4	2.98815	7.4544	2.68974	0.00833377	0.0759391	-2.81552	UP
SEC61G	1.28967	7.79179	2.6896	0.00833718	0.0759391	-2.81587	UP
CUTC	1.78561	6.95547	2.68942	0.00834131	0.0759391	-2.8163	UP
SIGLEC16	2.09429	4.26965	2.6894	0.00834177	0.0759391	-2.81635	UP
HPCAL1	1.93997	8.27591	2.68855	0.00836166	0.0759775	-2.81842	UP
SH2D4B	1.10723	1.82429	2.68852	0.00836235	0.0759775	-2.81849	UP
KCNK5	1.78603	3.22117	2.6883	0.00836743	0.0759775	-2.81902	UP
TMUB2	1.99162	8.08381	2.68793	0.00837626	0.0759775	-2.81993	UP
GSN	1.85346	8.78295	2.68761	0.00838375	0.0759775	-2.82071	UP
RDH5	1.79083	4.76304	2.6868	0.00840269	0.0759775	-2.82267	UP
CFLAR	3.05934	10.0598	2.68677	0.0084033	0.0759775	-2.82273	UP
SPTLC2	2.98956	8.4755	2.68662	0.00840695	0.0759775	-2.82311	UP
CFAP45	1.8326	4.40853	2.68662	0.008407	0.0759775	-2.82311	UP
MCM2	2.56515	5.99312	2.68651	0.00840948	0.0759775	-2.82337	UP
ST3GAL6	2.23591	6.19406	2.68649	0.00840987	0.0759775	-2.82341	UP
PHF21A	2.92574	8.12434	2.68647	0.00841036	0.0759775	-2.82346	UP
JMJD6	2.33319	6.59804	2.68593	0.00842312	0.0759982	-2.82478	UP
AREG	1.46168	2.86783	2.68569	0.00842874	0.0759982	-2.82536	UP
PPT1	1.93141	10.7522	2.68511	0.00844244	0.0760589	-2.82677	UP
ARPC2	1.81441	11.9852	2.68481	0.00844949	0.0760589	-2.82749	UP
CDC42BPA	2.0962	3.92333	2.68472	0.00845159	0.0760589	-2.82771	UP
ERGIC1	2.6389	9.32792	2.68433	0.00846087	0.0760941	-2.82866	UP
PGM1	2.14131	7.22722	2.68408	0.00846674	0.0760986	-2.82926	UP
GNA15	2.19465	6.45001	2.68311	0.00848968	0.0761974	-2.83161	UP
ATP1B2	1.47673	2.9158	2.68282	0.00849657	0.0761974	-2.83231	UP
GTF2H2C	1.89731	5.02763	2.68275	0.00849827	0.0761974	-2.83249	UP
EMC2	2.05334	6.35102	2.68255	0.00850297	0.0761974	-2.83297	UP
SCPEP1	2.13255	9.12742	2.68248	0.00850462	0.0761974	-2.83314	UP
CPQ	1.78049	8.44115	2.68155	0.00852672	0.076331	-2.83539	UP
RSPH1	1.03746	1.75508	2.68098	0.00854047	0.076331	-2.83679	UP
ALDH1A3	1.06128	1.77566	2.68087	0.00854292	0.076331	-2.83704	UP
SPATS2	2.37916	5.16736	2.68023	0.00855833	0.076331	-2.8386	UP
SIRPA	3.03095	9.13701	2.67991	0.0085659	0.076331	-2.83937	UP
PPP4C	1.62109	9.14539	2.67977	0.00856931	0.076331	-2.83971	UP
B4GALT2	2.08359	3.97614	2.67969	0.00857113	0.076331	-2.8399	UP
FGD4	2.89275	6.59201	2.67957	0.00857407	0.076331	-2.84019	UP
HLA-C	2.92414	12.7953	2.67948	0.00857625	0.076331	-2.84042	UP
SMAD1	1.99174	4.31192	2.67947	0.00857653	0.076331	-2.84044	UP
ACSS3	1.65473	2.9626	2.67937	0.00857881	0.076331	-2.84067	UP
TIMP2	2.99827	8.64737	2.67895	0.00858894	0.0763574	-2.8417	UP
FNDC3B	2.71762	7.92555	2.6788	0.00859257	0.0763574	-2.84206	UP
YPEL5	2.13585	9.24552	2.67838	0.00860266	0.0763724	-2.84308	UP
DPY19L2P3	1.17191	1.98256	2.67822	0.00860651	0.0763724	-2.84347	UP
PCYT1B	2.07075	3.92302	2.67764	0.00862026	0.0763724	-2.84486	UP
IL15RA	1.89361	5.9104	2.67763	0.00862066	0.0763724	-2.8449	UP
SLC19A1	2.16139	7.85545	2.67751	0.00862344	0.0763724	-2.84518	UP
MAB21L3	1.58459	5.1248	2.67677	0.00864138	0.0763724	-2.84698	UP
RRBP1	3.00211	7.51609	2.67675	0.00864182	0.0763724	-2.84702	UP
PDIA6	2.50004	8.94082	2.67657	0.00864603	0.0763724	-2.84745	UP
FAM200B	2.19737	6.83218	2.67653	0.00864713	0.0763724	-2.84756	UP
FAM228B	2.19043	5.59822	2.67648	0.00864817	0.0763724	-2.84766	UP
ACTA2	1.79958	5.62996	2.67597	0.00866047	0.0764334	-2.84889	UP
SNX11	1.88072	7.94858	2.67491	0.00868624	0.076558	-2.85147	UP
COL24A1	1.80286	3.25487	2.67475	0.00868996	0.076558	-2.85184	UP
SLC12A8	1.52438	2.74609	2.67472	0.0086908	0.076558	-2.85193	UP
PISD	2.2601	8.72121	2.67353	0.00871964	0.0767165	-2.8548	UP
ROM1	1.57199	3.11477	2.67287	0.00873569	0.0767794	-2.8564	UP
NKAPL	1.2078	2.52054	2.67279	0.00873763	0.0767794	-2.85659	UP
IL4R	2.83469	8.85086	2.67254	0.00874362	0.0767845	-2.85718	UP
EYA2	1.29755	2.00529	2.67208	0.0087549	0.0768063	-2.8583	UP
ADAM17	2.56501	7.67217	2.672	0.00875695	0.0768063	-2.8585	UP
TMX4	2.49435	8.67357	2.6707	0.00878865	0.0770366	-2.86164	UP
HCG27	2.69723	6.66173	2.66974	0.00881227	0.0771959	-2.86397	UP
CLEC4A	1.69993	8.17918	2.66903	0.0088296	0.0772999	-2.86567	UP
WDFY3	3.23437	7.38422	2.66842	0.00884447	0.0773822	-2.86713	UP
PLEKHG6	1.24137	2.79907	2.66766	0.00886328	0.077499	-2.86897	UP
FKBP1A	2.22657	9.8573	2.66698	0.00887995	0.0775969	-2.8706	UP
PARPBP	1.96456	4.00972	2.66385	0.00895779	0.0781501	-2.87817	UP
PGAM1	1.88534	10.402	2.6637	0.00896133	0.0781501	-2.87851	UP
DYRK3	1.55894	3.21155	2.66284	0.00898283	0.0781501	-2.88059	UP
RIN3	2.61284	8.90736	2.66282	0.0089833	0.0781501	-2.88063	UP
RBM47	2.676	8.21603	2.66253	0.00899049	0.0781501	-2.88133	UP
C1orf122	1.46566	5.5385	2.66239	0.00899399	0.0781501	-2.88166	UP
MLKL	2.202	8.15097	2.66237	0.00899459	0.0781501	-2.88172	UP
NOSTRIN	1.00408	1.73147	2.66224	0.00899774	0.0781501	-2.88202	UP
USP32	2.73283	8.09216	2.66222	0.00899844	0.0781501	-2.88209	UP
TKT	2.3906	10.8596	2.66175	0.00901016	0.078204	-2.88322	UP
ENTPD1	2.89719	8.06116	2.6605	0.00904147	0.078421	-2.88623	UP
RHOBTB1	2.35964	4.86131	2.66018	0.00904946	0.078421	-2.88699	UP
LITAF	2.01889	12.1188	2.65994	0.00905542	0.078421	-2.88756	UP
OMG	2.00148	4.04313	2.65987	0.00905731	0.078421	-2.88774	UP
C1GALT1	2.52746	7.18916	2.65864	0.00908816	0.0785921	-2.89069	UP
KCNMA1	1.78613	2.95858	2.6583	0.00909682	0.078619	-2.89152	UP
SCN9A	2.02297	3.94673	2.65752	0.00911661	0.0786939	-2.8934	UP
HSPA1A	3.06658	8.62474	2.65694	0.00913122	0.078772	-2.89479	UP
WDR62	2.12457	4.02711	2.6566	0.00913979	0.0787943	-2.8956	UP
NFE2L2	2.24135	8.85522	2.65618	0.00915042	0.0787943	-2.89661	UP
PPP4R1	2.61633	8.40903	2.65595	0.0091563	0.0787943	-2.89716	UP
JDP2	2.79169	6.3977	2.65563	0.00916445	0.0787943	-2.89793	UP
NUCB2	2.28111	7.64141	2.65539	0.0091706	0.0787943	-2.89852	UP
KLF6	2.23155	10.4815	2.6553	0.00917273	0.0787943	-2.89872	UP
KIF18A	1.94356	3.80056	2.65439	0.00919583	0.0789114	-2.9009	UP
RAB27A	2.54945	8.97939	2.65433	0.00919751	0.0789114	-2.90106	UP
SLC31A2	1.67024	8.87912	2.65404	0.00920496	0.0789275	-2.90176	UP
NAPRT	1.69763	7.4699	2.65287	0.00923483	0.0791358	-2.90456	UP
CLMN	2.61467	6.72564	2.65222	0.00925133	0.0792292	-2.90611	UP
CXCL16	2.05759	8.06123	2.65176	0.00926314	0.0792824	-2.90721	UP
MRVI1	2.56279	7.11647	2.65112	0.00927968	0.079376	-2.90876	UP
SULT1A4	1.93524	5.28819	2.65013	0.00930516	0.0795459	-2.91113	UP
PHLDA3	1.33491	2.52794	2.64961	0.00931847	0.0796117	-2.91237	UP
FAM160A2	2.25219	7.47879	2.6492	0.00932902	0.0796537	-2.91335	UP
FSTL3	2.08692	4.51815	2.64798	0.00936067	0.0798758	-2.91629	UP
ARNTL2	2.13746	3.99818	2.64741	0.0093755	0.0799542	-2.91766	UP
ARL8A	2.76476	6.82508	2.64636	0.00940281	0.0801087	-2.92018	UP
C1RL	2.82987	7.35647	2.64622	0.00940636	0.0801087	-2.9205	UP
PTGR1	1.63002	3.3576	2.64606	0.00941058	0.0801087	-2.92089	UP
DEDD2	1.92693	8.57266	2.6457	0.00941997	0.0801284	-2.92175	UP
SEZ6	1.04856	2.34744	2.64551	0.00942471	0.0801284	-2.92219	UP
IL13RA1	2.37256	9.14718	2.64532	0.00942987	0.0801284	-2.92266	UP
ITPRIP	2.572	8.34221	2.6448	0.00944338	0.0801653	-2.9239	UP
U2AF1	1.46493	7.89198	2.64443	0.00945308	0.0801653	-2.92479	UP
TLR1	2.02632	9.25341	2.64433	0.00945552	0.0801653	-2.92502	UP
PPP2R3C	1.97075	7.74619	2.64428	0.00945685	0.0801653	-2.92514	UP
LTBR	2.1904	7.8491	2.64398	0.0094648	0.0801847	-2.92586	UP
MS4A3	2.38924	6.05249	2.64232	0.00950841	0.080506	-2.92984	UP
MYO10	2.34302	4.48883	2.6415	0.00952989	0.0806173	-2.9318	UP
CAPN11	1.06152	1.73666	2.64117	0.00953863	0.0806173	-2.93259	UP
ERGIC2	2.0052	7.59392	2.64082	0.00954776	0.0806458	-2.93342	UP
KCNE5	1.19224	2.2032	2.64039	0.00955908	0.0806458	-2.93445	UP
SLC22A16	1.85158	4.33835	2.64012	0.00956632	0.0806589	-2.9351	UP
RTN2	2.06401	4.61464	2.63919	0.00959087	0.0807866	-2.93732	UP
NABP1	2.5365	8.73812	2.63911	0.00959288	0.0807866	-2.9375	UP
HHEX	1.92868	7.95067	2.63869	0.00960403	0.0808325	-2.93851	UP
SYF2	1.99392	8.48586	2.63828	0.00961486	0.0808756	-2.93948	UP
GTF2H2C_2	2.03352	5.49657	2.63804	0.00962125	0.0808813	-2.94006	UP
MME	2.79214	9.07309	2.63682	0.00965386	0.0810449	-2.94299	UP
DEK	1.77241	7.0409	2.63677	0.00965517	0.0810449	-2.9431	UP
TBKBP1	2.62682	5.91841	2.63667	0.00965788	0.0810449	-2.94335	UP
SNX27	2.54155	8.32034	2.6363	0.00966763	0.0810735	-2.94422	UP
BNIP2	2.27758	9.069	2.63611	0.00967273	0.0810735	-2.94467	UP
ATP9A	2.56046	5.17664	2.63469	0.00971057	0.081314	-2.94805	UP
EFHD2	2.12277	10.7049	2.63443	0.00971753	0.081314	-2.94867	UP
PSMA2	1.69603	8.47198	2.63439	0.00971864	0.081314	-2.94877	UP
MMP19	1.57471	3.20636	2.63345	0.00974404	0.0814784	-2.95103	UP
SAMD9	2.78339	8.41288	2.63305	0.00975464	0.0815189	-2.95197	UP
ABCC11	1.08268	1.28696	2.63248	0.00977004	0.0815994	-2.95334	UP
CACNA1A	1.74665	3.34088	2.63226	0.00977592	0.0816004	-2.95386	UP
LILRA3	3.0397	6.69624	2.63193	0.00978472	0.0816258	-2.95463	UP
SRP14	1.53376	9.53854	2.63164	0.00979277	0.0816448	-2.95535	UP
DENND5B	1.7562	3.39482	2.63106	0.00980832	0.0816783	-2.95672	UP
SOX15	1.14644	2.14278	2.63033	0.00982816	0.0817955	-2.95847	UP
NEDD9	2.51766	8.4319	2.62993	0.00983891	0.0818368	-2.95941	UP
KLHL8	2.59289	6.77018	2.62924	0.0098576	0.0819442	-2.96105	UP
TMED9	1.79065	8.91208	2.62867	0.00987321	0.0820258	-2.96242	UP
KYNU	2.10022	7.08183	2.6282	0.00988589	0.082083	-2.96353	UP
NHLH1	1.50714	2.77566	2.62772	0.00989907	0.0821443	-2.96468	UP
FAM111B	2.27508	4.5694	2.62704	0.0099176	0.0821927	-2.9663	UP
SORCS2	1.58787	2.82647	2.62692	0.00992072	0.0821927	-2.96657	UP
NSFP1	1.77167	4.08599	2.6267	0.00992668	0.0821927	-2.96709	UP
ARFIP1	1.86662	6.4501	2.62665	0.00992811	0.0821927	-2.96722	UP
MYO7B	2.06913	5.11441	2.62602	0.00994536	0.0822408	-2.96872	UP
SLC7A11	2.00542	3.78045	2.62601	0.00994554	0.0822408	-2.96873	UP
SPAG6	1.08288	1.9665	2.62521	0.00996742	0.0823192	-2.97064	UP
ZFAND6	1.9331	8.36601	2.62508	0.00997099	0.0823192	-2.97095	UP
PDE3A	1.77705	3.23536	2.62486	0.00997707	0.0823192	-2.97147	UP
TAF7	2.08204	9.15053	2.62482	0.00997827	0.0823192	-2.97158	UP
SH3PXD2B	2.21438	4.06268	2.62396	0.010002	0.0824204	-2.97363	UP
STARD10	1.78973	6.01489	2.6238	0.0100063	0.0824204	-2.974	UP
HAT1	2.05239	7.48707	2.62374	0.010008	0.0824204	-2.97415	UP
CKS1B	1.50542	5.76615	2.62347	0.0100154	0.0824338	-2.97479	UP
PKM	2.59989	10.8657	2.62152	0.0100692	0.0826161	-2.97942	UP
CCDC28A	1.64238	7.84378	2.62125	0.0100765	0.0826161	-2.98005	UP
DEFT1P2	1.05112	1.28	2.62124	0.0100768	0.0826161	-2.98007	UP
PARD3	2.02539	4.04861	2.62109	0.0100811	0.0826161	-2.98044	UP
HSD17B11	1.96653	9.84066	2.62104	0.0100825	0.0826161	-2.98056	UP
YIPF4	1.97361	8.29416	2.62099	0.0100839	0.0826161	-2.98068	UP
FLVCR2	2.36858	5.66057	2.62098	0.0100842	0.0826161	-2.98071	UP
GALNT3	2.35431	6.6483	2.62054	0.0100962	0.0826574	-2.98174	UP
NRGN	2.5945	8.93394	2.62037	0.010101	0.0826574	-2.98214	UP
PTP4A1	2.23906	7.47522	2.61898	0.0101398	0.0829272	-2.98546	UP
ARF1	1.89246	10.8868	2.61836	0.0101569	0.0830191	-2.98691	UP
TMEM59	2.18944	9.15036	2.61787	0.0101705	0.083069	-2.98807	UP
ELMO2	2.40918	8.18645	2.61772	0.0101747	0.083069	-2.98843	UP
GABARAPL1	2.15908	7.87217	2.61727	0.0101875	0.0830774	-2.98951	UP
CNKSR1	1.9622	3.88015	2.61725	0.010188	0.0830774	-2.98956	UP
DOCK4	2.46754	5.54153	2.61706	0.0101933	0.0830774	-2.99001	UP
SBNO2	3.16294	7.62136	2.61587	0.0102267	0.0832231	-2.99283	UP
KIF27	2.02913	5.3087	2.61586	0.010227	0.0832231	-2.99286	UP
ACSL4	2.75279	8.17702	2.61579	0.0102288	0.0832231	-2.99301	UP
LAMC1	2.76822	5.32794	2.61536	0.0102408	0.0832717	-2.99403	UP
PRCP	1.99083	9.16567	2.61516	0.0102466	0.0832717	-2.99451	UP
ARHGAP11A	2.28848	4.5917	2.61483	0.0102557	0.0832982	-2.99528	UP
DHX34	2.50664	7.39585	2.61417	0.0102744	0.0833984	-2.99685	UP
ILK	1.86415	9.42808	2.61398	0.0102798	0.0833984	-2.99731	UP
TMEM106C	1.8195	6.5874	2.61359	0.0102906	0.083414	-2.99822	UP
ZBTB8OS	1.99529	6.30775	2.61349	0.0102935	0.083414	-2.99846	UP
C12orf76	1.98503	6.07015	2.61271	0.0103156	0.08343	-3.00032	UP
MT1E	1.20691	4.07282	2.61255	0.0103201	0.08343	-3.00069	UP
CMTM6	2.17374	10.5072	2.61253	0.0103208	0.08343	-3.00075	UP
CEL	1.42514	2.48408	2.6125	0.0103216	0.08343	-3.00082	UP
CENPI	1.7469	3.30883	2.61212	0.0103324	0.08343	-3.00172	UP
VSTM1	1.68623	6.78106	2.61208	0.0103336	0.08343	-3.00182	UP
XPO6	2.70564	10.4648	2.61196	0.0103367	0.08343	-3.00208	UP
CNGB1	1.55964	2.86559	2.6113	0.0103556	0.0835345	-3.00365	UP
TMEM17	1.18036	2.32704	2.61049	0.0103787	0.0836202	-3.00558	UP
PDE2A	1.91576	3.96821	2.61046	0.0103794	0.0836202	-3.00564	UP
JAK3	2.6914	9.15189	2.60831	0.0104407	0.0839864	-3.01073	UP
TSC22D1	2.32531	7.17193	2.60822	0.0104433	0.0839864	-3.01094	UP
STARD5	1.24809	4.92247	2.60729	0.01047	0.0840677	-3.01315	UP
ADAM19	2.93934	8.15515	2.60711	0.0104751	0.0840677	-3.01357	UP
ITM2B	1.56623	12.6491	2.60681	0.0104838	0.0840899	-3.01428	UP
MEF2B	2.09031	4.39275	2.60551	0.010521	0.0843403	-3.01734	UP
NFASC	1.21809	2.09822	2.60465	0.0105458	0.0844907	-3.01938	UP
ADORA2B	1.64853	4.15836	2.60445	0.0105516	0.0844907	-3.01986	UP
MROH6	2.38895	4.80781	2.60377	0.0105712	0.0845795	-3.02146	UP
KBTBD7	2.0971	6.9185	2.60365	0.0105747	0.0845795	-3.02174	UP
SLC26A6	2.24453	6.29743	2.60314	0.0105894	0.0846145	-3.02294	UP
SH3TC2	1.93144	3.60944	2.60309	0.010591	0.0846145	-3.02307	UP
CC2D2A	1.60526	3.89493	2.60286	0.0105977	0.0846185	-3.02362	UP
LETM2	2.01202	5.06868	2.60266	0.0106034	0.0846185	-3.02408	UP
NFIB	1.23248	2.22263	2.60196	0.0106238	0.0846458	-3.02574	UP
CENPN	1.99617	4.30696	2.60184	0.0106271	0.0846458	-3.02601	UP
RBCK1	2.04077	8.75457	2.60166	0.0106323	0.0846458	-3.02643	UP
PGRMC1	2.11114	7.9307	2.60165	0.0106327	0.0846458	-3.02646	UP
CCDC150	1.46092	2.70423	2.60141	0.0106395	0.0846458	-3.02702	UP
JUN	2.43121	5.34129	2.6013	0.0106427	0.0846458	-3.02728	UP
P4HA2	1.52343	2.8626	2.5999	0.0106835	0.0849228	-3.03058	UP
RAB3D	2.39079	9.08258	2.59905	0.0107084	0.0850248	-3.03259	UP
LILRB2	2.36293	9.81433	2.59862	0.0107212	0.085079	-3.03362	UP
SKAP2	2.28473	9.06866	2.59816	0.0107346	0.0851192	-3.03469	UP
SYT1	1.19786	1.99485	2.59768	0.0107485	0.0851192	-3.03582	UP
HSDL2	2.27302	7.50406	2.59739	0.0107571	0.0851192	-3.0365	UP
BCL2L2-PABPN1	1.03124	4.01	2.59735	0.0107582	0.0851192	-3.03659	UP
COX8A	1.1752	8.83362	2.59721	0.0107623	0.0851192	-3.03692	UP
PRUNE2	2.21115	4.17222	2.59682	0.0107739	0.0851477	-3.03785	UP
TMCO3	2.3218	7.00541	2.59668	0.010778	0.0851477	-3.03818	UP
HTRA1	1.74125	3.45167	2.59635	0.0107877	0.0851768	-3.03895	UP
GTPBP2	2.60109	7.42342	2.59596	0.0107994	0.0852216	-3.03989	UP
SP110	2.12611	9.50485	2.59543	0.0108149	0.0852969	-3.04113	UP
PSMD6	1.9011	8.39268	2.59515	0.0108233	0.0853152	-3.0418	UP
SYTL4	1.97061	3.88815	2.59493	0.0108297	0.0853181	-3.0423	UP
RPL39L	1.51776	4.04812	2.59425	0.0108498	0.0853815	-3.04391	UP
FAM27E3	1.42639	2.72219	2.59336	0.0108761	0.0855055	-3.046	UP
TNNI2	1.34991	5.03419	2.59331	0.0108776	0.0855055	-3.04612	UP
FBXO43	1.25458	2.2656	2.59303	0.010886	0.0855239	-3.04678	UP
TIFA	2.25453	6.77446	2.59253	0.0109007	0.0855922	-3.04795	UP
DNM1	1.87441	3.58314	2.59158	0.010929	0.085658	-3.05018	UP
DPY19L1P1	1.49336	3.02936	2.5915	0.0109313	0.085658	-3.05037	UP
MFSD1	2.08631	8.94129	2.59144	0.0109333	0.085658	-3.05052	UP
PTPRVP	1.25148	2.22528	2.59071	0.0109549	0.0856885	-3.05223	UP
MAD2L2	1.44141	6.96535	2.59026	0.0109683	0.0856885	-3.05328	UP
EPDR1	1.7497	3.62828	2.59016	0.0109713	0.0856885	-3.05351	UP
ORAI3	1.76262	7.42411	2.59014	0.010972	0.0856885	-3.05358	UP
PSMC1	1.80024	8.51045	2.59009	0.0109735	0.0856885	-3.05369	UP
TIPIN	1.80004	4.38044	2.58968	0.0109859	0.0857383	-3.05466	UP
SPOCD1	2.02072	4.53555	2.58899	0.0110063	0.0858373	-3.05626	UP
GLIS2	1.69399	3.12511	2.58862	0.0110176	0.0858373	-3.05715	UP
DBI	1.98906	7.92948	2.58857	0.011019	0.0858373	-3.05726	UP
COX17	1.25928	6.92743	2.58814	0.011032	0.0858373	-3.05828	UP
YIF1B	1.87526	6.8562	2.58801	0.0110358	0.0858373	-3.05858	UP
DRAP1	1.66288	8.257	2.58797	0.011037	0.0858373	-3.05867	UP
PLOD2	1.90717	3.69393	2.58784	0.011041	0.0858373	-3.05898	UP
PPP1R12A	2.41545	8.83399	2.58688	0.0110699	0.0860146	-3.06123	UP
OSMR	1.12484	1.98858	2.58635	0.0110857	0.0860434	-3.06247	UP
GNB2	2.44912	9.17686	2.58584	0.0111012	0.086116	-3.06367	UP
ZNF281	2.28659	7.41508	2.58455	0.0111401	0.0863712	-3.06669	UP
MTMR3	2.92876	8.64922	2.58342	0.0111745	0.0864017	-3.06935	UP
LPAR2	2.28021	8.10773	2.58327	0.0111792	0.0864017	-3.06971	UP
OLFML2A	1.83073	3.32124	2.58295	0.0111888	0.0864017	-3.07045	UP
DDIAS	2.2564	5.00206	2.58285	0.0111919	0.0864017	-3.07068	UP
NFAM1	2.66869	9.7052	2.58283	0.0111924	0.0864017	-3.07073	UP
DDR2	1.6642	3.05184	2.58281	0.0111931	0.0864017	-3.07078	UP
PPP1R15A	2.05678	8.35646	2.58261	0.0111993	0.0864017	-3.07126	UP
GBAP1	1.48496	4.77854	2.58246	0.0112039	0.0864017	-3.07161	UP
RAB33B	2.31081	6.54039	2.58216	0.0112128	0.0864017	-3.0723	UP
CDK14	2.54377	6.09827	2.58214	0.0112135	0.0864017	-3.07235	UP
SLC8A1	2.6186	6.84813	2.582	0.0112178	0.0864017	-3.07268	UP
SSH3	2.37332	5.95915	2.58199	0.011218	0.0864017	-3.0727	UP
HEXIM2	1.69372	5.21599	2.58182	0.0112234	0.0864017	-3.07311	UP
RABGEF1	2.39743	7.11596	2.58136	0.0112372	0.0864615	-3.07417	UP
ARHGAP42	2.02322	3.87741	2.58081	0.0112542	0.0864749	-3.07547	UP
STAT1	2.44337	10.3496	2.58076	0.0112556	0.0864749	-3.07558	UP
CCDC159	1.75247	7.01445	2.58071	0.0112573	0.0864749	-3.07571	UP
SLC25A37	2.00324	12.1054	2.58051	0.0112634	0.0864751	-3.07618	UP
DUSP18	1.64154	6.40573	2.58014	0.0112747	0.0865145	-3.07704	UP
TSPAN9	2.36501	4.73845	2.5799	0.0112821	0.0865245	-3.07761	UP
TMEM108	1.09773	1.9484	2.57878	0.0113163	0.0866774	-3.08022	UP
C16orf95	1.21782	3.01527	2.57877	0.0113167	0.0866774	-3.08025	UP
ZNF396	1.82593	4.47876	2.57865	0.0113204	0.0866774	-3.08053	UP
TMLHE	2.01441	5.7745	2.57754	0.0113545	0.0868386	-3.08312	UP
VSIG10L	1.62886	3.21056	2.5773	0.011362	0.0868386	-3.08369	UP
VEPH1	1.7544	3.63885	2.57717	0.011366	0.0868386	-3.08399	UP
ARID3A	2.70519	6.90121	2.57612	0.0113984	0.0870397	-3.08645	UP
LSM3	1.77791	6.98295	2.57553	0.0114167	0.0870909	-3.08783	UP
TMEM33	2.53398	7.7194	2.57531	0.0114236	0.0870909	-3.08835	UP
BIN2	2.12567	10.8196	2.57494	0.011435	0.0871311	-3.08921	UP
ARHGDIB	1.5286	13.3095	2.5741	0.0114611	0.087208	-3.09118	UP
ATP11B	2.96803	8.1225	2.5739	0.0114674	0.087208	-3.09165	UP
VASP	2.67235	9.88287	2.57387	0.0114682	0.087208	-3.09171	UP
MRPL23	1.31882	7.05171	2.57382	0.0114697	0.087208	-3.09182	UP
LILRB4	2.51136	6.97817	2.5727	0.0115047	0.0873814	-3.09445	UP
OXER1	1.88818	5.80063	2.57252	0.0115104	0.0873814	-3.09488	UP
EFCAB12	1.9462	3.97401	2.57216	0.0115216	0.0873814	-3.09571	UP
ANPEP	2.73502	9.78363	2.57195	0.0115282	0.0873814	-3.09621	UP
CD24	2.61406	7.40084	2.57176	0.0115341	0.0873814	-3.09664	UP
ATP6V1E1	1.90412	8.89768	2.57172	0.0115353	0.0873814	-3.09674	UP
ADARB2	1.59499	2.51781	2.57135	0.011547	0.0873821	-3.09761	UP
TRPM2	2.64451	5.84243	2.57131	0.0115481	0.0873821	-3.09769	UP
ARHGAP9	2.11088	10.2211	2.57031	0.0115794	0.087541	-3.10002	UP
MOSPD3	1.57371	5.79764	2.57025	0.0115815	0.087541	-3.10018	UP
SIX5	1.36716	2.4806	2.56998	0.0115899	0.0875578	-3.1008	UP
TIMM17A	1.90955	7.02271	2.56963	0.0116008	0.0875879	-3.10162	UP
ADAMTSL4	2.85179	6.83807	2.56925	0.0116127	0.0875879	-3.1025	UP
STAT3	2.46655	9.92674	2.56898	0.0116214	0.0875879	-3.10314	UP
SLC9A1	2.73062	6.89037	2.56897	0.0116218	0.0875879	-3.10317	UP
B3GNT5	2.35593	6.05097	2.56887	0.0116248	0.0875879	-3.10339	UP
PTPRN	1.32751	2.65261	2.56838	0.0116402	0.087599	-3.10453	UP
ABHD2	2.79062	7.92016	2.56826	0.011644	0.087599	-3.10481	UP
CLEC2L	1.53347	2.71994	2.56808	0.0116496	0.087599	-3.10523	UP
DNAH10	1.89127	3.46741	2.56801	0.0116519	0.087599	-3.1054	UP
GBP6	2.08025	4.31249	2.56784	0.0116572	0.087599	-3.10579	UP
NR1I3	1.24163	2.64508	2.56753	0.0116669	0.0876254	-3.10651	UP
CYP4F3	2.68115	8.61162	2.56682	0.0116894	0.0877231	-3.10817	UP
PET100	1.1985	7.58411	2.56648	0.0117003	0.0877231	-3.10897	UP
RAB18	2.30339	7.75926	2.56629	0.0117063	0.0877231	-3.10941	UP
NUDT18	1.61336	5.6848	2.5662	0.0117091	0.0877231	-3.10962	UP
EHD2	1.55614	2.96925	2.56611	0.0117121	0.0877231	-3.10984	UP
MPP1	1.79328	9.89244	2.56595	0.0117171	0.0877231	-3.1102	UP
GAB2	2.89828	7.95775	2.5656	0.0117282	0.0877599	-3.11102	UP
CHMP4C	1.0839	1.95327	2.56501	0.0117468	0.0878367	-3.11238	UP
RHBDL1	1.2104	2.23588	2.56467	0.0117577	0.0878367	-3.11318	UP
E2F2	2.51725	6.51225	2.56462	0.0117594	0.0878367	-3.11331	UP
ADGRE2	2.67625	9.10934	2.5645	0.0117632	0.0878367	-3.11359	UP
YIPF3	1.60406	9.27995	2.56388	0.0117828	0.0879361	-3.11502	UP
GPT2	2.01643	4.21969	2.56279	0.0118178	0.0881509	-3.11757	UP
FCN1	1.7142	12.7011	2.5623	0.0118334	0.088196	-3.11871	UP
HLA-E	2.6605	12.739	2.56216	0.0118378	0.088196	-3.11903	UP
TIMM8B	1.59879	6.35829	2.56179	0.0118498	0.088196	-3.1199	UP
OS9	2.49586	9.76627	2.5617	0.0118526	0.088196	-3.1201	UP
MAEA	2.13178	8.24854	2.56152	0.0118582	0.088196	-3.12052	UP
P2RY13	2.10624	9.98066	2.56105	0.0118735	0.088196	-3.12162	UP
ELL	2.32427	7.41798	2.56104	0.0118736	0.088196	-3.12163	UP
ALDOA	1.97697	11.5657	2.56068	0.0118854	0.0881988	-3.12248	UP
PDLIM1	1.81559	8.03654	2.56064	0.0118864	0.0881988	-3.12256	UP
LRRC59	2.49869	7.53038	2.56028	0.0118983	0.0882405	-3.12342	UP
MED8	1.83905	7.23597	2.55993	0.0119095	0.0882734	-3.12423	UP
RHOT1	2.29142	7.55575	2.55975	0.0119152	0.0882734	-3.12464	UP
HMCN1	1.12498	1.86402	2.5594	0.0119266	0.0883119	-3.12547	UP
ATP6V1D	1.84493	7.61272	2.55916	0.0119342	0.0883218	-3.12601	UP
EVA1B	1.38211	4.29464	2.55879	0.0119461	0.0883639	-3.12687	UP
MRPS18C	1.68289	6.46947	2.55836	0.0119601	0.0883845	-3.12788	UP
MARCO	2.06549	5.634	2.55832	0.0119614	0.0883845	-3.12797	UP
ARHGAP26	2.14795	7.49612	2.55785	0.0119766	0.0884419	-3.12906	UP
PRDX3	1.71706	8.80987	2.55769	0.0119817	0.0884419	-3.12943	UP
DHX58	2.16878	6.52009	2.55683	0.0120097	0.0885661	-3.13144	UP
APOL2	2.31153	8.31805	2.55679	0.012011	0.0885661	-3.13153	UP
ECM1	1.58658	3.13973	2.55615	0.0120318	0.0886293	-3.13302	UP
LCP1	2.3204	13.1626	2.55614	0.0120321	0.0886293	-3.13304	UP
PPP4R2	2.66125	7.72947	2.55568	0.0120468	0.0886916	-3.13409	UP
FAM53C	2.40179	8.40934	2.55539	0.0120565	0.088717	-3.13479	UP
NEU1	2.48866	6.74309	2.55441	0.0120882	0.0889038	-3.13704	UP
ACOX1	2.61856	8.0608	2.55389	0.0121053	0.0889839	-3.13827	UP
MEFV	2.53295	8.76573	2.55322	0.0121272	0.0890254	-3.13982	UP
HS1BP3	1.98438	6.99494	2.55318	0.0121285	0.0890254	-3.13991	UP
RRNAD1	2.01904	5.64573	2.55301	0.012134	0.0890254	-3.1403	UP
PRDX5	1.43938	9.47287	2.55275	0.0121426	0.0890254	-3.14091	UP
LEP	1.36656	2.50594	2.55262	0.0121468	0.0890254	-3.14121	UP
THBS1	2.77415	6.94529	2.55256	0.0121487	0.0890254	-3.14134	UP
ZNF516	2.71788	7.44715	2.55211	0.0121634	0.0890873	-3.14239	UP
PRAM1	2.26237	8.54368	2.55188	0.012171	0.089097	-3.14292	UP
MOB3C	2.20706	7.17366	2.55163	0.0121793	0.0891021	-3.14351	UP
LTBP1	2.38424	5.37564	2.55148	0.0121843	0.0891021	-3.14386	UP
ISOC2	1.5503	5.71145	2.55101	0.0121996	0.0891609	-3.14494	UP
PLEKHO2	2.26882	9.5522	2.55085	0.0122049	0.0891609	-3.14532	UP
LINC00174	1.40798	3.57027	2.5503	0.012223	0.0892108	-3.14659	UP
TMEM184A	1.22174	2.3853	2.55026	0.0122244	0.0892108	-3.14669	UP
HIF1A	2.34246	9.0695	2.54924	0.012258	0.0893643	-3.14905	UP
CCDC83	1.03404	1.85528	2.54766	0.0123102	0.0895401	-3.15271	UP
DDX60	2.68883	7.3984	2.54738	0.0123196	0.0895401	-3.15336	UP
PHF11	1.94062	8.18677	2.54736	0.0123202	0.0895401	-3.15341	UP
SVIL	2.84379	7.76993	2.54728	0.012323	0.0895401	-3.1536	UP
TREM1	1.86875	9.20099	2.54718	0.0123264	0.0895401	-3.15383	UP
MYL12B	1.51334	10.9029	2.54692	0.0123348	0.0895557	-3.15442	UP
KIFC3	2.24122	4.9599	2.54629	0.0123557	0.0895652	-3.15588	UP
TMEM70	1.73555	6.45688	2.54623	0.0123578	0.0895652	-3.15603	UP
TRIM9	1.70715	3.38444	2.54613	0.0123612	0.0895652	-3.15626	UP
CLPB	2.08773	5.49578	2.54612	0.0123615	0.0895652	-3.15628	UP
TUBA1B	1.86483	10.6104	2.54501	0.0123985	0.0897421	-3.15885	UP
ATP6V1B2	2.15701	10.7319	2.54445	0.0124171	0.0897889	-3.16014	UP
RHBDD2	1.57252	7.80933	2.54444	0.0124177	0.0897889	-3.16018	UP
UGP2	2.04881	8.65117	2.54401	0.0124317	0.0898397	-3.16115	UP
MFN2	2.61955	8.30105	2.54368	0.0124431	0.0898397	-3.16194	UP
UIMC1	2.21301	7.71645	2.54346	0.0124503	0.0898397	-3.16244	UP
ITGAX	2.82057	10.3572	2.54321	0.0124585	0.0898397	-3.16301	UP
GMIP	2.532	8.93886	2.54315	0.0124608	0.0898397	-3.16316	UP
E2F3	2.71885	7.3299	2.54261	0.0124789	0.0898397	-3.16441	UP
TBPL1	1.75784	7.00509	2.5425	0.0124823	0.0898397	-3.16465	UP
PPP2R5A	2.39809	8.81695	2.54249	0.0124828	0.0898397	-3.16468	UP
TM9SF1	1.83483	7.03474	2.54232	0.0124886	0.0898397	-3.16508	UP
MCU	2.20316	6.46067	2.54214	0.0124945	0.0898397	-3.16548	UP
JAK2	2.71336	7.74449	2.54156	0.012514	0.0898556	-3.16682	UP
MAP1LC3A	1.36703	5.07167	2.54156	0.0125142	0.0898556	-3.16684	UP
TTLL7	1.70121	3.36507	2.54108	0.0125302	0.0898556	-3.16794	UP
BCAT1	2.51401	5.51504	2.5409	0.0125364	0.0898556	-3.16836	UP
ITFG1	2.1349	7.38434	2.54079	0.0125401	0.0898556	-3.16862	UP
PRMT5	2.16889	7.05882	2.54071	0.0125427	0.0898556	-3.16879	UP
CTRC	1.34112	2.64148	2.54062	0.0125458	0.0898556	-3.169	UP
RNASEL	2.34728	7.50017	2.54057	0.0125474	0.0898556	-3.16912	UP
IRF2	2.04026	9.35185	2.54035	0.0125547	0.0898625	-3.16962	UP
STXBP3	2.14788	8.25932	2.53978	0.0125743	0.089957	-3.17096	UP
DSC2	2.40031	6.61153	2.53934	0.012589	0.090001	-3.17196	UP
DNAAF1	1.27136	2.64994	2.53922	0.0125931	0.090001	-3.17224	UP
TUBB4B	1.87997	8.46954	2.53898	0.0126013	0.090014	-3.1728	UP
ETFDH	2.03226	6.09082	2.53865	0.0126122	0.0900464	-3.17354	UP
GABARAP	1.22209	11.8955	2.53785	0.0126394	0.0901392	-3.1754	UP
MFF	1.87635	7.87603	2.53774	0.0126433	0.0901392	-3.17566	UP
ARL6IP6	1.86442	6.69391	2.53771	0.0126443	0.0901392	-3.17573	UP
HSPA1B	2.62309	7.14242	2.53747	0.0126523	0.0901509	-3.17627	UP
YPEL3	1.52273	10.5455	2.53709	0.0126652	0.0901765	-3.17715	UP
TRABD	1.90337	8.13383	2.53693	0.0126709	0.0901765	-3.17754	UP
MIEN1	1.05664	8.11488	2.5366	0.0126819	0.0901765	-3.17828	UP
GTF3C6	1.50793	7.42738	2.53616	0.0126971	0.0901765	-3.17931	UP
TBXAS1	2.03229	9.35822	2.53586	0.0127072	0.0901765	-3.18	UP
KLHDC8A	1.53266	3.07375	2.53564	0.0127146	0.0901765	-3.18049	UP
FNIP1	2.48444	7.55756	2.53559	0.0127164	0.0901765	-3.18062	UP
DHFR	2.56814	6.29756	2.53552	0.012719	0.0901765	-3.18079	UP
HORMAD1	1.56645	3.45129	2.53544	0.0127216	0.0901765	-3.18096	UP
TK2	2.17776	6.95326	2.53529	0.0127267	0.0901765	-3.18131	UP
SLC35D3	1.28232	2.25812	2.53519	0.0127301	0.0901765	-3.18154	UP
NBEAL2	3.18525	9.14887	2.53513	0.0127323	0.0901765	-3.18169	UP
RBP5	1.72345	3.41518	2.53457	0.0127514	0.0902666	-3.18298	UP
PGM2	2.22952	7.43691	2.53403	0.0127698	0.0902968	-3.18422	UP
CHD7	2.59441	6.94528	2.534	0.012771	0.0902968	-3.1843	UP
RFC4	1.96095	5.56095	2.53389	0.0127748	0.0902968	-3.18455	UP
HNRNPUL2-BSCL2	2.44641	6.80714	2.53322	0.0127977	0.0904134	-3.18609	UP
BLZF1	2.06575	6.38302	2.53194	0.0128416	0.0906553	-3.18903	UP
LRRFIP2	2.32243	7.14039	2.53156	0.0128546	0.0906553	-3.18991	UP
ATOX1	1.0876	7.32231	2.53137	0.0128614	0.0906553	-3.19036	UP
MAK	1.97549	5.70453	2.53133	0.0128627	0.0906553	-3.19044	UP
PTGS1	2.6543	8.03511	2.53114	0.0128694	0.0906553	-3.19089	UP
NEK6	2.32586	6.84812	2.53111	0.0128703	0.0906553	-3.19095	UP
SIRT7	1.80718	7.88228	2.53073	0.0128834	0.0906575	-3.19182	UP
LMO2	2.28363	7.48907	2.5306	0.012888	0.0906575	-3.19213	UP
EXT1	2.29548	5.89995	2.53047	0.0128922	0.0906575	-3.19241	UP
RAB8A	1.91361	9.40691	2.53031	0.0128978	0.0906575	-3.19279	UP
USP15	2.60156	9.25675	2.53002	0.012908	0.0906575	-3.19347	UP
CDO1	1.04057	1.58191	2.52985	0.0129139	0.0906575	-3.19385	UP
TAS1R3	1.54213	3.00913	2.5298	0.0129154	0.0906575	-3.19396	UP
TBXA2R	1.71198	4.15329	2.52889	0.012947	0.0907465	-3.19605	UP
HECW2	2.09361	4.64569	2.52839	0.0129644	0.0907465	-3.19721	UP
CMC2	1.54607	6.40624	2.52827	0.0129685	0.0907465	-3.19748	UP
UBN1	2.65941	8.68158	2.52825	0.0129692	0.0907465	-3.19753	UP
NWD1	1.2374	2.25494	2.52825	0.0129693	0.0907465	-3.19753	UP
UBA3	2.04804	8.15885	2.52805	0.0129761	0.0907465	-3.19798	UP
SNAI1	1.19632	2.3121	2.52791	0.0129812	0.0907465	-3.19832	UP
ITPK1	2.38595	8.61386	2.52778	0.0129857	0.0907465	-3.19862	UP
PCTP	1.90909	6.99069	2.52725	0.013004	0.0907929	-3.19983	UP
CBWD3	2.04144	6.15846	2.52722	0.0130052	0.0907929	-3.19991	UP
TMEM50A	1.8608	9.54391	2.52703	0.0130116	0.0907929	-3.20033	UP
SLC6A6	2.96206	9.20398	2.52656	0.013028	0.0908625	-3.20141	UP
NAV3	1.82649	3.48718	2.52598	0.0130483	0.0909592	-3.20275	UP
IGF1R	1.25645	3.3182	2.52557	0.0130626	0.0909897	-3.20369	UP
APBB1IP	2.3544	9.96206	2.52549	0.0130655	0.0909897	-3.20388	UP
ERLEC1	2.17715	7.36961	2.52504	0.0130813	0.0910229	-3.20492	UP
CASP3	2.26059	7.58229	2.52499	0.0130831	0.0910229	-3.20504	UP
TFDP1	2.3332	7.72357	2.52432	0.0131066	0.0911412	-3.20658	UP
PLK4	2.1067	4.38573	2.5241	0.0131143	0.0911503	-3.20708	UP
ICA1	1.86029	4.62849	2.52329	0.0131426	0.0913022	-3.20893	UP
TMTC1	2.40221	4.67847	2.52251	0.0131702	0.0913753	-3.21074	UP
FSTL4	1.51388	2.79118	2.52244	0.0131725	0.0913753	-3.21088	UP
PSMB9	1.94516	9.07626	2.5218	0.0131953	0.0914615	-3.21237	UP
TMEM258	1.03566	8.40889	2.52109	0.0132201	0.0915713	-3.21398	UP
MPST	1.66282	6.42594	2.52024	0.0132504	0.0916915	-3.21595	UP
CABLES1	1.59503	3.05019	2.51991	0.0132621	0.0917271	-3.2167	UP
ZNF267	2.33844	7.72619	2.51936	0.0132814	0.091757	-3.21795	UP
IMPDH1	2.02621	9.4298	2.51928	0.0132845	0.091757	-3.21815	UP
DAD1	1.11297	9.43951	2.51924	0.0132858	0.091757	-3.21824	UP
TRIP6	1.91643	4.59161	2.5184	0.0133157	0.0919185	-3.22016	UP
RAF1	2.22992	9.61085	2.51794	0.0133319	0.0919845	-3.22121	UP
ABHD3	1.89757	7.98243	2.51777	0.0133382	0.0919845	-3.22162	UP
LRRC4	2.62693	6.38999	2.51713	0.0133608	0.0920502	-3.22306	UP
MPLKIP	1.29942	7.07055	2.51572	0.0134114	0.092282	-3.22631	UP
RMI2	1.77853	4.57717	2.51569	0.0134124	0.092282	-3.22637	UP
ZMAT5	1.47175	6.58056	2.51565	0.013414	0.092282	-3.22647	UP
STAC3	2.27727	5.50438	2.51513	0.0134326	0.0923653	-3.22767	UP
BTBD10	2.06958	7.00711	2.51437	0.0134599	0.0924632	-3.22941	UP
MICAL1	2.55807	8.52229	2.51415	0.0134675	0.0924709	-3.22989	UP
SBF2	2.233	6.30572	2.51338	0.0134952	0.092616	-3.23166	UP
P4HB	2.20906	10.1605	2.5125	0.0135269	0.0927195	-3.23367	UP
CNN2	1.9186	11.3225	2.51243	0.0135296	0.0927195	-3.23384	UP
KIAA1614	2.07203	4.04318	2.51242	0.0135299	0.0927195	-3.23386	UP
SLCO4C1	2.58728	6.26917	2.51175	0.013554	0.0928397	-3.23539	UP
RUFY1	2.26597	8.31305	2.51126	0.0135717	0.0929162	-3.23651	UP
P2RY1	2.07229	4.26129	2.51092	0.0135844	0.0929577	-3.2373	UP
ZMAT2	2.10702	8.54824	2.51061	0.0135955	0.0929892	-3.23801	UP
GNAI3	2.24511	8.84168	2.5104	0.013603	0.0929952	-3.23848	UP
RBBP8	2.2343	5.76933	2.51007	0.013615	0.0930325	-3.23924	UP
[truncated: 2,534 more rows]
