# Supplementary material for: Network pharmacology and bioinformatics analysis identifies potential therapeutic targets of Naringenin against COVID-19/LUSC
Source: Front Endocrinol (Lausanne). 2023 Jun 6;14:1187882. doi: 10.3389/fendo.2023.1187882 (PMC10281056; doi:10.3389/fendo.2023.1187882)
Supplement: Supplementary file 1 [file DataSheet_1.zip › Supplementary Material/Table 5.XLSX]

## Sheet: Sheet1
IFI27
IGLL5
RNASE1
CD177
IFITM3
OLAH
HP
IL1R2
CA4
CARD17
MCEMP1
ARG1
G0S2
S100A12
ZDHHC19
ST20-MTHFS
ANXA3
MZB1
S100A8
METTL7B
TPST1
DUSP13
TNFAIP6
OR2B6
GPR84
LYPD2
RPL13AP5
IFITM1
CYSTM1
ELANE
CKLF-CMTM1
GP1BB
ROPN1L
RETN
CLEC4D
BHLHA15
ALOX5AP
PGLYRP1
SLPI
RNASE2
CHURC1-FNTB
MMP9
UBE2C
BMX
SDC1
CDC20
IFI6
HBB
OASL
ADM
CAMP
LY6E
JCHAIN
UCHL1
BIK
S100A9
RPS27
CYP19A1
QPCT
SERPING1
DEFA4
ADAMTS2
ORM1
TK1
MAP1LC3B2
BCL2A1
VNN1
PRTN3
GALNT14
HMGB2
FCER1G
DEFA3
HBA2
S100A11
C5orf67
MYBL2
EXOSC4
CCNB2
TXN
MAP2K6
MMP8
PLSCR1
GGH
RRM2
APOBEC3B
ANKRD22
ORM2
AURKB
GADD45A
GINS2
CDKN3
DHRS9
SLC26A8
SPINK8
SAP30
GADD45G
IL18R1
BIRC5
PLBD1
MS4A4A
TIMP4
RSPH9
AGTRAP
CDA
MAOA
RPH3A
CST7
DUSP1
TNFRSF17
LRG1
PYCR1
CEBPD
LY96
ECHDC3
SPAG4
CEACAM4
IFIT3
RSAD2
LCN2
FCAR
SPATC1
UNC5A
AIM2
FAM27B
CLEC4E
EPSTI1
OXCT2
TARM1
FAM157A
CASP5
DEFA1
FFAR3
PCSK9
MSRB1
MT1G
FBXO6
CPE
PPARG
IFI27L1
RNASE3
DEFA8P
CENPM
IFITM2
HBA1
CCNA1
FOLR3
INO80B-WBP1
S100P
ALPL
SAT1
TLR5
SERPINA2
ETV7
C1QB
SLC22A4
VSIG4
PROK2
FCGR1A
GNG5
GPRC5D
IFI44
TCN2
OAS1
SMTNL1
BATF2
SAMSN1
LY6G6D
IRF7
HPR
PADI4
ACSL1
CARD16
TCN1
ASS1
CLRN1
MAOB
UBE2S
NOS1AP
NDUFB3
FAM92B
MXD3
GYG1
CCNB1
SLC2A14
PKMYT1
CHIC2
AOC1
C3AR1
ADGRG3
SDF2L1
SOCS3
CENPA
PLK1
CSNK1A1L
CLEC1B
MANSC1
SMIM1
SKA3
CA12
CDKN2D
AZU1
GRB10
DYNLT1
PBK
UPP1
B9D1
TXNDC5
FOSL1
KCNG2
CDC45
IL18RAP
BAMBI
CD58
ITGA7
CEACAM1
FPR1
GPR141
IFIH1
SCRG1
ELOVL3
TSPAN16
SIGLEC5
CMTM5
MMP1
CASP1P2
TCTEX1D4
ZNF608
OSM
PLTP
NFKBIA
CDC6
SMARCD3
EAF2
SLCO4A1
LY6G6C
PIR
DDIT3
KCNE1
FABP5
CHAC1
HRH2
ZWINT
MYL9
IFI44L
BUB1
MYDGF
IL1RN
WFDC1
B3GNT8
GP9
MSRB2
LILRA5
FAM20A
S100A6
ARHGAP19-SLIT1
RAB32
NNMT
EGFL7
PNPLA1
TMEM140
HK3
RGL4
INSL3
TMIGD3
TIMM10
GLDN
BPI
MPO
SLC1A3
TERT
CHIT1
IL27
MCM10
CLU
CTSG
HNRNPA1P10
PTTG1
SHCBP1
COL9A2
CEACAM8
RGS2
C7orf25
TRIP13
CETP
TP53I3
CEACAM6
SELL
PCOLCE2
TMEM91
HJURP
FAM72C
FCGR1B
HAUS4
CMPK2
PGD
CCM2L
FCER1A
ESAM
LIPM
TMEM92
BASP1
LILRA6
TYMS
NCF4
KCNN3
FAM209B
DPEP1
CKAP4
C1orf226
DLGAP5
TREML3P
CDK1
TLR2
CAPN13
LTB4R
CDC25C
SUMO1P1
TREML1
PRSS50
CDCA2
OPLAH
OIP5
DERL3
LTF
CTSD
IFIT1
NQO2
PGS1
ALOX15B
JUNB
NUSAP1
BLOC1S5-TXNDC5
FIGN
CD63
ZBP1
SPC25
RNF175
HPDL
PLAUR
KCNJ15
APMAP
TMEM119
SIRPD
GCKR
CDCA3
KLHDC8B
PTCRA
FKBP5
NFE2
CDC25A
CDCA5
SERPINB1
FPR2
OTOF
ARMC12
DHRS13
CHMP5
MAPK14
CKS2
CD38
AQP9
KCTD14
IL10
SLC11A1
SRGN
CYBA
GMNN
USP18
CCNA2
KIF20A
KLF14
XIRP2
NCAPG
SLC2A3
ZBTB16
PRSS33
RABAC1
CEP19
TNFRSF12A
CMTM1
SOCS1
FBXO39
BST1
CREG1
COL9A3
PYGL
HEPH
BCL6
ITGA8
CD55
IFNGR1
XKR3
SEC11C
APOBEC3A
SYN2
SPATA1
TROAP
PLSCR2
RAB24
CAV1
NMI
GCA
ACOX2
UBTD1
PSTPIP2
C1QC
CHST8
LAMTOR5
LY75-CD302
CNIH4
RTP4
ANG
ODF3B
RAB20
OIT3
ABCC6P2
RGS16
SFT2D1
CTSA
PDLIM7
FBXL13
TICRR
C18orf32
OSCAR
ZBTB32
TPI1P2
ACOXL
NOP10
TWIST2
MT2A
ANO2
AMPH
GMFG
RPL21P28
TNFRSF13B
KIF4A
GLDC
PRDX4
SRPK1
TSPO
BEX1
PLIN3
SHISA5
GTSE1
CLEC12A
MNDA
CD163
MLNR
INSC
GLRX
CYP1B1
FBXO16
DRAM1
MND1
PLXNB3
FUT7
MBOAT2
CNGA4
HAL
LIN7A
SMIM3
RAD54L
IGFBP2
MELK
FER1L4
MET
DNTTIP1
TRIM22
ITGA2B
CADPS2
VNN3
DEPDC1
NTNG2
LAT2
F12
SAMD15
AUNIP
CRISPLD2
SLC5A9
SCO2
DYSF
GP6
E2F8
GADD45B
CASP4
RNF24
TNFSF14
COX7B
TUBB3
PRL
SLC16A3
MKNK1
SDCBP
IFNGR2
NEIL3
IFI35
DMC1
HMMR
UBE2D1
KCNJ2
RAD51
TMEM40
CRISP3
HBG1
SERPINB10
IFI27L2
AGPAT2
CD70
E2F7
CDT1
GJA4
LINGO3
SPI1
SEMA4A
DOK3
MIXL1
PFKFB3
IL10RB
IGF1
CENPW
ZNF438
NRN1
ASPH
TPX2
ELL2
FOS
BUB1B
TFF3
EXO1
C19orf38
KRT23
BATF
SPC24
LDHA
TNFSF13B
EIF2AK2
DTL
CHRNB2
IRAK3
RGS19
UBE2J1
COL10A1
CEP295NL
ALOX5
NFIL3
ESPL1
NEXN
LRRN1
IFIT2
KCNH7
MMP2
RNF149
GBP1
FABP2
NEK2
UPB1
SLA
SERPINE3
DGKI
ZDHHC12
TIMP1
DGAT2
KIF2C
NAIP
CR1
ABCA1
PCMT1
LRRC70
HSD3B7
LIPN
E2F1
HEBP2
ALDH1L2
MX1
RILPL2
MGAM
AKIRIN2
YWHAH
SUCNR1
C1QTNF7
EVI2B
BST2
HSPA6
PSMC3IP
ORC1
DNAH17
GPR160
CEP55
C1GALT1C1
FCGR2A
ERLIN1
NLRP6
TAS2R40
DIAPH3
SEC61B
TRAPPC5
GJD3
SELP
NCF1C
PTGFR
DNAJB11
PLIN5
MGAM2
CITED4
VNN2
GDF15
RLN3
AMN1
ST3GAL4
LMNB1
SEMA3B
CBS
HMGB3
ZNF429
PRR13
RHOG
RALB
HSPE1-MOB4
RHCE
PTX3
TSEN34
ASGR2
CSGALNACT2
MTX1
GLT1D1
GPR27
SNX3
KIF18B
LILRB3
CXCL3
GAPDH
ASPM
CDKN2A
BCL10
EXOC3L1
CLSPN
PAX3
JSRP1
RBP7
HPD
NSUN7
ASPRV1
DEPDC1B
SH3GLB1
REM2
SUMO1P3
CADM1
SHKBP1
ST6GALNAC2
INHBA
SIGLEC11
CKAP2L
ANKRD2
TUBG1
FCGR3B
WNK4
SULT1B1
TACSTD2
HLA-H
OPRL1
RTN3
LYRM1
CLEC5A
NME1
NAMPT
AURKA
TOM1
ATP6V0E1
GRN
PPBP
CXCR1
HTATIP2
AP5B1
RSC1A1
MILR1
NT5C3A
ST6GALNAC3
TMEM60
TPST2
ANKRD34B
SLC40A1
KREMEN1
CCRL2
MXD1
TRPV5
WNT11
TGFB1I1
GAS6
FKBP11
RPSAP58
CEACAM3
PHTF1
DPRXP4
FLOT2
RAB13
CAPG
KIF14
CKLF
METTL9
SIGLEC1
HERC5
SMOX
CASP1
PSMB3
STX10
TP53I11
EFCAB2
CCR10
ZNF215
TNFSF10
MYD88
MMADHC
LIMK2
ANKRD9
OLFM4
LY6G6E
KLHL2
NRBF2
TTK
GBA
TDRD9
IFI16
PIM3
TOP2A
B4GALT5
BVES
POC1A
RAB31
MDK
STBD1
ZFP36
BCL3
NUF2
PRICKLE4
CD59
FLT3
XAF1
CHST13
MARCKS
SLCO2B1
CEND1
RAB36
SPATS2L
CES1
GALNT18
GP1BA
CHPF
CD82
TYMP
ANLN
ZC3H12A
GPER1
SRGAP2D
SERPINA1
ICAM5
RGS18
NINJ1
DDX60L
NT5DC2
STOX2
PDIA5
REPS2
SLC22A18
NTSR1
RASGEF1A
CHPT1
RELN
C15orf65
DAAM2
TSC22D3
PSMA6
PARP9
ITM2C
GALK1
FFAR2
VAMP5
YIPF1
EMC7
SCN1B
COL17A1
COX5B
TSHR
SKA1
EME1
AIF1L
CD274
SPAG5
IQGAP3
CDKN1A
TRIB1
POR
CHAC2
PFKFB2
HPN
FTH1
NOL3
CATIP
STOM
FADD
IGFBP7
TRIM6
POLQ
OSTF1
COX6B2
OR10V2P
PLAU
GAS2L1
CLDN9
MKI67
NCF1B
SAPCD2
ARG2
RAB19
CLEC3B
SSC4D
TLR4
TMEM38A
PRR16
RAB1A
NLRC4
CD300A
GABRR2
ST20
INHBB
LRFN1
HLX
SIPA1L2
GRAMD1A
FOXM1
EPB41L4B
SLC37A3
ZYX
FGF13
EBLN2
LY6G6F
AQP10
TUBA4A
INAFM1
WIPI1
NOXRED1
POMP
TEAD3
ESCO2
STX3
UAP1
F5
TYROBP
PRICKLE3
MYL12A
DQX1
KIF15
SAMD14
CSF3R
ACRBP
GBP1P1
ARHGAP23
BEND7
BAZ1A
SPARC
TMEM183B
BRI3
GNG10
CRYM
RNF135
CSTA
LSMEM1
EDEM2
HSPB9
TMEM120A
DCC
ABCG1
EIF1B
MCM4
CHMP2A
CDCA8
ATP2C2
GALM
FRAT1
PDCD1LG2
STAB2
ARL11
ALOX12
DONSON
MIIP
MYBPC3
EDNRB
MAFG
FAM209A
MANF
SAMD9L
FGR
ARF4
DDAH2
RHD
TXNDC17
FAH
GBP2
APOBR
VEGFC
ATP6V0B
LHX1
MTHFS
PCP2
STXBP2
GINS1
ETS2
PRKCD
NCAPH
ADAM8
KDELR3
MYL6B
GLIPR2
SLC22A14
FLOT1
SRXN1
OAS3
CEBPB
MGST1
USP10
SLC2A5
TALDO1
PPIB
IFRD1
MIR1244-1
WDR34
PRRG4
RRAGD
TDP2
PHGDH
P2RX1
SMIM10
TRIM21
TCTEX1D1
FKBP9
CSRNP1
SIL1
PPL
USB1
DDX58
FES
BMP6
QSOX1
TRIM25
RIBC2
CREB5
BLOC1S1
ABTB1
SLC16A14
STX11
PKHD1L1
NDUFAF1
TMEM52B
FBXL5
ID1
KIF24
SLC51A
GLA
PADI2
CXCR2
PDE6H
ABCB9
SPDYC
NDUFA1
COX6A1
PYCARD
UBE2L6
SULT1A1
AKR1C1
MSRB3
ATP6V1C1
SLC9A8
GRIK1
IL1R1
CTNNAL1
PTEN
NDC80
KIAA0319L
IL18
LHFPL2
NUDT16P1
TANK
FABP4
CRACR2B
SRA1
CCNE2
FAS
SMAP2
NCF1
NXF3
LILRA2
RSPH14
HCAR3
CDC42EP3
TMEM11
GK
MAP1B
NOTCH1
C1orf162
CCNE1
GCNT7
PAQR6
PHC2
HGF
SPPL2A
SOD2
SPHK1
PFKFB4
SECTM1
RNF130
B4GALT4
CTBS
TBC1D7
PXK
TM6SF1
IDI1
LMAN2
KIFC1
ORC6
IFI30
CD53
ARPC1B
DNAJC3
NMNAT2
TNFRSF10C
SORT1
FCGR2C
MAP1LC3B
PNMT
TMEM255B
ENHO
TGFA
TG
SEMA6B
FEN1
FSTL1
XRCC4
PLP2
VPS9D1
ITGAM
COPE
UBXN2B
KIF11
LGALS1
SERPINE1
C4orf3
LAMB1
KIAA1958
DHRS7B
PILRA
HES4
IRF9
CARD6
GNG11
C1orf56
FAM151B
ALPK1
DNAJC25-GNG10
PRRT4
CLIC1
CCDC36
TMEM132D
KLF5
TNNT3
HESX1
TMEM252
HSP90B1
CAPZA2
CCND3
VMP1
TBC1D8
SNRPG
NUDT4P2
DRC1
SH2D4A
MYL6
LINC00514
DAPK2
TMBIM4
LRPAP1
MMRN1
C1QA
FAM72B
CENPE
HYAL1
TXNDC11
CACNA1E
ATP6V0D1
TUBA8
MPL
ALAS1
FABP6
SLC22A1
PELO
IFIT5
UQCRHL
MUC1
SCAND1
PF4
MCTP1
IRX3
ZNF467
ABCA13
BFSP2
COL23A1
PIF1
CSF2RA
CCNJL
SERINC2
AURKAIP1
PECR
POLE2
UGCG
CCDC17
SELPLG
OSER1
FAR2
WASF1
CYB5R4
RPL26L1
VAPA
ACOT7
FAM72D
NARF
TMC4
GSTO1
CRELD2
ANO10
TMEM45A
ABLIM3
NCF2
KCND1
CAPZA1
KPTN
ZFHX2
ALG14
SIRPB1
SDF2
MAN2A2
PXYLP1
PLOD1
OLR1
PLEKHH3
EGF
SERPINB2
TOR1B
SF3B6
ABHD12B
SHROOM4
PSMD9
UBE2B
PEX11G
FERMT3
ECE1
PLIN4
PPP1R3B
KPNB1
PLSCR4
SCN5A
ASAH1
GALNS
B9D2
ARID5A
LRP10
COL7A1
ISG20
FA2H
FAM89A
ADAM9
HCAR2
TAF12
DHRS7
TMEM88
LAMTOR1
AP3B2
MTFR2
KCNK7
TNFRSF1A
CXorf21
MCTP2
A3GALT2
NDUFB6
MTF1
GLI1
B2M
COX7A2
PSMD4
NRADDP
NAPA
MT1F
UHRF1
DYNC1I1
NEURL3
MSL3
GMPPB
CXCL1
CENPU
SPATA2L
LXN
MMP25
PITX1
RNF144B
CHST15
MGLL
RNASE4
CTRL
SP100
FAM124A
NDUFB1
CAV2
SLC22A31
CCDC71L
MEIS2
C5AR1
SLC36A1
TMEM208
DNAJA1
WNT5B
DDIT4
C9orf72
NANS
XK
SIGLEC9
RAB7A
IGFLR1
TFEB
BPGM
HACD4
KIAA0040
DHRS12
FAM8A1
ARL4A
SH2B2
ERG
LOXHD1
EXOC6
NOD2
SLIRP
AP3S1
ABCB6
GLMP
MEGF9
PPP1R3D
ITGB3
OSGIN1
CTTN
FAT2
CAMKK2
PSAT1
PDPN
TMEM198
ANXA1
C10orf105
GRINA
SDHB
GUCY2C
ARHGAP24
LHX4
BAK1
TRAFD1
CENPF
XBP1
TREML2
PSMA4
PROS1
TOR1A
CMYA5
KL
COL4A1
TP73
LGALSL
GAS7
F8A3
TVP23C-CDRT4
EPCAM
IGF2BP3
ALDH1A2
DSCC1
PARP10
TCIRG1
NECAB2
LILRB5
PAM16
MRPL28
ZNF230
HOMER3
TMCC3
EVI2A
FAM83D
MAP2
FAM72A
IRS2
TUFT1
FHL2
HCK
OTX1
KIF23
C15orf48
UBAP1
CDKN2C
RAPGEF5
KBTBD12
NUMB
KIF1B
STYXL1
FAM47E-STBD1
CAP1
NADK
NDUFV2
RIT1
HTR2A
RNF13
ERP44
PRC1
FAM126B
MICU1
NDEL1
NT5M
ALPK3
SIAH2
LGALS3BP
PSMB6
FZD5
ARPC1A
ITPKC
ATG3
ACAA1
ERCC6L
CYB5R2
FRAT2
FKBP9P1
TRIM7
IER2
CLEC2B
TMEM165
PIK3AP1
TLR8
HSPA5
IL1B
KLHL30
CNN1
HTRA3
CA2
MOSPD2
ACOT9
SLC25A10
NPL
SCUBE1
SLC16A5
CD14
TBC1D2
CIT
CCPG1
PDSS1
CA1
RAP1GAP
TPD52L2
PDCD10
TPM1
RALGAPA2
TDRD7
AP1M2
CLTCL1
CHEK1
RHAG
KNSTRN
NOCT
ATP6AP1
DYTN
LAP3
CPNE5
ADCY4
CLEC18A
MBOAT7
ARHGEF11
HARBI1
TECPR2
FCGR3A
PEAR1
PLEK
KPNA2
BEST1
TREML4
SDHAF3
KRT80
CMTM2
IDH1
STK3
FGFR4
AANAT
CLEC12B
STMN1
UNC93B1
MAD2L1
NMRK1
SLC25A44
NME8
FRMD3
RGS14
PDK3
RECQL4
POU2AF1
TAP1
LIMS3
B3GNT2
CIR1
RASGRP4
GABARAPL2
GPR108
BTNL8
ABHD5
IMPA2
UBE2F
NBN
RHBDF2
ARPC5
TIMP3
SLC4A9
NAA38
LAMP2
WSB1
WLS
ICAM1
SLC4A11
CD163L1
STEAP4
ST14
MX2
EPAS1
MSL1
NUDT16
NECAB1
GNS
TGM2
CCNDBP1
ACTN1
ARFGEF3
GPRIN1
ARPC3
STIL
PGK1
RAB42
ITGB4
OAS2
MTHFD2
RAD51AP1
TMEM234
MAD2L1BP
AZI2
MYLIP
DHCR24
DACH1
RNASE6
SMTN
WBP2
AGFG1
CRADD
PDIA4
AATK
IRF2BPL
LAMTOR4
UQCRH
KIAA1257
HNRNPH2
SEPHS2
LRRC29
PLXNC1
IL17RA
CHRNA2
SLC7A5
SLC22A15
MOB1A
CLGN
HMGN2
CCR1
CINP
POU5F1P3
HPGD
TNNT1
MS4A6A
TFE3
POLR2J
NLRP12
LAMB3
S1PR4
TSG101
LYVE1
UNC13B
PLXDC2
SUB1
TRHDE
LIPH
RNF208
OSBPL6
TMEM71
C7orf61
BEAN1
DENND3
COL1A2
CDK5RAP2
BTBD19
NODAL
ARHGEF40
BRCA1
LRWD1
RARA
CNEP1R1
BUD31
HEXB
SLC35B1
CPEB4
SEC61G
CUTC
SIGLEC16
HPCAL1
SH2D4B
KCNK5
TMUB2
GSN
RDH5
CFLAR
SPTLC2
CFAP45
MCM2
ST3GAL6
PHF21A
JMJD6
AREG
PPT1
ARPC2
CDC42BPA
ERGIC1
PGM1
GNA15
ATP1B2
GTF2H2C
EMC2
SCPEP1
CPQ
RSPH1
ALDH1A3
SPATS2
SIRPA
PPP4C
B4GALT2
FGD4
HLA-C
SMAD1
ACSS3
TIMP2
FNDC3B
YPEL5
DPY19L2P3
PCYT1B
IL15RA
SLC19A1
MAB21L3
RRBP1
PDIA6
FAM200B
FAM228B
ACTA2
SNX11
COL24A1
SLC12A8
PISD
ROM1
NKAPL
IL4R
EYA2
ADAM17
TMX4
HCG27
CLEC4A
WDFY3
PLEKHG6
FKBP1A
PARPBP
PGAM1
DYRK3
RIN3
RBM47
C1orf122
MLKL
NOSTRIN
USP32
TKT
ENTPD1
RHOBTB1
LITAF
OMG
C1GALT1
KCNMA1
SCN9A
HSPA1A
WDR62
NFE2L2
PPP4R1
JDP2
NUCB2
KLF6
KIF18A
RAB27A
SLC31A2
NAPRT
CLMN
CXCL16
MRVI1
SULT1A4
PHLDA3
FAM160A2
FSTL3
ARNTL2
ARL8A
C1RL
PTGR1
DEDD2
SEZ6
IL13RA1
ITPRIP
U2AF1
TLR1
PPP2R3C
LTBR
MS4A3
MYO10
CAPN11
ERGIC2
KCNE5
SLC22A16
RTN2
NABP1
HHEX
SYF2
GTF2H2C_2
MME
DEK
TBKBP1
SNX27
BNIP2
ATP9A
EFHD2
PSMA2
MMP19
SAMD9
ABCC11
CACNA1A
LILRA3
SRP14
DENND5B
SOX15
NEDD9
KLHL8
TMED9
KYNU
NHLH1
FAM111B
SORCS2
NSFP1
ARFIP1
MYO7B
SLC7A11
SPAG6
ZFAND6
PDE3A
TAF7
SH3PXD2B
STARD10
HAT1
CKS1B
PKM
CCDC28A
DEFT1P2
PARD3
HSD17B11
YIPF4
FLVCR2
GALNT3
NRGN
PTP4A1
ARF1
TMEM59
ELMO2
GABARAPL1
CNKSR1
DOCK4
SBNO2
KIF27
ACSL4
LAMC1
PRCP
ARHGAP11A
DHX34
ILK
TMEM106C
ZBTB8OS
C12orf76
MT1E
CMTM6
CEL
CENPI
VSTM1
XPO6
CNGB1
TMEM17
PDE2A
JAK3
TSC22D1
STARD5
ADAM19
ITM2B
MEF2B
NFASC
ADORA2B
MROH6
KBTBD7
SLC26A6
SH3TC2
CC2D2A
LETM2
NFIB
CENPN
RBCK1
PGRMC1
CCDC150
JUN
P4HA2
RAB3D
LILRB2
SKAP2
SYT1
HSDL2
BCL2L2-PABPN1
COX8A
PRUNE2
TMCO3
HTRA1
GTPBP2
SP110
PSMD6
SYTL4
RPL39L
FAM27E3
TNNI2
FBXO43
TIFA
DNM1
DPY19L1P1
MFSD1
PTPRVP
MAD2L2
EPDR1
ORAI3
PSMC1
TIPIN
SPOCD1
GLIS2
DBI
COX17
YIF1B
DRAP1
PLOD2
PPP1R12A
OSMR
GNB2
ZNF281
MTMR3
LPAR2
OLFML2A
DDIAS
NFAM1
DDR2
PPP1R15A
GBAP1
RAB33B
CDK14
SLC8A1
SSH3
HEXIM2
RABGEF1
ARHGAP42
STAT1
CCDC159
SLC25A37
DUSP18
TSPAN9
TMEM108
C16orf95
ZNF396
TMLHE
VSIG10L
VEPH1
ARID3A
LSM3
TMEM33
BIN2
ARHGDIB
ATP11B
VASP
MRPL23
LILRB4
OXER1
EFCAB12
ANPEP
CD24
ATP6V1E1
ADARB2
TRPM2
ARHGAP9
MOSPD3
SIX5
TIMM17A
ADAMTSL4
STAT3
SLC9A1
B3GNT5
PTPRN
ABHD2
CLEC2L
DNAH10
GBP6
NR1I3
CYP4F3
PET100
RAB18
NUDT18
EHD2
MPP1
GAB2
CHMP4C
RHBDL1
E2F2
ADGRE2
YIPF3
GPT2
FCN1
HLA-E
TIMM8B
OS9
MAEA
P2RY13
ELL
ALDOA
PDLIM1
LRRC59
MED8
RHOT1
HMCN1
ATP6V1D
EVA1B
MRPS18C
MARCO
ARHGAP26
PRDX3
DHX58
APOL2
ECM1
LCP1
PPP4R2
FAM53C
NEU1
ACOX1
MEFV
HS1BP3
RRNAD1
PRDX5
LEP
THBS1
ZNF516
PRAM1
MOB3C
LTBP1
ISOC2
PLEKHO2
LINC00174
TMEM184A
HIF1A
CCDC83
DDX60
PHF11
SVIL
TREM1
MYL12B
KIFC3
TMEM70
TRIM9
CLPB
TUBA1B
ATP6V1B2
RHBDD2
UGP2
MFN2
UIMC1
ITGAX
GMIP
E2F3
TBPL1
PPP2R5A
TM9SF1
MCU
JAK2
MAP1LC3A
TTLL7
BCAT1
ITFG1
PRMT5
CTRC
RNASEL
IRF2
STXBP3
DSC2
DNAAF1
TUBB4B
ETFDH
GABARAP
MFF
ARL6IP6
HSPA1B
YPEL3
TRABD
MIEN1
GTF3C6
TBXAS1
KLHDC8A
FNIP1
DHFR
HORMAD1
TK2
SLC35D3
NBEAL2
RBP5
PGM2
CHD7
RFC4
HNRNPUL2-BSCL2
BLZF1
LRRFIP2
ATOX1
MAK
PTGS1
NEK6
SIRT7
LMO2
EXT1
RAB8A
USP15
CDO1
TAS1R3
TBXA2R
HECW2
CMC2
UBN1
NWD1
UBA3
SNAI1
ITPK1
PCTP
CBWD3
TMEM50A
SLC6A6
NAV3
IGF1R
APBB1IP
ERLEC1
CASP3
TFDP1
PLK4
ICA1
TMTC1
FSTL4
PSMB9
TMEM258
MPST
CABLES1
ZNF267
IMPDH1
DAD1
TRIP6
RAF1
ABHD3
TPPP3
LRRC4
MPLKIP
RMI2
ZMAT5
STAC3
BTBD10
MICAL1
SBF2
P4HB
CNN2
KIAA1614
SLCO4C1
RUFY1
P2RY1
ZMAT2
GNAI3
RBBP8
TUBA1C
POLR3GL
ANXA8
[truncated: 11,422 more rows]
