# Supplementary material for: Network pharmacology and bioinformatics analysis identifies potential therapeutic targets of Naringenin against COVID-19/LUSC
Source: Front Endocrinol (Lausanne). 2023 Jun 6;14:1187882. doi: 10.3389/fendo.2023.1187882 (PMC10281056; doi:10.3389/fendo.2023.1187882)
Supplement: Supplementary file 1 [file DataSheet_1.zip › Supplementary Material/Table 6.XLSX]

## Sheet: Sheet1
Symbol	HR	Lower 95% CI	Upper 95% CI	P-value
ACHE	1.17307	1.06231	1.29539	0.00160813
ACTB	0.796095	0.637225	0.994574	0.0446567
APOBR	1.16362	1.03447	1.30889	0.0115819
BAD	1.43129	1.16558	1.75758	0.000620916
CCND1	1.09174	1.01106	1.17887	0.0250427
CDK3	1.52725	1.15937	2.01186	0.00259828
CYP1A1	1.12082	1.01626	1.23614	0.0224423
CYP2E1	1.26873	1.07062	1.5035	0.0060021
DDX39B	1.18999	1.0657	1.32878	0.00199753
ESRRA	1.27557	1.08278	1.50269	0.00360019
FASN	1.12509	1.01139	1.25157	0.0301395
FECH	0.872434	0.763417	0.997019	0.0450908
GPT	1.14945	1.02417	1.29004	0.0179975
HDAC8	1.41835	1.01905	1.9741	0.0382799
HEXB	0.803897	0.654437	0.987491	0.0375344
HINT1	0.832903	0.699121	0.992284	0.0406908
HPN	1.07009	1.00066	1.14434	0.0478037
JAK3	1.1239	1.00838	1.25266	0.0347923
LRRC27	1.44618	1.14196	1.83143	0.0022015
MAP2K7	1.23359	1.02716	1.48152	0.0246567
MIF	0.539474	0.312949	0.929967	0.0263315
MMP9	1.09763	1.02363	1.17699	0.00890439
NFKBIL1	1.21028	1.02056	1.43526	0.0282402
NOS1	1.08794	1.00146	1.18188	0.0460923
PDE4D	0.823728	0.697729	0.972481	0.0220551
PDE5A	1.22856	1.0669	1.41471	0.00424151
PNMT	1.19135	1.05006	1.35165	0.00656102
RARA	1.24264	1.05281	1.46669	0.0102166
RHOA	0.704102	0.52858	0.937908	0.0164782
RPTOR	1.22326	1.02932	1.45374	0.0221331
SIRT2	1.19862	1.00112	1.43509	0.048595
SLC2A4	1.19893	1.0206	1.40843	0.0272396
SLC5A2	1.78635	1.17177	2.72325	0.00700114
SREBF1	1.20997	1.05701	1.38507	0.0057107
STK17B	0.837004	0.721678	0.970761	0.0186581
WARS1	0.854335	0.749467	0.973878	0.0184676
ZAP70	1.13423	1.0195	1.26186	0.0206122
