# Supplementary material for: Network pharmacology and bioinformatics analysis identifies potential therapeutic targets of Naringenin against COVID-19/LUSC
Source: Front Endocrinol (Lausanne). 2023 Jun 6;14:1187882. doi: 10.3389/fendo.2023.1187882 (PMC10281056; doi:10.3389/fendo.2023.1187882)
Supplement: Supplementary file 1 [file DataSheet_1.zip › Supplementary Material/Table 7.XLSX]

## Sheet: Sheet1
Symbol	HR	Lower 95% CI	Upper 95% CI	P-value
ACTB	0.652038	0.511889	0.830558	0.000532916
BAD	1.30231	1.01088	1.67776	0.0409814
CYP1A1	1.12057	1.00981	1.24348	0.0320503
ESRRA	1.23448	1.00322	1.51905	0.0465538
FECH	0.831817	0.716744	0.965364	0.0153512
LRRC27	1.25605	0.967155	1.63124	0.0873526
MIF	0.528956	0.296837	0.942585	0.0307291
MMP9	1.13863	1.04888	1.23607	0.0019404
NOS1	1.10011	1.00922	1.19918	0.0301178
PDE4D	0.862208	0.711827	1.04436	0.12949
PDE5A	1.2665	1.06534	1.50566	0.00742597
SREBF1	1.17791	1.00663	1.37833	0.041111
WARS1	0.864863	0.74881	0.998902	0.0482781
