# Supplementary material for: Network pharmacology and bioinformatics analysis identifies potential therapeutic targets of Naringenin against COVID-19/LUSC
Source: Front Endocrinol (Lausanne). 2023 Jun 6;14:1187882. doi: 10.3389/fendo.2023.1187882 (PMC10281056; doi:10.3389/fendo.2023.1187882)
Supplement: Supplementary file 1 [file DataSheet_1.zip › Supplementary Material/Table 8.XLSX]

## Sheet: Sheet1
TCGA-85-6561	TCGA-37-5819	TCGA-77-8008	TCGA-56-8083	TCGA-56-A4ZJ	TCGA-77-A5G1	TCGA-22-5480	TCGA-85-7698	TCGA-34-A5IX	TCGA-52-7811	TCGA-58-8387	TCGA-21-5783	TCGA-94-8035	TCGA-37-4129	TCGA-77-8153	TCGA-NC-A5HG	TCGA-77-8146	TCGA-J1-A4AH	TCGA-94-7033	TCGA-66-2787	TCGA-63-A5MJ	TCGA-18-3421	TCGA-21-1079	TCGA-34-5231	TCGA-NC-A5HE	TCGA-34-2600	TCGA-66-2769	TCGA-18-4083	TCGA-33-AAS8	TCGA-77-8130	TCGA-85-8352	TCGA-77-8145	TCGA-58-8388	TCGA-18-3415	TCGA-33-4582	TCGA-O2-A52V	TCGA-77-7335	TCGA-18-4721	TCGA-96-8170	TCGA-52-7810	TCGA-NC-A5HR	TCGA-39-5021	TCGA-56-7582	TCGA-96-7545	TCGA-22-5474	TCGA-63-A5MI	TCGA-51-6867	TCGA-66-2780	TCGA-90-7964	TCGA-56-8309
ABAT	1.53092	3.33738	2.48867	2.50465	2.64286	5.96009	1.65297	2.2375	3.16231	1.18688	1.76311	3.00721	0.850399	5.54778	1.44594	0.357496	3.40035	1.82652	1.98076	1.13724	1.06963	1.20621	2.82684	1.37044	1.72687	2.15254	2.54735	1.01728	1.66875	2.93778	2.88684	2.87572	3.02521	0.988412	1.9018	3.24422	2.38747	1.70377	3.20043	2.10256	1.67789	1.03048	1.324	1.99971	1.91713	2.80913	1.93738	2.9477	2.83982
ABCB1	1.50681	2.91653	0.868924	0.460376	0.920065	0.791356	0.759156	1.50726	0.174279	0.506703	0.633013	0.916324	0.549226	0.83762	0.383276	0.360083	1.15062	0.579566	0.345169	1.75386	0.995665	0.531968	1.21425	1.11816	1.70704	0.687688	0.821629	0.875544	0.204141	0.438293	0.368489	0.402504	1.07847	0.812539	0.170438	0.604071	1.88143	1.47181	1.19453	0.247077	0.911193	0.945308	0.925772	2.36684	1.71975	0.701239	1.75835	0.318461	0.864097
ABCC1	7.39514	4.82172	5.88182	6.40956	6.04726	5.69893	7.13928	7.75845	5.88289	7.76743	4.87614	6.19833	5.57961	2.99863	8.53252	6.48206	8.556	8.40015	5.83864	7.61663	8.58876	4.68945	5.13298	6.28533	7.61977	4.98068	4.60645	6.59877	9.0154	5.98277	4.95921	7.11462	7.94864	7.59018	4.55036	7.60566	5.48797	7.77342	5.3591	5.12197	7.52369	6.422	8.9502	7.77071	7.60009	6.87567	8.45465	6.12166	6.77764
ABCC4	3.61653	3.07331	3.21464	5.2463	3.30518	2.04513	4.78321	3.77705	2.98072	3.2626	5.03401	4.10755	4.14329	2.34267	3.21106	1.74562	3.48687	3.33278	1.72286	4.5283	3.05776	2.58991	3.11302	4.15877	3.36783	4.0403	4.12832	4.77151	3.95919	1.75608	4.93084	3.99194	3.41699	3.29369	3.00807	3.42781	2.59127	3.75389	2.83003	3.19974	3.76533	4.72686	3.66342	3.989	3.98024	4.19669	4.39985	2.24114	1.95788
ABCC5	6.48875	3.83533	4.40896	5.94157	5.73762	4.47831	4.01461	6.79702	5.11169	5.47863	5.52066	4.40912	6.84409	4.99543	7.33116	4.21609	5.70348	9.27289	5.64019	7.09938	7.70319	5.51853	4.27726	7.03116	6.23249	6.96083	4.00274	7.03198	7.65312	3.30343	6.07405	6.76995	5.26029	6.72258	4.46153	8.37764	6.14549	7.82475	6.55695	6.06205	7.28099	6.74275	7.61274	7.38868	6.42386	6.00306	7.44877	5.46868	6.15226
ABCG2	3.98059	1.07204	0.824727	1.94579	2.2368	0.953302	1.10091	2.89581	0.139993	2.40188	1.17069	0.771209	0.896233	2.32841	0.973354	0.536053	2.43488	0.83131	0.371838	2.39794	3.60059	1.1155	1.57294	0.994145	1.56189	0.966135	1.24659	1.0224	0.357721	0.644779	0.880333	0.895845	1.36966	1.02489	0.497944	0.759923	1.89348	2.88848	1.32613	0.369494	3.64032	2.34318	2.24446	2.83307	2.73212	1.0135	1.40583	1.00619	3.21619
ABL1	5.51359	4.77363	5.92529	6.79928	5.74309	5.09793	5.68512	5.93207	4.79619	5.90341	3.99074	6.92609	5.48365	5.04498	6.48346	4.46492	5.47508	5.82143	4.0502	5.41889	6.45263	3.34008	5.55169	5.41518	5.4799	5.71742	5.12906	5.21516	5.66526	5.37613	6.11608	6.71068	6.7027	4.5117	4.42523	4.97019	5.19911	5.09212	5.09835	4.71061	5.41283	4.90829	5.32033	5.19831	5.25147	5.08455	5.425	5.03444	5.07027
ABO	3.18542	2.47586	2.01364	4.48349	3.42222	2.0321	1.91942	4.78034	0.555816	3.0196	2.02666	0.986739	3.78524	2.64094	5.61552	0.345169	3.88843	1.05832	4.76337	1.69866	4.66243	1.38123	0.137241	2.58811	5.25787	2.96281	0.965914	1.49139	4.57829	2.85617	0.404031	1.14555	6.0576	4.19439	0.1038	2.9861	4.17712	0.711495	3.70621	1.93979	4.96779	4.34474	3.03529	3.09256	3.33591	3.26505	4.1311	2.70086	1.67884
ACAT1	3.72526	4.35566	2.95782	4.13194	4.04874	3.68666	3.62466	4.28834	3.47151	4.55455	2.89536	3.69461	3.516	5.37292	3.00142	2.94143	3.76767	4.49058	2.65929	4.70292	4.2698	3.5642	3.35133	4.54436	4.03378	2.78879	3.8265	4.6838	4.81851	2.63557	4.35509	3.34733	3.64447	4.13132	4.92684	3.38249	3.50005	4.37149	3.62948	4.41691	4.06166	3.86714	4.0316	4.07625	4.38559	4.2415	4.26631	3.76011	3.83201
ACHE	0.868687	2.01139	1.39884	2.38756	1.92444	1.48316	2.95546	1.8437	0.641916	1.0653	1.05471	3.87558	0.791022	0.97944	1.69528	2.66578	1.39671	1.13842	0.597984	0.640158	1.61744	1.03858	1.7649	0.849839	2.22256	3.05075	1.43381	0.839557	1.28522	0.718701	2.37412	1.12664	3.87974	0.566279	0.453228	1.16215	0.896543	0.640806	1.19547	0.913186	2.20333	0.856468	0.687598	1.35468	1.28309	0.417272	1.40441	2.47879	0.585059
ACTA2	7.68073	6.16205	7.90837	5.34872	7.9965	6.31199	5.92434	7.03006	4.47547	6.0071	4.16586	7.22989	5.08361	7.51644	4.06146	3.41562	5.6885	4.04166	4.06494	5.32572	6.42299	5.07072	5.90059	5.26554	5.16723	4.26815	7.16579	7.05479	4.15371	5.97979	4.23165	6.97442	7.63987	6.59131	4.67272	6.72441	8.17972	6.84622	6.66034	4.85479	4.03916	5.95899	5.67902	6.00867	5.83918	5.66166	6.08897	7.49011	5.82314
ACTB	11.9326	11.6581	12.3795	11.5906	12.4116	12.9085	11.8216	11.9453	13.2867	12.0422	10.9324	12.8037	12.0671	10.898	11.9921	12.118	12.2685	10.9196	12.6637	11.4883	11.593	11.6009	12.998	11.6532	11.5707	12.0524	12.6659	11.3705	11.6454	13.8326	12.0984	12.1203	12.1434	11.8696	11.5798	12.0322	12.5459	11.6169	11.5822	12.514	11.049	11.6595	11.6383	11.9395	11.7732	11.1551	11.7114	12.5743	11.735
ADAM17	4.34867	2.36014	4.30147	4.64346	3.94253	4.69104	4.31087	4.83252	3.03252	4.89801	3.12	5.29605	4.41816	2.9626	4.74674	4.22113	4.25401	4.08163	3.03555	5.16808	5.2534	2.94514	5.78363	4.51263	3.4902	3.91768	4.17462	3.76529	5.10422	3.14511	3.29205	4.64162	4.97298	5.27405	4.47181	5.39641	3.32744	5.13267	3.83813	4.20161	4.77042	5.52224	5.69393	4.7676	5.10153	4.46358	6.59391	3.78921	4.6145
ADH1C	0.356933	3.38571	0.162597	1.06736	1.3804	0.766807	0.272859	2.06967	1.62999	0.742696	2.61332	0.105946	0.940731	0.255199	5.48374	0.574731	7.83598	0	6.86603	0.479438	0.090718	2.47192	0	4.71009	0.0507455	5.421	0.725785	1.95457	1.81869	2.56128	0	4.77314	0.404903	3.29416	6.96444	7.06383	1.22534	0.625458	6.67243	0.0966667	8.89156	0.355918	3.98044	1.92759	5.03507	9.38459	7.24943	2.11696	8.88785
ADIPOQ	0	0.0124972	0	0	0	0	0	0.203389	0	0	0	0	0	0	0	0	0	0	0	0.104337	0.0159257	0.0193461	0	0	0	0	0	0.0186342	0	0	0.0461418	0	0	0	0.0167816	0	0	0	0	0.0170667	0.0244615	0.0229004	0.024887	0.0172093	0	0.0250288	0	0	0
ADIPOR2	6.11708	5.72225	5.4325	6.39709	5.79559	7.06693	6.76958	6.5979	5.37701	6.6045	5.68143	6.04176	6.78995	5.35728	6.3912	5.99297	5.94833	6.89087	5.61152	7.04949	6.1874	5.62113	6.50619	6.82833	6.22571	6.22184	7.19147	5.89111	6.81176	6.08124	6.27772	6.03698	6.24843	5.8188	6.45981	6.82539	6.58512	6.65425	5.9873	5.52937	6.44623	6.63695	6.7382	6.3348	6.05458	6.57687	6.83074	5.80699	5.91899
ADK	4.4982	4.7831	4.37018	5.57876	5.27011	5.33612	4.89308	4.71839	4.18768	5.50607	5.08418	4.77604	4.16745	5.37433	4.36578	5.1058	5.21161	3.37459	4.05868	4.51763	4.24726	6.74933	6.16154	5.12687	4.49156	4.5094	5.17775	5.176	4.50098	5.49283	6.19149	5.37666	3.95996	5.72705	5.5042	4.67937	4.86218	5.10603	4.28268	5.48566	4.16839	4.32993	4.38049	4.54395	4.26187	4.39482	5.61791	5.68975	4.82751
AFP	0.159371	0.511873	0.0210533	0	0.0893626	0	0.140648	1.14045	0.0282862	0.158208	0	0	2.13462	0	0.492622	0.031254	0.352871	0.114634	0.400429	1.33868	0	0.0277203	0.0319597	0.0482362	0.911193	0	0.0241778	0	2.1605	0	0	0.379954	0	2.38112	0.047678	0.145873	0	0.391108	0.143785	0.0483757	1.80855	0.185993	0.561986	0.331705	0.628727	0.434668	0.471135	0.0221902	0.696795
AHR	5.03295	4.26155	5.51225	4.18183	5.85838	5.84004	5.48627	5.30753	4.6403	5.8042	3.89146	5.8102	4.93229	3.78732	5.70025	5.95112	6.02591	6.01941	4.96457	5.38026	5.66801	5.60776	5.68002	4.49101	4.83461	4.5988	5.33607	3.74488	6.02851	5.10629	3.86559	4.69752	5.10684	5.11913	5.64538	4.41667	6.03257	5.98422	5.03882	5.36297	5.60319	6.29495	6.89855	6.70678	5.15691	4.93992	5.39111	6.42281	5.609
AK1	1.70248	2.32795	2.24762	2.69001	3.58756	3.13721	2.7836	2.43811	2.31806	3.2199	2.36267	3.17426	2.25798	3.49664	2.64141	1.29766	2.62954	2.27089	2.13727	2.09437	2.04667	1.81578	2.03678	1.2294	2.41324	2.34886	2.47337	1.64906	2.65483	2.91198	2.42056	2.81895	3.56767	1.69408	2.07385	1.89025	2.26018	1.90516	3.31149	1.36558	3.54009	2.05019	1.92037	3.13197	1.48197	1.79913	1.42218	2.63204	2.62169
AKR1C1	8.68826	8.27538	3.49319	2.24028	4.60003	1.39067	2.37206	9.9704	1.95595	8.52789	2.89722	1.69198	2.69528	0.985282	9.34125	4.86367	8.36643	8.97844	2.63601	9.87745	8.05776	5.82251	2.99117	6.30562	8.3493	3.2806	4.53037	6.77457	9.49969	2.75965	1.84864	5.11935	4.74915	10.3933	7.10246	7.09428	3.65393	9.78598	3.48722	5.91243	9.03967	9.63987	9.18149	9.39755	9.03998	4.43411	7.61834	3.30749	9.2422
AKR1C3	9.21256	9.07182	5.49635	2.72559	5.53864	2.01888	1.51369	10.267	1.84579	9.75434	1.77766	2.34474	5.29806	2.49183	9.16985	4.65477	9.93185	7.23978	3.88043	9.80792	8.85566	5.43375	3.70611	6.23318	8.4539	3.827	6.33343	4.86965	9.64842	5.50079	1.00949	4.05039	2.86501	10.5799	6.08791	8.72355	4.92125	6.92699	5.32052	7.09632	8.7221	9.4132	9.30808	8.35259	9.42598	4.29591	8.558	5.59794	9.9585
AKT1	5.5541	4.05865	5.12109	5.79453	5.21627	4.78231	4.54643	5.31473	3.95204	6.48539	3.40299	6.22371	5.97982	4.28354	6.34544	5.72577	5.27555	5.1598	5.56353	5.07253	5.6346	4.89008	6.18004	5.26706	4.84037	5.46557	4.46706	5.54302	5.40391	5.68043	4.44655	5.65475	5.65381	5.43932	4.79492	5.47399	3.65947	5.7742	5.35516	5.23534	5.1487	4.65396	4.82293	4.42681	4.71764	5.51691	5.21037	5.69146	5.40098
ALB	0.284396	1.0695	0.167615	0.0475384	0.30871	0.0844725	0.916018	0.357158	0	0.0439044	0.879784	0.375401	1.05527	1.08291	0.1129	0.0856966	0.0608775	0.51005	0.142479	0.111566	0.0423642	0.125254	0.0878701	0.314407	0.135666	0.235605	0.130536	0.0732718	6.81397	0.268434	0.204767	0.882213	0.162081	0.185232	0.0444641	0.110363	0.295605	0.115033	3.24907	0.0889557	0.920522	0.201257	0.0659858	0.19497	0.823586	3.07104	0.163628	0.138945	0.176706
ALDH2	3.84828	4.2235	4.5847	4.52157	6.32326	3.96285	7.45141	5.24661	4.47194	5.05088	3.513	5.10123	3.32756	4.90363	4.28678	3.76288	5.55678	3.94434	3.1453	4.19501	2.89722	4.66043	3.2776	4.36743	6.82617	4.25886	5.19573	4.92185	3.96411	4.16264	3.1927	4.29716	6.43776	3.88062	5.51375	4.24413	5.47548	3.66846	5.35549	5.50627	4.9301	4.12615	3.64916	5.91607	4.84738	3.96279	4.97395	3.71333	6.07467
ALDOA	2.43373	2.99926	3.41477	2.25792	2.69744	3.96173	2.19223	3.27569	3.17782	4.09663	2.25731	4.3367	2.56413	1.71127	4.08461	3.5528	4.15657	3.17236	2.49541	2.04719	3.62955	2.71004	3.63327	2.28392	2.86534	2.81188	2.31049	2.86483	4.11686	3.15017	2.55139	3.78367	3.01065	3.48134	2.90026	4.38531	2.15814	1.78835	3.37309	4.1411	3.53164	2.74252	3.52349	3.21047	2.65194	3.55448	4.54928	3.64619	3.72654
ALOX12	2.4086	0.46289	1.59469	1.9335	1.4863	0.811635	2.1232	3.56939	1.47035	4.05803	2.30894	1.07663	2.2145	2.27441	3.62137	1.85443	2.24422	2.36269	3.44109	2.31629	3.2241	1.74369	0.901185	3.36157	1.59507	2.94212	1.24446	3.92648	1.37089	1.31557	1.93406	1.84768	2.06857	1.67247	1.57821	1.89763	0.77104	1.35507	2.46903	3.19647	1.97614	2.05558	3.40997	1.56418	2.21279	2.496	1.46195	1.18384	1.0224
ALPL	4.75457	3.30864	4.59208	7.61649	8.02886	5.98669	5.41807	5.00793	5.1981	6.62952	2.08114	4.83877	5.69136	4.33852	2.9877	1.56091	7.1041	4.50789	5.65114	4.45838	4.15889	7.34415	4.25782	4.00138	4.31878	4.10826	6.50231	3.18506	5.63347	5.36435	1.93923	8.08665	6.84353	4.27812	2.14535	4.63264	3.69339	3.67823	6.81039	2.90229	4.3745	7.8339	3.37819	7.0473	5.27142	5.47524	5.45819	5.15492	6.39352
APAF1	2.79406	2.42417	2.9358	4.02729	3.15712	3.52188	3.02891	3.0558	1.85746	2.29666	1.55257	3.38716	2.8516	3.41553	2.86715	2.27644	3.36701	2.65588	1.08719	2.68462	2.21608	1.77855	3.17889	3.36538	2.54397	2.79388	3.39425	3.11713	2.39152	1.91842	4.06981	2.92014	3.71088	2.39525	2.36729	3.09207	1.60928	2.60481	2.93582	1.63919	3.46498	2.87151	3.07656	2.98269	3.00599	2.86568	3.22304	2.95929	2.78887
APOB	0.117429	0.243547	0.049352	0.148609	0.083792	0.0265876	0.171591	0.0360461	0.0366088	0.0851527	0.0745054	0.0515809	0.0538064	0.0918014	0.0180644	0	0	0.0381552	0	0.0461418	0	0.012068	0.0749164	0.0554733	0	0.0831112	0.015783	0.073409	1.32395	0.0503276	0	0	0.0959919	0.0152121	0.00518438	0.0197731	0.0954519	0.0137838	0.504468	0	0.0152121	0.0352016	0.0611541	0.0833836	0.104739	0.0154976	0.0451634	0.0192037	0.0287106
APOBR	3.43289	2.00331	4.30975	2.00967	4.87033	3.77816	3.65524	3.92042	2.96582	3.89008	2.0251	3.28533	2.84014	0.535058	1.91399	1.93395	3.42377	2.27241	2.96966	2.5205	2.97161	1.02326	2.24659	3.9197	4.67116	4.57654	3.52298	2.55515	2.88051	2.42317	2.08682	3.1011	4.14168	1.69051	1.62223	3.98379	3.40205	3.06785	3.9585	2.43475	2.58116	2.74423	2.31996	2.86307	3.31217	1.99436	3.02588	2.58763	4.10624
APP	8.27329	7.26322	9.10224	10.0589	9.57192	10.0531	8.5569	8.50224	9.07229	9.6713	6.84739	9.54936	9.76688	10.2967	8.63392	9.14495	9.22716	7.92352	8.80288	7.8729	8.39062	8.5188	10.2004	9.53529	7.98611	7.9825	10.7422	8.17057	8.71491	11.7789	9.06632	9.81634	9.40051	8.77754	8.85716	10.0773	8.14222	8.53561	9.00334	9.83534	8.78526	8.63431	8.61005	9.24287	8.48749	8.78943	9.60759	8.7627	8.6585
APRT	6.68154	8.09263	6.61062	8.01086	7.98613	7.6857	6.6952	7.36722	7.20462	8.128	6.67394	8.06727	7.69966	7.27662	7.1208	8.35538	8.04843	7.13067	8.27159	6.79515	8.06026	8.62972	7.92924	7.09927	7.63055	8.4791	7.26717	6.8336	8.32675	7.97976	7.83026	7.20909	6.78416	7.53125	7.27631	7.4482	7.1702	7.1412	7.55646	8.20032	6.70218	7.70417	6.76331	7.27038	7.37319	7.13733	7.72771	7.7094	8.03055
AQP1	6.27254	5.9816	5.52398	6.51972	9.28609	7.26322	7.06319	6.59846	5.50322	8.198	4.26837	5.69319	6.67236	7.39665	3.69223	3.93104	7.90725	3.73904	6.10693	5.75816	5.78458	6.35476	5.69304	5.84332	4.91789	6.44951	7.68746	5.89811	5.38374	6.57593	4.25664	5.08209	8.64208	5.11716	4.03744	4.84091	6.77134	6.36116	6.98964	3.30261	4.70043	6.00397	6.09361	8.67058	5.96927	5.30068	6.34918	5.15522	7.03349
AQP5	0.463518	0.533065	0.104068	6.21143	2.02761	0.762136	1.91004	4.32503	0.0478175	2.19283	0.731705	1.618	2.4089	0.801986	0	1.87822	4.85086	2.08062	6.69189	0.488001	0.112767	2.57432	0.425674	1.78589	1.78818	2.6249	0.828794	1.25767	0.442121	1.86904	0.482125	4.90827	3.52398	1.47923	1.3764	0.325617	1.6377	0.294782	3.36733	0.520045	2.28608	1.5785	0.468114	1.09903	1.6832	1.81451	4.39418	2.69419	1.50904
AR	0.776778	0.125254	1.76545	2.13724	1.85308	0.792606	1.98492	0.902189	0.205893	0.577151	0.166972	1.97262	0.351628	1.05887	0.177216	0.0842004	2.74614	0.580531	0.0492125	0.972913	0.463099	0.273576	0.53446	0.608052	1.81926	1.89817	0.486869	2.71008	0.854554	0.654985	2.20674	1.86971	1.64372	0.265077	0.13829	0.70726	2.00885	0.552377	2.87295	0.332737	0.158854	0.788352	0.888617	1.61438	1.45027	2.62765	1.61009	0.92964	4.17816
ARHGDIA	7.31209	7.95505	7.66042	7.88802	7.29734	7.13506	7.56814	7.77289	7.12304	7.66352	6.76127	8.11974	8.54651	7.24447	8.58004	7.97127	7.53969	7.66463	7.12259	7.91874	8.09652	6.20449	8.15098	7.93331	7.1107	7.37067	7.27246	7.63149	8.25103	7.92251	7.79841	8.04025	7.59438	6.77518	7.8003	7.75912	6.74887	7.12636	7.41416	7.41429	6.93626	7.31389	7.27988	7.43306	7.29181	8.0867	7.57495	7.23707	7.32118
ARNT	5.02711	5.60918	5.547	6.28283	4.84105	4.86642	5.92747	5.17903	4.46961	5.08759	3.62622	5.65126	4.63624	4.83836	4.91965	5.48471	5.13314	4.6872	3.8957	5.09139	5.03558	4.07311	5.02633	5.30252	4.95575	5.44306	5.05873	4.90937	4.6475	4.86607	6.26101	5.42492	6.04819	5.32716	4.92519	5.04221	4.84014	5.35563	4.91726	4.52245	5.5043	4.76917	5.14608	5.33975	5.24037	4.85616	5.78416	4.69084	4.84971
ATF6	4.95017	4.95416	5.5122	5.76326	5.01279	4.20387	5.94296	4.97784	4.61848	5.35034	3.95213	5.62679	5.09075	5.41211	4.90014	5.15756	4.9631	5.26913	3.73532	5.30331	4.96092	4.37823	5.21432	5.48845	4.60753	5.62347	5.09021	4.97489	5.06206	4.74604	5.22031	5.30135	5.542	5.75904	4.70802	5.34844	4.13468	5.9031	4.56621	4.87886	5.101	5.46959	5.47903	5.52399	5.58328	4.44437	5.96054	4.77317	5.03345
AURKA	5.46884	6.54542	3.36719	5.60015	4.02516	5.07834	5.20472	5.27805	5.50742	4.81485	5.16599	5.96813	5.95787	2.58304	4.99361	5.81614	4.85409	5.45533	4.79093	6.01186	5.86789	6.21571	5.36521	6.05839	5.62605	3.59792	5.66028	5.47548	5.19314	4.26361	4.97087	5.06248	5.12065	4.803	5.92012	5.65104	4.13295	5.65551	5.02202	5.99299	5.77221	5.3399	5.36856	4.84579	5.17456	5.26072	5.75899	4.23452	4.7853
BAD	2.89679	5.16168	4.21914	4.61017	4.69593	4.49417	4.51035	4.22116	3.80689	4.47179	4.83675	4.25447	4.7288	5.32354	4.37687	3.42731	4.38599	4.30326	5.27092	3.93445	4.04334	4.9282	4.69971	4.80656	2.40354	4.17182	4.14915	3.95161	5.5738	5.23674	4.62535	4.27117	4.5221	4.63785	4.5802	3.88804	3.52411	3.38126	4.38353	5.11842	3.86912	3.8049	3.33162	2.8613	3.90521	4.34985	3.94215	4.43701	4.49736
BAK1	5.35042	5.53926	6.37823	6.02647	6.38769	6.7102	5.81944	5.62761	5.77118	5.9144	5.82316	6.46152	6.08273	4.33952	4.92423	5.92152	4.88126	4.83639	6.80231	5.55758	5.59342	5.61656	6.67998	5.28093	6.29988	5.51966	6.4844	4.60879	5.26164	6.40329	5.67213	5.51657	5.71318	6.05492	5.41483	5.04349	4.73922	4.98363	6.24896	6.82664	5.32921	5.47882	4.91314	5.20232	5.55856	5.33478	6.09939	6.966	5.71077
BAX	5.65651	6.85954	6.4989	6.71404	6.63435	6.48789	6.30699	6.65993	5.76402	6.81729	6.17454	6.61829	6.46093	5.82107	6.30409	7.22007	6.86835	6.55715	6.03712	5.85212	7.22502	6.18391	6.47952	5.87567	6.83668	6.76822	6.07796	6.34572	6.74259	6.64393	6.88955	6.82812	6.63993	5.4713	6.43331	6.42242	5.46334	5.37146	6.3344	6.22534	5.34529	6.50394	5.53542	5.30593	5.83053	6.35333	6.03655	6.19317	6.42644
BCHE	1.47581	5.11597	1.22033	2.82778	3.24512	1.02389	0.497229	4.58654	0.295253	3.83261	0.328722	4.5494	5.32759	3.68652	5.29041	0.322736	2.57456	2.90733	0.300885	1.47145	2.54535	0.629566	2.32173	5.20762	2.74971	1.00899	7.46661	2.79348	4.92927	0.514097	0.907814	4.18031	2.53139	2.85244	5.29265	3.3824	2.31809	3.0246	0.819259	0.728225	4.36356	3.77456	6.07076	4.58967	2.06095	2.96898	3.9057	1.18561	1.78341
BCL2	2.27754	2.76139	1.8536	3.02938	2.35033	1.58101	5.87698	3.03728	1.03984	1.80211	3.22209	2.59829	2.46307	2.12463	4.01782	0.991535	1.07169	3.92119	0.93138	3.98116	3.0969	1.28463	1.22571	2.49626	2.65469	5.30675	2.64134	3.89576	3.45228	1.44583	2.28072	1.44668	5.36242	1.34863	3.3465	3.5275	4.10113	3.74976	2.14062	1.54987	2.54268	2.53764	3.46965	4.19665	2.83611	2.6399	3.49354	0.972913	2.46438
BCL2L1	5.45501	6.25344	5.94988	5.85118	7.26076	6.94204	5.82427	6.29243	6.33436	6.56037	5.16152	6.07008	6.40011	7.07784	5.95506	7.28281	6.85547	6.29181	6.05132	6.43986	6.04706	5.79297	6.28224	5.96922	5.71576	7.73194	5.88372	5.37712	6.42642	6.24362	6.41951	6.4789	5.80417	6.44991	6.08549	5.90979	6.07128	5.4962	5.94286	7.5097	5.65611	6.39931	5.76149	6.58522	6.05105	6.18143	6.46604	6.1373	5.79091
BDNF	0.909428	0.00748258	0.24123	1.62265	0.52667	0.279768	0.478299	2.79552	0.208767	0.356933	0.65581	1.09707	0.952334	2.17795	2.35716	0.0762854	1.89231	1.98433	0.3122	2.33965	1.14666	0.520347	0.152378	0.853676	0.293724	0.574538	0.206518	2.01425	1.70903	0.346985	0	0.439357	0.892663	1.09329	0.384381	0.595217	1.04845	2.59464	0.366252	1.22546	0.438506	1.31533	2.77554	2.338	1.21816	0.234624	2.54893	0.0807941	0.573278
BHMT	0	0.312084	0.075738	2.89315	0.0822938	0.212009	0.111833	0.186754	0.0766959	0.698663	0.129481	0.69537	0.187008	0.0736832	0.666393	0.0287106	0	1.19522	0.328032	0.161694	0.101919	0	0.0294175	0.0297002	0.828713	0.255682	0.208268	0.184852	1.05408	0.0708015	1.383	0.0558898	0.303342	0.703987	0.352984	0.700795	0.620023	0.794936	0.0677764	0.303927	0.856707	0.395831	0.0328061	0.151599	0.227371	0.0329472	0.204015	0.0203422	0.0405418
BST1	2.51647	1.74481	3.11352	2.81124	3.31146	2.47941	1.57396	2.7523	1.17741	2.42852	1.78517	1.77762	1.80649	1.38714	1.35558	0.643579	1.56604	1.55547	4.65852	2.49682	2.04865	2.41824	1.55139	1.24434	2.87892	1.2867	3.03605	2.18748	4.18904	1.37379	0.81295	1.97567	3.137	6.7088	1.04852	1.99034	3.95281	2.63647	1.80665	0.877509	2.19033	2.32077	2.12466	4.7013	1.85192	2.2338	1.61098	2.84663	2.20939
CA1	0	0	0.0490731	0	0.160146	0	0.0962619	0.0740944	0.0223323	0.0371713	0	0.0827026	0.187008	0.201257	0	0.072586	0	0	0.031254	0.0241778	0.0180644	0.0219061	0.0253123	0.0127832	0.0199154	0.262433	0.0749164	0.101919	0.026446	0.175429	0.0521376	0.1396	0.104605	0	0.0922074	0.0240359	0.157173	0.275007	0.253868	0.0753273	0.107286	0.0257376	0	0.148609	0.173767	0.480472	0.120086	0	0.15043
CA12	8.01935	2.40381	7.59534	5.16098	7.1936	4.44158	3.13975	7.55867	5.54119	8.04868	3.04686	5.64716	6.86333	0.220825	6.33501	5.83763	6.33954	3.6496	6.04651	2.46263	3.88036	6.43576	7.57812	7.81757	4.992	2.5124	4.08196	5.45774	6.97492	6.56985	3.90442	6.78004	2.86724	7.77686	1.56409	7.71608	6.20427	4.39092	7.59864	7.38729	1.79464	4.56837	7.99675	6.42584	5.72426	4.4173	2.8512	7.47554	7.03297
CA13	1.38366	1.15394	1.83831	2.48037	2.32461	1.38698	1.92676	1.82574	1.99686	2.38211	1.852	3.4607	2.65233	3.11806	1.58256	2.75869	2.11377	1.56643	1.27721	1.9057	2.23401	1.87106	1.44366	1.25623	1.26915	3.03145	3.71847	2.63812	1.11557	3.23223	2.04932	2.37412	2.77224	0.857424	1.18656	1.37579	2.43034	2.7217	3.14122	2.08195	2.584	1.46994	2.18307	2.52885	1.82871	2.6017	1.5637	0.974676	1.04019
CA2	6.02085	3.74716	6.33488	4.12428	5.17418	5.55379	4.08363	5.18289	4.76863	8.22413	2.95539	7.17181	4.1689	4.93339	3.72684	9.86057	2.63923	1.96351	5.7915	3.64079	6.96248	6.05734	8.09728	3.48625	6.01401	4.06472	4.91123	2.83657	3.93427	6.23572	4.06354	3.48007	4.79879	3.81917	2.06492	3.45273	3.51794	5.97898	4.67188	9.23949	5.19588	3.87537	5.46926	4.87491	5.13433	5.86087	5.61504	6.66265	3.38645
CA3	0.200504	0.167615	1.03626	3.70665	1.95353	0.813114	0.537942	0.789437	0.531269	1.08134	0.574053	1.12724	0.912343	3.07994	0.218223	0.822281	0.540126	0.660381	0.751635	0.312665	0.210264	0.378955	0.249991	0.3639	0.347212	2.63738	2.0732	1.08665	0.260146	2.0004	0.545277	1.39621	1.84635	0.185867	0.0336521	0.162983	0.630126	0.700262	4.95113	0.540523	1.35106	0.293253	0.508429	3.89216	1.22558	1.01643	1.00526	0.0911243	1.51258
CA4	0.116764	0.817951	0.107956	0.561106	2.78566	0.800827	1.6371	0.528971	0.0738202	0.891186	0.624616	0.0353424	0.551491	4.30299	0.0545012	0.158078	0.513996	1.30865	0.266037	0.624522	0.0301242	1.09268	0.162081	0.580821	0.188907	2.81568	1.37312	0.877744	0.640436	0.100978	2.55714	0.15562	3.08177	0.2949	0.122739	0.154065	0.0901759	0.372284	1.10856	0.559247	0.66421	0.165301	0	3.66996	0.187134	0.449641	1.43515	0.317304	1.93953
CA5B	1.53331	0.974236	1.70461	2.55665	2.22457	1.24403	2.1177	2.12489	1.11163	1.48388	1.19623	2.52206	1.60763	2.87837	3.15114	1.42465	1.25568	1.02857	0.892741	1.83046	1.88854	1.60649	2.0156	1.5946	1.31144	3.52823	1.52346	2.78785	1.92642	1.03527	1.87117	2.08168	1.62975	1.54656	2.20895	2.11327	2.04632	1.28499	1.53749	2.08736	1.6157	1.46749	2.13724	2.12651	1.90689	1.35946	2.00166	1.46279	1.35106
CA9	5.28639	2.81967	5.65161	7.43354	3.09598	3.56783	4.48909	6.01802	5.12914	5.50842	7.41099	7.59244	9.10567	0.813525	7.07953	7.35605	5.12622	2.54935	6.92233	1.95334	0.498659	7.87676	6.97288	7.39954	2.47454	4.2446	6.34273	7.472	5.25572	7.11401	0.982875	6.92527	5.7506	3.57445	2.64231	5.49022	1.20777	1.47035	3.78993	8.58689	5.60512	5.13498	1.99791	4.20668	4.49723	6.66013	4.21213	6.92245	5.70776
CASP1	4.50233	2.6535	4.96812	3.10187	5.29815	5.87445	5.07899	4.92919	4.62044	5.24239	4.07658	4.36984	4.49633	2.19339	2.87598	4.05999	3.92905	4.18353	5.03267	4.32042	4.79079	4.64692	5.78778	4.73785	5.16945	4.57522	5.72652	5.88737	4.56646	3.83337	1.70682	4.86789	4.62445	4.95798	5.25953	4.66882	5.39764	5.00839	4.76339	3.67069	4.68741	4.26291	3.93954	4.87442	4.94748	4.63498	5.16556	5.09641	4.24627
CASP3	5.18851	4.40665	4.82501	4.9843	5.16653	5.87248	5.86211	5.74531	4.9104	5.14418	5.66493	6.23777	5.65929	4.97553	5.87164	5.82596	5.42869	6.00448	5.04784	6.0021	4.84347	5.97553	6.14902	5.48378	6.25287	5.72069	5.84302	5.2181	6.1997	4.84023	4.9836	6.37948	5.85971	6.38418	5.39911	5.8593	5.87771	6.36425	6.45867	5.3355	5.80531	5.86011	6.0412	5.61744	6.01105	5.94329	6.51918	5.9657	5.62102
CASP7	4.5718	3.96341	5.79044	6.16496	5.53769	4.77234	5.12057	4.96683	3.59022	5.60564	4.99567	5.47226	5.07382	2.85236	4.40582	5.89131	5.1648	4.75112	4.78063	6.08456	4.83286	6.35139	5.44584	5.49609	6.17091	4.71243	5.04169	5.28821	5.17148	4.64996	5.25222	5.24047	4.55327	6.09381	5.8669	5.39939	5.2112	4.92068	4.66579	4.32426	5.59259	4.54784	5.12706	5.1262	5.82387	5.5361	6.64974	5.82379	5.57061
CASP9	2.72655	4.20685	3.46298	4.61076	3.55232	3.47228	4.01733	3.07536	3.43101	3.51967	2.35479	3.34058	4.31749	4.78399	3.55739	3.4072	3.12367	3.37708	3.60819	2.97387	2.84083	3.06958	3.98637	3.11061	3.65151	3.41462	3.27739	2.60036	3.78888	2.7566	4.01133	3.45778	3.70713	3.15298	3.31745	3.35541	2.99246	3.13017	4.11544	2.16569	2.70392	3.79097	2.85072	3.34366	3.09068	3.2706	3.1261	3.67228	4.2967
CAT	5.42388	5.60079	5.84948	6.08004	6.38963	5.43714	5.57465	6.47702	3.38711	6.38056	4.60399	6.73088	5.1028	6.60155	4.67195	4.0526	7.98615	5.49016	4.35956	7.06167	5.59655	6.50701	7.31169	5.30272	4.54161	5.34477	7.22689	5.7692	5.93336	4.86058	5.36868	5.47555	6.35347	6.54826	6.62361	4.98703	5.36503	6.05143	6.15472	6.30108	5.3694	5.59167	6.07778	7.4466	6.6247	5.95637	7.29792	5.85796	6.85396
CBR1	7.95847	6.96656	5.70541	5.58547	6.16416	6.19812	5.51815	8.79337	5.36364	7.99521	6.12951	4.80127	6.80266	6.83327	8.4581	7.66345	6.58737	8.62903	7.0763	9.84629	8.23896	6.51125	6.20929	7.22981	6.52262	4.91519	6.89162	7.43566	9.55985	7.57044	2.28558	5.80276	5.14692	10.2078	6.43803	6.80358	6.60175	8.82545	5.85092	7.74126	8.9811	8.08427	7.93533	9.14607	8.38431	7.5663	8.68147	6.02162	9.03155
CBS	0.412077	0.0336521	0.29678	1.35535	0.0708015	0.0575542	1.04432	1.06819	0.104068	0.0661236	0.0943712	0.349365	0.161565	0.364236	1.82244	1.71848	0.627233	0.831715	0.169412	0.12618	0.893673	0.0519985	0.225768	1.79381	0.242206	0	0.0892269	1.56428	0.705314	0.208018	0.447421	0.808261	0.428357	0.0966667	0.0113525	0.818196	0.0164963	0.666757	0.437547	1.42169	1.77362	1.47176	0.319965	0.15549	0.445515	0.823749	1.46059	0.0104934	0.503247
CCL2	5.53674	4.61014	8.56152	5.06995	5.16979	5.87233	7.17878	6.36741	5.07873	6.58954	5.31075	7.00819	5.24661	5.07818	4.81636	1.46624	5.09595	4.08062	3.77003	4.64116	6.15692	5.89824	5.04986	5.15974	5.99532	5.60387	7.3132	4.90697	4.28972	4.7072	4.14688	5.69611	7.09804	6.17313	4.26493	6.24359	7.40818	5.83811	5.07783	4.19543	4.54265	6.08894	6.25236	6.25124	5.93283	2.28859	6.3906	6.89835	4.98408
CCL5	6.9285	6.33295	6.80936	2.98227	6.41857	6.65421	7.08592	6.99347	7.3138	5.3754	6.75404	4.94352	4.61757	2.75901	4.61629	4.36928	5.68363	4.47689	5.47502	7.69575	6.20829	7.33347	4.99834	6.65153	9.1679	4.99141	8.24015	6.42014	4.42838	4.6395	5.70386	5.05159	6.87561	7.12835	4.72443	5.2026	8.97463	7.97098	5.29822	3.99854	5.93316	6.99555	5.89507	6.325	7.97353	4.30912	7.30193	5.52252	5.4592
CCNA2	5.44128	5.00109	4.14401	6.4327	3.3305	4.87669	5.60941	6.51621	5.27633	5.55781	6.31591	6.84366	5.15207	2.01303	5.86277	6.0868	4.7162	5.19086	5.01266	7.61758	5.65363	6.32614	5.17967	6.18154	5.29506	5.01675	5.70499	5.28044	5.75179	4.19333	5.32736	4.90329	5.20963	5.92757	6.1099	5.36283	3.87043	5.83706	5.30896	4.90613	7.37663	5.85243	5.64383	4.85137	5.28783	6.05142	5.78025	4.87718	3.98926
CCNB1	6.24512	7.47508	4.44805	6.14354	4.66936	6.41162	7.1529	6.49931	6.84335	6.69794	6.61724	7.92176	6.8299	4.53001	7.11766	6.50873	5.8952	6.6804	6.16392	6.88407	7.03239	6.70965	6.36949	7.17882	6.97131	5.7211	7.08592	6.60341	6.40225	5.27685	7.01898	5.58141	5.95418	7.19861	7.1344	6.75188	6.10659	6.40503	6.69356	6.55029	6.41437	6.82131	6.04526	5.67057	6.07014	7.03576	6.48421	6.16201	5.63542
CCND1	6.43437	5.76354	6.15324	13.1354	7.15265	6.42604	7.72052	6.42392	5.01775	7.0019	6.09462	6.86239	6.64829	3.68604	2.97814	7.31713	8.30729	3.65698	7.18702	4.17346	7.37153	4.20789	5.76171	7.42167	5.03902	8.9163	6.95638	5.07693	4.98415	6.64906	8.17196	6.47605	7.77063	4.49959	5.86404	6.7746	6.27612	5.34004	7.20418	7.05183	7.66511	5.5205	7.97253	6.48234	6.62244	6.76228	6.12573	6.58157	7.0326
CCNE1	3.46116	4.22842	3.46433	4.49707	2.61525	4.62783	3.73626	3.81971	5.36728	3.44685	3.38538	5.43427	5.21731	1.02814	5.55739	3.83964	3.0685	5.17823	4.16878	4.78292	5.23999	3.34785	3.50641	4.53673	4.95359	4.98476	3.70221	4.32883	4.95626	4.23653	4.74703	4.6186	4.49255	3.84494	4.87937	4.58898	2.80546	4.47462	3.89779	4.02546	5.59492	5.08542	3.88997	4.03183	4.04117	4.86253	4.09769	3.5477	2.90714
CCNT1	4.2581	3.86724	3.85242	5.40119	3.73632	4.23714	5.19207	4.8924	3.31014	4.24067	3.76772	4.80594	5.0589	4.52032	4.70182	4.49115	4.17994	5.08497	3.61381	5.48297	5.06809	3.85981	4.68235	4.72545	4.15165	4.6076	4.35057	5.20058	4.93857	3.30192	4.36814	4.07271	5.24614	4.88045	4.23071	4.35886	3.7563	5.20551	4.10982	3.69577	4.90222	4.42107	5.35592	4.97032	4.52161	4.58377	5.74937	4.71856	4.02517
CDC42	4.95591	4.81179	5.86283	5.67187	6.0824	6.60101	5.52654	5.46862	5.12606	5.71338	5.66301	6.10408	6.34668	6.7276	5.33559	5.69743	5.31301	4.96039	5.08286	5.71245	5.44015	6.62186	6.5704	4.94883	5.94638	6.24598	6.49178	4.94587	5.3538	6.15084	5.17831	5.3819	5.75804	6.30549	5.87409	5.53511	6.06253	5.43278	5.65421	5.87392	5.05875	5.82636	5.33196	5.85002	5.12995	5.7621	5.89002	6.05077	6.49384
CDK1	6.02279	5.35464	3.81574	6.34996	4.67536	4.54961	5.383	6.00003	4.94171	6.27708	6.32714	5.77176	5.9072	2.56723	6.19606	6.15931	5.44287	5.55774	4.29159	6.49871	6.41139	7.52132	5.4686	6.51743	5.53802	5.4178	5.86033	5.85803	5.48006	4.64135	6.06807	4.51523	4.81595	7.01857	6.06926	6.56929	5.24526	5.60698	5.10374	6.09651	7.0986	5.89459	5.81348	4.8369	5.66123	6.05572	5.51923	5.86397	4.94631
CDK2	4.35139	5.14677	4.06025	6.02307	4.49496	4.56407	5.03015	5.16627	4.34465	4.59544	4.97747	6.0521	5.23563	2.66514	5.48418	5.87406	4.78586	4.95339	4.36349	5.25998	5.41041	4.53176	5.38524	5.77616	5.00174	5.10292	4.99191	5.86188	5.06367	4.20105	5.40902	4.68977	5.37927	4.55904	5.21606	5.33675	4.02256	4.67481	4.4784	4.4181	5.68704	5.32287	5.02617	4.34672	4.40943	4.84154	5.58513	4.6786	4.07041
CDK3	0.294194	0.180657	0.790188	1.0145	0.501923	0.385376	0.391328	0.501617	0.233765	0.234256	0.522056	0.646716	0.0629506	0.182819	0.69537	1.19011	0.927517	0.793854	0.84004	0.582171	0.673376	0.229711	0.309293	0.549226	1.06654	0.838024	0.444137	1.215	1.29702	0.133958	0.996533	0.466758	1.70615	0.176706	0	0.462576	0	0.211511	0.802648	0.203138	0.937269	0.267236	0.439357	0.126709	0.220454	0.738811	0.134747	0.114367	0.412185
CDK4	6.0602	6.21542	5.53177	7.58008	5.80969	5.61605	6.65475	7.03563	5.30804	6.31456	6.44615	7.19932	7.20353	6.54257	7.17	7.11441	6.33024	6.93475	5.48953	7.16401	7.05183	7.36916	6.76146	7.40562	6.19257	7.1871	7.00371	6.91209	7.21512	5.69842	7.18491	6.22795	7.10035	6.85706	7.24352	6.3145	5.22619	6.99649	5.4408	5.57677	6.34381	7.11328	6.6851	6.19206	6.49946	6.55162	7.46232	7.17683	5.60577
CDK5	4.51055	3.54148	4.23185	4.11937	4.69592	4.48384	5.14524	4.94476	4.71343	4.52248	4.98276	5.56863	5.6258	6.37069	5.47556	4.88133	3.87571	4.92159	3.75824	5.43492	5.14509	5.13328	5.18807	4.74819	4.80298	4.92198	5.35991	4.7412	5.57479	4.29191	5.92041	4.44	4.79048	4.6473	4.84487	5.24812	4.42408	5.09129	4.66056	5.43301	4.98838	5.59617	5.03982	5.10979	4.74627	4.73129	5.46893	4.79729	4.11242
CDK5R1	3.76231	2.17779	3.57817	3.1429	3.38308	2.10561	2.86251	4.34922	3.88894	3.69436	2.77412	4.21203	4.55243	4.52535	5.71164	2.78425	2.87352	4.59414	1.89871	4.58488	4.64132	2.22453	4.57856	4.18465	3.09662	3.6801	2.00155	3.7329	4.10269	4.15305	1.84575	4.75278	3.50264	3.19148	3.49439	4.63449	4.09286	3.01874	3.24979	3.67878	2.35569	3.23868	4.41587	4.74854	3.05514	3.92137	4.12846	2.94321	3.00186
CDK6	4.22659	2.53035	4.95555	6.90067	4.32902	5.55824	5.41633	4.41521	5.91703	4.9308	2.44143	5.57537	3.76704	4.14485	4.43272	4.20338	4.74814	4.42724	4.30169	2.66195	3.58534	2.79075	5.36828	5.60779	4.20005	3.64991	4.78172	4.91879	4.2979	6.51095	5.1936	5.01656	5.75457	3.79743	3.57705	5.22922	3.45946	4.71841	4.26183	4.42856	4.44115	4.08679	4.29861	4.40415	2.95882	4.79793	4.92189	4.52136	3.73218
CDK7	4.61934	5.47046	4.44231	4.53442	4.90795	5.73921	5.57471	4.80941	4.61276	5.60399	4.4152	5.39624	4.7294	4.9611	4.60069	5.21054	4.85011	5.02891	4.26617	5.22544	5.15988	4.21498	5.38854	5.12264	5.30814	4.81928	5.23809	4.97145	5.17801	4.8056	5.09482	4.53483	4.30034	5.10561	5.36725	5.24716	5.08874	4.8488	4.60054	5.28703	4.74666	4.73043	4.2531	4.98501	4.6818	4.6122	5.15268	5.60208	4.26314
CDKN1A	7.12247	4.69091	8.5773	6.54415	8.65791	7.63952	7.32973	7.64101	6.79452	8.48625	6.01603	8.08025	8.45137	6.50766	8.66691	8.15511	7.85698	6.73568	7.24677	6.54275	7.06395	7.35746	9.27088	5.98189	7.05452	7.86053	8.02174	6.16222	7.64015	9.29749	7.8465	8.82626	6.50265	7.81468	5.90708	7.35095	6.5096	7.40409	7.06309	8.74977	5.87088	7.43999	8.63347	7.24519	6.86646	6.3453	7.1564	8.01351	7.04517
CEBPB	6.02576	6.36841	7.51913	6.08643	7.83633	7.96964	7.42728	6.5582	6.84213	7.44126	5.31956	7.40543	6.42333	5.93719	6.03039	6.87724	6.91435	6.00677	6.31428	5.73805	6.61265	6.3581	7.3043	5.49382	7.63648	6.34135	7.67703	5.16521	6.00512	7.80553	6.02217	7.30045	8.48528	5.74671	6.50965	6.36095	6.79814	5.64857	6.93599	8.19825	6.34288	6.24612	6.70858	6.50929	6.20517	5.09129	6.48592	7.20304	7.57764
CES1	8.45118	2.95071	5.70154	5.58644	6.58543	5.95255	3.69186	9.93381	3.43914	10.1749	1.92147	4.67056	3.11989	2.42637	9.33199	0.415542	10.2414	11.3113	3.26899	10.8537	10.9351	2.94433	1.55218	3.07589	10.0347	6.76791	4.78131	4.93779	11.9924	7.4266	0.938399	4.80096	4.81906	10.251	9.65758	6.08278	4.83371	11.2647	8.28331	6.55793	9.33237	10.3099	11.7818	9.61418	11.0269	3.22466	10.294	4.86449	11.6771
CFTR	0.998773	0.289008	0.59474	2.11056	3.38786	2.53692	1.38427	0.626673	0.722991	1.84623	0.41792	0.202637	2.44366	0.0941009	0.660198	0.0100637	2.65051	0.428571	0.741316	0.204892	0.14104	2.08301	0.0612923	0.468427	0.464564	2.77163	2.50853	1.01328	1.62826	0.952259	0.0427844	1.15911	2.25565	0.596649	2.0696	0.89817	0.452912	0.572308	2.34577	0.31823	0.597889	0.649294	0.412402	3.35534	0.233765	1.23284	0.78927	0.225892	1.88706
CHIT1	2.13832	4.1729	1.96691	1.20689	2.16495	2.9571	2.7292	4.65442	0.288654	4.59149	3.46905	1.4813	2.28659	0.0666748	2.67073	0.229096	3.51599	4.68877	1.02191	3.62342	3.14833	2.4637	0.494569	3.52278	7.87174	1.01664	3.77678	2.39717	2.01735	1.16098	0.461633	1.84133	4.44913	1.61678	3.26281	5.64883	6.1211	4.96941	5.01444	0.276794	3.44688	5.19313	3.5738	1.70261	4.74918	2.47348	0.594644	0.976657	1.93161
CHRM3	1.47902	1.6764	2.72362	3.58604	0.447949	1.34846	2.89875	3.67107	1.87283	1.67342	1.24403	2.40201	2.91345	0.204767	3.45734	2.13947	1.24129	2.79254	1.88264	0.257493	2.0165	0.74932	2.42126	3.468	1.22965	3.84227	1.99556	3.28542	2.53578	1.86663	2.54567	3.21557	3.14269	1.73487	1.44742	0.339137	2.49633	2.59209	1.24768	2.19831	2.66973	2.83257	3.42585	3.59364	1.92687	2.06857	4.02822	1.80149	1.5854
CHRNA7	0.159371	0.0999011	0.0377336	0.977097	0.0589399	0.200881	0.104202	0.0949116	0.301939	0.0529723	0.155879	0.383939	0.245374	0.0123541	0.232906	0.0558898	0.0100637	0.284396	0.107688	0.125519	0.259544	0.222805	0.0385767	0.714575	0.148999	0.106214	0.534659	0.454176	0.473631	0.0177794	0.0201999	0.533464	0.546759	0.322736	0.184598	0.703632	0.0822938	0.409581	0.378512	0.0257376	0.0728604	0.528171	0.272262	0.461005	0.389457	1.14692	0.429	0.185993	0.0529723
CMA1	1.06226	0	0.0705267	0	0.196103	0.969012	0.37829	0.753433	0.345623	0.421479	0.188781	0	0.330444	0.405992	0.482539	0.291839	0.559051	0	0.130931	0.287709	0.861955	0.550901	0.205893	0.301705	0.239398	0.783834	0.15782	0.172616	0.111165	0	0	0	0.626953	0.416191	0	0	1.5434	0.382833	0.0836559	0	0.22367	0.393197	1.43978	0.305095	0.709467	0.82546	0.170694	1.1135	1.25023
CRABP2	6.74133	3.58585	9.25367	8.95763	7.97197	7.94953	7.38197	6.943	8.71451	6.68184	4.00133	10.5872	8.52751	5.67671	5.69081	9.98749	9.86106	7.25247	8.7685	6.31407	5.36502	9.62791	6.50741	4.55603	10.1738	9.24618	10.0996	5.32696	5.72502	10.6013	6.28879	9.04083	8.21024	6.73555	7.26182	6.34973	6.80584	5.09982	8.45588	6.61605	9.93355	5.70435	4.8411	4.34885	8.04707	5.30864	8.08271	8.56744	8.79716
CSNK2A1	3.64255	3.62102	4.42077	4.8834	3.92592	3.36212	4.39399	4.61925	3.72729	4.06976	3.3784	4.64227	4.63916	4.02355	4.04914	4.07806	3.96321	4.61084	3.4656	4.54799	4.36361	3.85608	3.43267	4.48738	3.05087	5.38705	4.11281	4.02722	4.40033	3.94223	4.35289	6.4466	4.4943	3.77495	4.31794	4.1882	3.38816	3.43936	3.5215	3.47521	3.59722	4.81685	4.43004	4.55094	4.0949	4.03304	4.93874	4.47334	3.66223
CSNK2B	2.55834	3.36384	3.73185	3.3712	3.45146	3.94929	3.48651	3.46608	3.58086	3.62909	3.83258	4.44778	3.48129	3.83594	3.22529	4.01426	3.25508	3.08292	4.34571	3.47974	3.13404	3.31788	3.86033	3.3029	3.91166	3.20344	2.7936	2.88747	3.48358	3.6065	3.9289	3.00992	3.61853	2.83637	3.27446	2.53692	3.65466	1.86041	3.35835	4.19822	3.93814	3.56674	2.35324	3.16231	2.57514	3.61691	4.23209	3.05554	3.59817
CTRL	0	0	0	0	0	0	0	0	0	0	0	0.0321008	0	0	0	0	0	0	0	0	0	0	0	0	0	0	0	0	0	0	0	0	0	0	0	0	0	0	0	0	0	0	0	0	0	0	0	0	0
CTSB	9.73147	7.00755	9.77811	7.22839	10.8009	10.7369	8.45504	8.39238	9.5569	9.65015	7.38133	8.71329	8.71478	6.94294	8.88865	7.71432	10.2064	7.96104	8.38022	8.61978	9.65289	8.85732	10.4274	7.33392	10.1576	7.13191	8.96951	7.93056	9.03794	9.23236	6.69296	8.38976	9.45031	10.0178	7.78177	9.72635	9.18709	9.12702	8.77683	9.87164	8.72925	9.20874	9.71968	9.61413	10.1847	7.50294	9.41471	10.0161	9.62347
CTSD	7.01728	7.12352	8.23212	7.22905	9.10768	8.38735	7.59376	7.79036	7.10654	8.49024	6.36838	8.48213	7.11918	6.63926	6.821	6.2714	8.42664	7.28578	6.87471	7.44611	7.65867	6.56715	7.66595	6.53927	8.63165	7.79716	7.68045	6.97681	7.91992	7.92307	6.42011	7.90269	8.60656	7.40576	6.64502	7.48216	8.74885	7.69878	8.64458	7.49968	6.41977	8.00514	7.45199	8.09965	8.00475	6.15694	7.08408	7.7108	8.93742
CXCL8	5.84212	3.13601	8.34148	3.22	5.02368	5.83536	5.33527	3.68239	8.26497	8.18655	10.4147	5.60386	9.45359	3.23343	6.86154	4.24906	8.40936	2.2574	5.69655	3.74184	5.1427	8.99836	7.37171	4.51208	5.44472	3.74875	9.46362	5.9769	4.94822	5.60932	2.57904	6.30631	3.91862	9.32223	6.52467	7.45929	2.17594	5.98603	6.62608	7.73472	5.60512	4.63586	4.98869	5.80355	5.77909	5.46921	6.44459	9.26281	7.57885
CYCS	6.86793	7.17707	6.27486	6.49464	5.87475	6.73103	5.94992	6.9299	6.69154	6.5459	6.17637	7.17171	7.10363	6.36678	6.52752	7.04356	5.50933	5.56595	6.77163	6.18589	6.91057	8.47889	7.40954	7.15561	7.07189	6.35387	7.00606	5.34263	6.83608	6.3408	6.43172	6.12605	5.60683	7.08739	7.65629	7.24241	6.67624	7.12001	6.46134	5.48432	7.046	7.04674	7.01812	6.77964	6.15441	6.9876	5.47059	6.50661	5.48744
CYP19A1	0.117296	0.0866479	0.457647	0.378623	0.654985	0.177599	0.359858	0.348459	0.248656	0.742179	0.138814	0.0896337	0.286171	0.0810669	0.221073	0.291957	0.296311	0.410992	0.179001	1.22243	0.0765591	0.122474	0.546265	0.370722	0.66175	0.559149	0.470511	0.646531	0.486251	0.0873271	0.511772	0.177344	0.255319	0.504163	0.123269	0.593975	0.256286	0.245861	0.510557	0.29443	0.302173	0.165944	0.58938	0.372506	0.383608	0.436055	0.257735	0.311619	0.424277
CYP1A1	0.0712135	0.828225	0.0592168	1.34437	0.0289934	0.269392	2.64413	1.68464	0	0.151079	0	0.169797	0.0673634	0.367259	0.115166	0.0589399	0	0	0.0377336	0.317536	0.125916	0.0780633	0.030548	0.243303	0.181675	0.0568609	0.255078	0.122474	0.123401	0.073409	0.552967	0.0579701	0.979001	0.0657102	3.17583	0	0	0.421048	0.0702519	0.046002	0.065848	0	0	0.135535	0.0315364	0	0.0977456	0.0419438	0.0626744
CYP1A2	0	0.0183493	0.0214797	0	0.0311128	0.0313952	0.473631	0	0.028852	0.0479571	0	0.0274372	0.0366088	0.0277203	0	0	0.066537	0	0	0	0.0233263	0.0284277	0	0	0.0257376	0.0905825	0.142479	0.0271541	0.82122	0	0.0340748	0.0621217	0.176706	0	0	0.0614306	0.0354832	0	0.0994972	0	0.0706641	0	0	0.0251706	0	0	0	0	0.0227584
CYP1B1	5.68678	3.71525	5.04947	5.85632	5.67778	4.98672	8.56403	5.29818	3.67855	4.84179	3.3788	4.39262	3.13845	0.166201	2.11859	1.20082	4.27819	3.07871	2.03362	5.40641	4.00925	4.07646	2.80039	3.00382	4.45674	2.55878	4.96419	4.66463	2.24031	3.60105	4.86392	4.42064	5.27865	4.77063	2.95708	4.8574	6.40965	5.15822	4.91499	2.03777	0.837863	4.91453	4.57733	5.61419	4.34951	3.5704	4.30848	5.42661	4.5257
CYP2C19	0.0836559	0	0.0214797	0	0.0464212	0.015783	0.228849	0.217107	0.0144981	0.105812	0.0735461	0	0.483364	0.0139267	0.604071	0.0630887	0	0.251083	0.108625	0.548239	0.176961	0.249506	0	0.0330882	0.051024	0.632827	0.0368901	0.414569	0.147828	0.0200577	0.0340748	0.411318	0.0233263	0.263155	0	0.28404	0.471031	0.032383	0.676448	0.0371713	0.0357647	0.0167816	0.190172	0.0863762	0.0422241	0.373175	0.0268709	0	0.0450235
CYP2C9	0.0592168	0.0142124	0.0329472	0.191057	0.770533	0.16221	0.378401	0.228357	0.108491	0.210015	0.421156	0.0211954	1.73907	0	0.653794	0.0489336	0.196229	1.70013	0.599889	1.3191	0.170951	0.402831	0.0253123	0.0507455	0.115566	1.08161	0.163628	1.58313	1.06447	0.0308304	0.0263043	0.832525	0.233765	0.409472	0.0377336	1.32849	0.428678	0	1.97133	0.111833	0.054779	0.0513025	0.439251	0.183963	0.077243	0.672923	0.120352	0	0
CYP2E1	0.779974	2.80335	0.669571	2.88598	2.03235	0.395721	2.37415	0.622743	0.918234	0.319387	0.562279	0.27739	0.745797	1.46446	0.389016	0.628354	1.26195	0.900026	0.145873	0.263756	0.193204	0.844546	0.162855	0.42191	0.167358	1.00863	0.238909	0.638862	1.69555	0.296076	1.14039	0.883386	0.809579	0.237686	0.023894	0.367818	0.670659	0.253868	0.965766	0.301354	0.0801119	0.17594	0.0473988	0.185993	0.670387	1.1932	0.301588	0.513491	0.227002
CYP3A4	0.0568609	0.0170667	0.0395596	3.04789	0.138552	0.0291348	0.115033	0.0885487	0	0	0.054779	0.122474	0.130931	0.0758749	0	0.621056	0.120883	0.392537	0.109561	0	0.0846086	1.21686	0	0.24184	0.023894	0.214	0.0894982	0.190046	1.62532	0.0368901	0.179638	0.166201	0.202512	0.0652966	0.067088	0.0287106	0.272023	0	0.200002	0.0230424	0.273695	0	0.161694	0	0.0468403	0.161952	0.0970714	0.0209111	0.0622599
DCK	5.332	4.91247	3.96811	5.71315	4.30538	4.18875	5.26193	5.5313	4.2836	4.63751	5.67992	5.1971	7.0252	5.70996	4.99763	5.23629	4.32265	4.70652	3.38999	5.05961	5.22578	5.80642	5.02602	5.58725	4.73037	5.13356	5.39649	4.80181	4.75518	3.67941	4.96858	4.81608	5.15703	5.14611	5.7262	5.08599	5.30885	5.01727	4.46964	4.38581	4.53131	5.51487	5.11884	5.92421	4.37882	4.60535	5.06751	4.23583	3.75727
DDX39B	4.38395	3.90067	5.44999	6.7795	5.83562	4.5972	5.22751	5.09063	4.587	4.24204	5.42643	6.18851	4.54986	5.28186	5.83057	6.17505	5.68916	5.6332	5.39093	5.16274	4.68286	3.52469	4.68721	4.88811	6.12931	5.38615	4.11731	5.52786	5.24679	3.99018	5.70937	5.44311	7.22803	3.79836	2.42452	4.99236	2.59796	2.85967	5.45386	4.67595	6.46949	4.46967	4.02374	3.897	3.88524	5.51727	4.60905	4.05098	5.21287
DHRS12	1.39884	2.3794	2.16102	2.65727	2.45491	1.69095	1.85304	1.95121	2.30287	1.67428	1.09221	1.54602	0.770702	4.14151	1.98273	1.18244	1.84663	1.52291	1.62331	1.29001	1.17543	1.15982	2.80824	1.38134	1.71537	2.59863	1.83899	1.41711	1.66403	2.63029	2.64446	2.12304	2.13119	1.84659	1.16832	1.18536	1.90312	1.27005	1.92144	2.17671	1.69929	1.37896	1.1846	1.62232	1.61612	2.0346	1.50299	1.06709	1.59115
DPP4	2.61299	2.96231	3.45554	2.20179	3.7233	2.86651	2.03942	1.28883	2.39092	2.8305	0.631523	1.89297	1.52767	0.166587	0.511468	0.133564	2.47205	0.778209	0.799336	2.21269	1.18967	0.917241	2.34829	6.03687	1.60364	0.66939	2.58734	3.35507	1.43616	1.83839	0.148999	2.27134	2.502	1.63008	0.710437	1.13711	2.05353	2.2506	1.95274	1.06468	0.264717	1.18675	0.816968	3.1787	0.794603	1.39314	1.05714	1.22823	1.61301
DUSP3	5.79629	5.35574	6.2425	5.75505	5.74101	5.56737	5.52113	6.54575	4.48608	5.90002	4.64935	6.46617	5.63916	6.62565	6.19699	5.49375	5.45125	5.96875	5.24719	5.96212	6.07638	4.59733	5.46853	5.40649	5.82615	5.09796	5.56184	5.71994	6.13816	5.47972	6.12536	5.56169	5.5385	5.99058	5.96613	6.13506	5.37538	6.11475	5.14746	5.30898	6.07292	5.34843	6.19343	6.25007	6.16448	4.49343	6.16606	5.25417	5.26334
DYRK1A	2.79676	2.50116	3.08206	4.02686	3.11242	3.138	3.95106	3.34735	3.15923	3.26106	2.1574	2.62227	3.94659	3.4777	2.98024	3.60868	3.01073	3.00872	3.05235	3.01557	3.40548	2.70416	3.22067	3.97368	2.78228	3.50192	2.94456	3.01069	2.66264	3.62826	2.97164	3.16314	3.65377	2.72045	2.93316	3.16514	2.79013	2.64037	3.22484	2.9528	3.80359	2.95901	3.00128	3.47134	2.61268	2.90572	3.58356	2.61845	3.31561
DYRK1B	3.45508	5.69221	4.66135	5.1128	5.07256	4.81533	4.92629	5.23283	3.49208	3.64051	3.50117	5.6576	4.47971	5.68982	4.4101	3.7507	6.11318	5.44086	3.90175	4.87893	4.04325	3.60339	2.66325	4.68319	4.7291	6.77931	3.09314	4.69446	5.35844	4.63961	5.79575	5.80468	5.75012	3.61646	4.63847	4.36452	4.93866	4.49185	3.90828	3.44477	3.11318	4.42836	4.18349	4.7482	4.9519	4.53682	5.37938	4.13484	5.54016
EDNRA	5.03915	2.55876	5.68642	5.09946	5.18169	3.46775	3.97499	4.7374	2.58448	4.60695	1.931	4.91169	2.55486	3.69879	3.05892	2.06661	4.43407	1.99874	3.15199	3.14424	4.0013	3.30323	6.48621	3.76167	2.65104	2.19849	4.66654	4.14426	2.02297	5.44423	2.07409	5.51499	4.89537	3.94483	2.43216	4.04734	5.39833	4.19129	3.29288	4.49319	2.0009	3.77721	3.09354	4.64872	2.55589	3.62784	4.41508	4.73905	3.45031
EEA1	3.28047	2.35634	4.03341	4.21906	3.76696	4.02364	2.96831	3.91261	3.23323	4.17229	2.38253	4.36929	3.84204	3.62953	3.84464	3.91403	3.75146	3.88644	1.77074	3.85562	3.78868	2.78649	3.40387	3.76697	3.18384	4.02409	3.02684	3.93166	3.1738	3.40334	3.21517	3.53942	3.71032	3.30391	3.57855	4.44139	3.83596	3.81782	3.80183	3.37469	3.43257	2.94128	4.90454	4.38056	3.29919	3.9313	4.93954	3.85863	3.46601
EGFR	6.5247	0.967095	7.40455	6.24711	5.42346	6.23818	6.63625	6.34644	6.33594	5.69594	3.9468	6.87729	5.99776	2.8174	7.14902	6.69001	5.92257	3.80203	5.624	4.14007	5.3248	4.91887	7.09516	7.52495	4.88713	6.59817	5.87773	7.10874	6.13449	6.0005	6.63636	6.34693	7.50302	5.02451	6.47782	6.86488	4.71117	5.73635	6.04189	4.78125	7.91812	4.09467	6.98693	6.11554	4.55209	7.43025	6.65051	6.36283	5.46303
EIF4E	2.70887	2.54468	2.81201	3.5761	2.56477	3.34823	3.31359	3.74847	2.53864	3.78344	3.27229	3.57071	3.30493	4.02529	3.11438	4.01509	2.67852	2.91554	2.76303	3.37515	4.09107	4.37617	3.34379	3.58297	2.71958	3.02047	3.62286	3.19658	3.34667	2.8732	3.14135	3.4202	3.49502	3.54957	3.34894	3.33601	2.49891	3.07887	3.32474	2.91787	3.21076	2.90998	3.18682	3.36229	2.79206	3.71879	3.25533	2.96999	2.46409
ERN1	3.6236	3.02285	3.90119	3.71096	3.59245	3.361	3.24562	3.51657	2.21856	3.32318	2.70427	3.36195	3.27417	4.89468	3.2291	4.52028	3.1482	4.01433	2.26876	3.61938	3.32557	2.51629	3.26165	3.72162	3.04159	3.26518	3.07349	3.81909	3.38192	2.95823	3.75536	3.544	3.54652	3.02864	2.31449	3.69137	2.49897	3.31107	3.47498	3.10388	2.62176	2.78603	3.81719	4.16892	3.3822	3.73632	3.27983	2.309	3.07982
ESR1	0.782912	0.402067	1.46038	0.680774	1.17453	0.93742	1.73531	0.538538	1.81668	0.38405	0.269273	1.38543	0.34426	0.0869196	0.148609	0.0363275	1.53391	0.35558	0.325386	0.577441	0.312433	0.178237	1.96923	0.383276	1.30714	0.432746	0.601126	0.604736	0.225892	0.385818	0.0690147	0.423524	0.712904	0.213876	0.092884	0.370611	0.975337	0.521754	0.888617	0.367259	0.133958	0.377846	0.35682	0.898557	0.718088	0.513491	0.185486	0.362105	2.12052
ESR2	0.691713	0.537048	0.42975	1.20483	0.538935	0.735695	0.251568	0.469052	0.226262	0.848157	0.348912	0.496922	0.592732	0.151729	0.780394	0.831877	0.361768	0.748547	0.829606	0.2444	0.890019	0.137504	0.344033	0.533364	0.387252	0.292193	0.188021	0.845912	0.3667	0.213627	1.1171	0.389347	1.0115	0.426533	0.433814	0.636636	0.406863	0.400757	0.384492	0.128821	0.409364	0.518334	0.694925	0.604071	0.516318	0.490159	1.76634	0.206518	0.574925
ESRRA	5.36741	6.08551	5.19572	4.96241	5.5758	5.54846	5.85586	5.60823	5.16301	5.31368	4.7985	4.98806	6.03601	4.94363	6.17407	5.37546	5.37917	4.80971	6.40248	4.35272	6.16288	5.93589	5.51611	6.06681	4.94219	5.82451	5.43633	4.89033	5.83692	5.86722	4.5498	5.19487	5.24434	4.75057	5.18233	5.09248	2.71354	4.95337	6.12053	6.45112	5.81752	4.94132	4.29509	3.71133	5.34251	5.76557	4.99731	6.27987	5.86859
F3	5.04435	4.56708	7.41413	5.447	8.57028	6.96813	5.51483	6.27058	8.52329	6.01267	5.99974	6.26693	6.23097	2.09454	7.53647	4.55565	7.59625	6.86429	6.26651	4.9852	4.09166	4.71222	8.78308	5.80431	4.30545	6.49766	6.38819	5.084	5.2225	8.72447	4.39761	7.06284	5.58516	5.87751	4.9136	7.91703	5.54138	4.99251	6.83263	6.43707	3.41071	6.42173	5.78564	6.60541	5.47205	6.47198	4.68138	8.36351	6.48653
FABP3	3.56899	3.12368	3.42516	3.21808	4.56007	3.58004	3.4611	3.52295	2.01414	3.6111	3.86681	2.42667	2.50052	3.2734	2.41319	2.39443	2.81307	3.37404	2.06502	4.04741	3.08553	3.53567	2.79942	3.08001	4.49665	2.47163	4.45418	3.27673	2.34506	4.7731	2.48525	3.73524	4.31977	3.37269	3.68592	3.48391	5.11929	4.56753	3.13745	2.04254	3.14827	4.02003	3.75013	4.36004	3.83571	2.76717	2.70394	3.35799	3.44843
FABP4	4.5046	0.717561	1.44106	1.91502	6.13246	1.79498	0.891341	2.52907	1.76931	3.93016	0.780562	7.3846	1.46577	0.485839	0.267716	2.06053	2.08396	1.1107	1.74041	2.50678	0.570366	5.06454	11.6832	1.52787	1.21276	3.0025	3.31338	1.12082	0.865919	2.02659	0.467071	2.29995	3.53358	1.81467	4.71923	1.45539	2.62884	1.1003	4.14283	1.13402	0.803971	0.668755	2.4782	7.2854	1.98616	0.769433	1.67482	1.11003	5.08561
FABP5	6.99088	4.30185	7.69488	4.27465	7.20123	6.89941	3.11626	5.27164	7.4032	7.84872	4.35811	8.41504	7.69588	9.18084	6.53501	8.02174	4.67448	5.05474	8.866	3.70285	6.18961	7.76651	7.72339	4.03004	3.90742	7.92331	4.91439	4.61801	4.90009	6.85274	3.22106	7.76232	4.11152	6.99922	6.52428	6.59291	4.5003	5.1638	9.76291	8.94852	4.71636	4.41104	6.21837	4.6468	4.04381	7.1413	5.81842	6.04665	5.40031
FABP7	0.958286	0.0681893	0.154842	1.01214	0.15017	2.4799	4.88353	0.306612	1.98477	1.68522	0.0740944	0.974309	0.294312	6.27615	0.607674	0.293135	0.375401	0.213627	0.193078	1.39813	0.113834	1.23358	0.194591	3.37309	0.0949116	0.548141	1.92953	0.633013	0.1644	0.509037	2.14636	3.70877	4.92242	0.130272	0	0.0769695	0.210139	0.363227	0.0635029	0.0919367	0.171591	4.36208	0.0458623	0.262674	0.0425043	0.854474	0.0989585	0	0
FASN	6.03503	6.75127	6.37904	8.62938	6.78772	6.19457	6.14666	6.84356	5.63384	6.9093	5.33072	8.79493	8.34842	4.99099	8.04589	7.24371	7.35548	7.26418	6.7363	6.76816	7.57735	4.33861	4.75404	7.62062	5.82374	6.75698	5.8889	7.42327	7.11192	5.93294	8.80539	8.14264	6.9071	4.82648	6.80222	7.31445	4.03405	6.07013	7.70924	7.72792	6.07818	6.91114	6.68516	6.60365	6.37375	8.27014	7.47588	5.67855	7.44516
FECH	3.82336	4.6183	3.31233	4.17104	3.52139	3.24448	3.91973	4.00735	2.73403	4.66202	2.97609	3.97352	3.99203	3.97257	4.64901	3.62298	4.97173	4.8823	1.75352	5.71887	4.65351	3.01546	2.46121	2.91004	4.2771	4.37686	3.82288	4.92929	5.14692	2.74414	3.63191	3.39499	3.62721	5.10319	4.15729	3.93239	3.09116	5.24752	2.76539	2.98098	4.63301	5.80238	4.69809	3.91777	5.3084	3.3834	3.37875	2.83685	4.09058
FGF21	0.0359054	2.32484	0	0.595408	0	0	0.14274	0.16221	0.0662614	0	0	0.0626744	0.0835197	0	1.11889	0	0	0.258217	0.0468403	0.205643	0	0.244156	0	3.08848	0.0590783	0	0	0	0.152119	0	0	0.267955	0.105142	0	0	0.0710762	0	0.27608	0.0585243	0.530271	0	0	0.236707	0.0578315	0.0392788	0	0	0	0
FGFR1	3.66055	3.80566	5.5543	6.25477	4.10048	3.46388	5.55183	4.45256	2.86649	3.36459	5.44116	5.60203	2.03072	5.02686	4.20307	1.62975	3.14153	5.60369	2.56535	3.85175	3.77223	2.4754	3.88105	2.71334	3.43225	1.88088	4.70082	3.76225	2.74095	3.73462	3.72055	5.25899	7.04073	3.05915	2.12895	3.40806	4.40315	4.11242	3.06986	2.09886	6.81274	5.12392	3.34754	4.24442	4.43027	5.06891	3.5301	3.3789	2.67319
G6PD	7.87327	7.30157	5.69267	6.62518	6.21613	5.84412	6.48465	8.40557	5.22684	8.08245	4.87985	6.94103	6.25693	5.14117	8.95132	6.25655	9.47397	8.92531	6.24688	8.34929	8.95909	6.09631	6.30996	6.73024	8.08283	6.18859	7.00071	5.86757	8.75931	5.51869	6.85517	6.32092	6.11111	9.43126	6.81426	7.26449	5.3361	8.32509	6.42076	7.62898	8.07717	7.80372	8.21195	7.43574	8.39997	6.71291	7.73646	6.09372	9.43679
GCLC	6.10363	5.07418	4.07672	4.08924	4.98499	4.57717	3.69378	7.64694	3.59834	6.51582	5.41336	3.74525	5.36962	4.28705	8.00008	5.6652	7.83055	6.79716	5.50933	8.97567	5.84138	5.13423	3.75458	5.46686	6.64994	3.96873	3.89432	6.39941	8.37987	3.6795	8.19235	5.43243	4.07755	7.29834	5.26166	5.71324	3.79311	7.47581	4.64728	5.61529	8.54328	6.90123	8.40513	7.43444	7.5872	6.47828	7.98023	3.66714	6.28861
GCLM	5.71298	4.68406	6.20008	4.20619	4.78195	6.67279	3.91381	7.19023	4.31125	6.266	5.2699	4.50395	3.762	3.52711	7.65863	3.18458	6.69843	6.61947	3.65266	8.06339	7.71015	4.91462	5.31123	4.15062	6.79565	3.30168	6.00614	5.00197	6.90009	3.61631	3.66813	4.32308	4.37554	8.33257	4.87117	6.94625	4.4775	6.88561	4.79083	5.92268	7.78521	7.11133	9.05775	6.43368	7.3434	4.64047	7.92136	6.26331	8.49069
GFAP	0.0387171	0.370499	0.115832	0.505688	0.141825	0.0263043	0.143002	0.204892	0.0558898	0.013498	0.0250288	0.266637	0.0204844	0.176578	0.0813396	0	0.109695	4.58754	0.187514	0.0607392	0.0515809	0.0237521	0.045443	0.0593553	0.0357647	0.0511633	0.0546401	0.117562	0.0659858	0.0112094	0.0190614	0.0176369	0.262794	0	0.0607392	0.0515809	0.322044	0	0.0143553	0.0683269	0.0881416	0.160404	0.0204844	0.0556122	0.0654344	0.0705267	0.0809305	0.0253123	0.0127832
GLO1	6.82857	6.93517	6.7356	8.26962	7.30271	7.76097	7.93857	7.74153	7.09564	7.66079	8.15608	8.37516	8.11607	8.59162	8.02682	7.57307	7.14463	7.86143	6.69148	9.18608	7.8519	8.42753	8.9306	7.48212	7.59716	7.46452	7.70224	7.30583	8.37534	7.25981	8.59315	7.09067	7.34495	8.50013	9.05671	7.19842	8.0151	8.03049	7.2114	8.39554	7.71541	8.58829	9.0389	8.15962	7.37007	8.07738	8.92769	7.84843	7.10965
GPER1	1.37846	1.22367	1.40822	1.95282	2.67685	3.00886	1.27745	1.67568	1.6565	0.804549	0.647453	2.32048	1.8482	2.89062	1.70686	2.43757	1.71031	0.782492	3.85079	1.01114	1.18618	0.399335	2.61596	2.70578	0.706464	2.057	3.03205	0.893983	1.44922	2.83772	0.28155	2.07728	2.02506	1.12367	0.407842	1.04914	1.32118	0.827819	2.41497	1.92334	1.02233	2.06088	1.00151	1.84679	1.38294	0.471031	0.871292	1.52241	1.77332
GPT	1.08563	2.73554	0.546067	2.43872	1.25453	0.60966	1.32872	1.37473	2.16919	0.639325	1.69345	1.92064	3.19221	1.65237	1.74992	2.25879	1.79394	2.28921	2.46119	0.322159	0.435202	0.468844	0.580435	3.1072	1.48548	1.55498	0.738292	1.65058	1.39736	0.398569	1.99425	1.53575	2.60179	0.453649	1.76413	2.0754	0.117562	0.0727232	2.20524	1.37979	2.48249	0.615981	0.551787	0.163628	0.610133	2.11277	3.77696	0.65581	1.43978
GPX1	8.37136	7.29491	8.95613	8.46184	9.56589	8.82928	8.73235	8.77905	8.85785	9.00751	8.93488	8.9525	8.97294	9.03399	9.07251	9.88819	9.72736	8.11245	8.36372	8.61425	8.92057	10.0727	8.92613	8.45997	9.17902	8.51375	10.1193	8.06717	8.8883	8.41484	5.93017	8.87704	9.24055	9.9347	9.37384	8.74509	9.56641	8.48904	8.87126	8.70674	7.82874	9.15684	8.43854	8.95234	9.10337	8.29144	8.44566	9.87409	9.51927
GPX2	10.7113	9.53673	4.17587	3.01001	6.40856	1.52987	4.95625	10.8616	1.20883	10.4628	6.31503	3.33964	8.67954	5.93094	11.5577	8.48551	10.2293	10.1743	6.26952	10.9992	11.2268	7.67663	1.10454	9.50524	10.1133	5.16107	1.61325	7.65181	10.5344	4.72495	3.04998	8.62797	5.31419	11.9699	8.41052	9.13819	10.5694	10.0294	6.61894	9.41831	10.251	10.0618	10.22	9.66453	9.88282	7.9915	9.98662	6.47116	10.3523
GPX3	7.03499	5.97153	6.01372	6.45589	7.9908	7.23597	5.34883	5.17619	3.98748	7.83302	4.47208	5.33834	6.13067	8.71563	4.37274	5.85865	7.32121	5.18394	5.13278	6.89802	5.4475	5.43249	3.91314	4.90703	7.18638	5.90898	6.99	4.8263	7.91833	7.82623	3.90211	4.75771	6.85236	7.03091	3.93868	6.16504	6.83712	6.18271	8.52413	7.56563	5.23135	6.4097	5.28786	8.04756	6.6812	3.72002	6.27978	5.78256	7.7547
GPX7	3.96386	3.50551	4.89773	6.97124	5.22658	4.22511	5.97803	4.87093	5.00997	4.81997	5.55919	6.05481	6.25855	5.85118	5.9424	4.95253	3.30922	2.62293	4.84719	3.07312	3.03801	6.70665	5.36353	5.44442	3.24234	6.0104	5.37587	7.05806	4.73327	4.40674	5.49219	6.04909	6.98106	6.09129	7.29517	4.97865	5.2557	4.18321	3.42617	5.50459	4.18767	5.64921	2.70075	5.22208	5.52989	5.17623	4.81431	6.05206	4.55067
GRM5	0.0113525	0.00662118	0.0461418	0.128293	0.055751	0.0114956	0	0.0781999	0	0.0519985	0	0.16954	0.234501	0.780394	0.133169	0.0683269	0	0.126576	0.0220482	0	0	0	0.0701145	0.0418037	0.0186342	0.118891	0.0179219	0.0294175	0.0370307	0.0289934	1.1034	0.110497	0	0.0129262	0.0177794	0	0	0.219711	0.0277203	0.113567	0	0.0831112	0.0133551	0	0.0123541	0.0908534	0	0.00820001	0.0246034
GSK3B	4.55621	3.27894	4.32453	4.26002	4.66023	5.01515	4.36053	4.62598	4.24811	3.6143	3.12913	4.82366	4.93129	3.69809	4.15191	4.72308	4.71049	4.64074	4.10886	5.25264	4.04886	3.95484	3.79632	3.98754	2.61577	5.79051	3.00013	3.82223	3.12646	4.16529	4.46173	4.6749	4.55209	3.36669	4.95204	4.66837	4.27332	4.10678	4.2596	4.40001	4.33239	3.78919	4.62613	3.97085	3.09484	3.86147	4.85783	4.18194	3.90523
GSR	6.75826	7.6291	4.28738	5.91408	6.26589	4.86709	4.9607	7.57285	3.73601	7.62996	5.56885	5.81217	6.85394	6.60097	8.47481	5.56758	9.09746	7.40761	7.23748	8.60119	7.28873	7.31944	4.37207	6.71061	6.86914	5.72384	5.31934	6.04555	7.84306	4.40135	5.91312	5.84134	5.68067	8.73946	5.8642	6.89737	6.07697	7.90063	6.30338	5.19129	7.62315	8.44419	8.3221	7.32034	8.95325	6.23148	8.09375	6.16497	8.91271
GSTA1	5.42588	2.29525	0.707171	0.789771	3.66382	1.33982	4.22457	5.81148	1.29707	4.8541	9.83517	0.854395	6.3806	0.254594	7.64338	0.687419	8.67769	9.61126	5.496	9.03095	4.82348	7.84398	0.0798389	5.05329	5.23045	9.57428	2.12015	5.91811	9.1927	2.13901	0.671203	4.65099	1.4741	9.80606	10.551	5.80107	8.48043	7.82715	6.45253	0.119555	6.66647	5.70687	8.32482	6.77433	9.391	6.30898	9.37499	0.804219	9.32889
GSTM1	0.0193461	0.0229004	0	0	5.67669	4.18136	0.0784732	0	0	7.10175	0.0371713	0	0	0.341075	0.199374	4.32681	1.64094	8.50568	0	8.17829	7.98072	3.80574	0.0406821	1.38918	4.23762	0	0.090447	0	8.76343	0.188528	0	2.58265	3.81921	7.29998	0.174151	5.74207	0.0869196	7.34464	7.38213	6.52421	0.0874628	0.121148	0.173511	2.57623	6.79171	0	0	0	0.13606
GSTP1	10.4997	11.1919	9.52444	9.87017	10.5455	9.5171	10.3803	11.0929	9.79592	10.8955	10.2949	9.88793	11.6493	9.07259	12.2259	11.4909	11.805	10.2252	11.1874	11.2302	11.0692	10.5255	10.9293	10.7043	9.93423	10.6405	9.38302	10.1098	11.0673	10.8779	11.6707	10.0011	9.83025	11.3515	12.1371	10.2929	10.6973	10.648	11.074	11.5899	11.5023	10.6427	10.5667	10.1889	10.7971	10.8763	10.4473	10.4944	11.2382
HAVCR1	0.151339	2.1595	0.14952	2.62859	0.251325	0.132643	0.334797	0.0354832	0	0	0.0433445	0.115965	0	0	0.0611541	0	0	0.317304	0	0.597221	0.130931	0.120086	0	3.00436	0.335826	0.044604	0.171079	0.915406	0.0973411	0	0	0.0894982	0.250598	0.0515809	0	0.0450235	0.0514417	0	0.108357	0.0713508	0.10165	0.227248	0.0528332	0.14091	0.187008	0.951812	0.14991	0.0328061	0.0329472
HCK	5.3411	3.67925	5.61824	4.51655	6.33115	5.06621	6.7323	6.35463	3.97341	5.20975	4.9622	4.28848	3.71169	3.06495	5.14969	2.04771	4.4969	6.09247	2.72618	7.77723	4.97554	6.30403	3.92085	4.35899	6.37212	4.47166	5.97192	4.73642	5.23341	4.96632	2.88795	5.14592	5.46302	5.49136	4.05526	6.26464	5.58607	5.94898	4.63206	4.26403	3.75589	6.86682	5.83714	5.92703	6.32967	3.49484	6.58591	4.89141	5.1624
HDAC8	0.768841	0.994	1.24653	1.21164	1.30923	1.12367	1.08325	1.48857	1.07231	0.947404	0.604925	1.48702	1.30568	1.06963	1.19711	1.50995	1.01935	1.34987	1.26796	1.25798	1.11863	0.741316	0.830661	1.1163	1.41419	0.770702	0.761881	1.54236	1.54364	0.792189	1.87271	1.41533	1.75313	0.541217	1.05936	1.48918	1.09876	0.635615	1.14359	1.28185	1.74153	0.950916	1.06378	1.14254	0.810731	1.09626	1.46017	0.527871	1.10037
HEXB	5.87955	5.45587	6.28425	5.89595	6.73066	6.69761	6.06304	6.21822	5.1731	6.52066	4.8294	6.46476	5.35487	6.01857	5.68407	5.12644	5.91932	6.09025	4.88845	6.41958	6.03611	5.18434	6.90115	5.76641	6.6687	5.29917	6.72739	5.61315	6.33966	5.8223	5.8418	5.84007	5.8078	6.0904	6.21567	6.49633	6.49341	6.33844	5.8129	5.27626	5.56132	6.12683	5.99664	6.52001	6.35155	5.24228	6.49174	6.69824	5.72055
HINT1	5.52823	6.55729	5.10174	5.01995	6.07604	5.99104	7.27906	6.20096	6.20833	6.52507	6.17366	6.26873	6.21118	7.14248	6.13865	6.53526	5.92344	5.98233	6.5747	6.82816	6.44593	8.09966	6.12096	6.3216	7.54441	6.47922	6.56904	6.12742	6.83087	5.92793	6.10963	5.2466	5.92529	7.19179	6.94838	6.42288	6.37459	6.05853	6.38143	5.95499	6.26095	6.0425	6.47647	6.50851	5.96472	6.51205	6.06857	6.10241	5.98213
HMGCR	4.29078	4.89281	4.34093	6.15511	4.61122	6.25187	5.87711	5.36716	4.84578	5.45044	4.52039	6.19768	5.70404	5.40012	5.40205	4.26048	5.0229	5.97723	3.9295	6.31292	5.14419	3.871	5.11767	5.30984	4.35133	5.32239	4.89782	5.319	5.76614	4.42132	6.37121	5.15727	4.70704	5.25352	5.10645	6.14111	5.14801	5.80585	5.10647	5.32774	4.78787	5.13572	5.09997	5.3841	5.21007	5.636	5.6836	5.78231	4.6339
HMOX1	6.73758	5.26781	5.79752	4.90759	6.9691	6.61243	5.57387	7.16405	6.20494	6.34455	5.20361	4.6916	5.12054	8.05056	6.786	4.88188	6.19355	6.53045	4.62005	8.49644	9.334	5.32502	5.86459	4.49279	6.96777	5.13473	7.05776	5.15008	5.85308	5.55372	6.14775	6.9715	6.74002	8.71135	4.84596	4.81704	7.22469	6.8429	6.3398	4.56076	5.5457	7.01549	6.66628	6.66619	6.62794	3.83961	6.83067	5.23028	6.68296
HNF4A	0.0716254	4.32717	0.157173	1.27793	0.416191	0.304511	0.181293	0.0415234	0.107956	0.349705	0.0381552	0.28759	0.0618453	0.24184	0	0.0136409	0.138421	0.100439	0.466758	0.0918014	0.281669	0.0122111	0.0955869	0.407625	1.04775	0.266157	0.288418	0.144699	0.140386	0.280956	0.0146409	0.0531113	0.23952	0.160146	0.0104934	0.152378	0	0.0816123	0.457542	0.103397	0.030548	0.137504	0.0465609	0.0842004	0.0360461	0.0918014	0.0677764	0.182692	0.139469
HNMT	3.91172	4.22547	4.13091	3.64173	5.01186	4.03398	3.22453	3.58225	1.55262	3.55341	2.92554	2.61958	2.99684	3.91268	1.72626	2.71493	3.5742	3.95079	2.26312	4.59744	2.99823	4.4242	3.01527	3.25249	5.01533	2.11333	4.7663	3.65787	3.17782	3.19361	1.07066	3.41607	4.06908	4.11053	2.06884	2.96464	5.11846	4.69697	3.73316	1.95925	4.46533	4.05047	4.02707	5.14267	4.65087	3.46908	3.57185	4.26424	5.26861
HPN	0.96739	4.99737	1.05915	5.66174	4.35852	3.11382	2.01196	0.529671	1.5976	3.06762	0.588709	1.54429	3.40425	4.96593	2.55407	1.46519	4.80218	2.97253	3.67374	0.407516	0.462262	2.02694	0.0304067	3.19975	4.09276	5.41792	3.18204	1.57226	2.58422	2.11123	3.5895	3.63365	4.1199	0.379954	3.07106	0.86924	0.216113	0.590243	3.20513	2.68244	6.55104	1.39418	0.0669502	2.96172	3.8962	2.81576	5.2931	3.02002	3.1385
HPRT1	6.80781	7.18988	5.78702	7.00096	5.98376	6.77177	6.64683	7.12296	6.67838	7.48646	6.34519	7.25883	6.58532	6.87299	6.99668	6.94892	6.46749	6.44433	6.31812	7.44472	7.8782	7.99043	7.09081	7.2878	7.28834	6.77558	7.03775	7.09893	7.62442	5.80998	8.07362	6.032	5.86768	8.30825	7.23438	7.62662	7.12057	7.68529	5.88602	7.66173	7.85138	7.31844	6.9583	6.97682	6.62304	7.42959	7.86272	7.07804	6.60246
HSD17B14	3.94454	6.99237	4.4889	5.34692	5.1904	6.73561	4.69851	4.52398	3.92607	4.95958	3.46136	3.04058	4.20938	6.77329	3.52903	3.86812	4.16064	4.71258	4.22147	4.32437	3.3353	5.65612	3.15098	3.41961	5.36473	3.56365	4.35628	3.2423	4.44121	3.91788	7.72734	6.52441	5.55322	3.45992	8.2643	3.47405	4.81497	4.50073	3.80465	3.86592	4.24885	4.12922	3.25022	3.8276	4.60981	3.85261	5.61193	3.71894	3.71253
HSP90AA1	9.81627	9.88517	8.66208	10.2014	8.84683	9.77396	8.82677	10.162	8.68857	10.5567	8.44581	11.1695	10.5314	9.53639	10.4944	9.3923	9.21004	10.2222	9.41247	10.2694	10.6437	10.1092	10.4231	9.8471	9.84484	8.8596	9.00435	10.1208	10.3824	9.47138	9.26032	9.4343	9.13143	9.93845	10.2442	10.3666	9.71226	10.4802	9.26601	9.41713	9.60773	9.31848	10.0154	9.77493	9.65241	9.79265	10.0243	9.44626	9.3168
HSPA2	3.55523	7.00688	2.34738	6.47084	2.3794	5.84141	1.13172	4.04098	2.39188	3.62814	1.88706	1.28268	3.876	2.639	2.77886	3.21586	1.39934	1.49006	5.58539	1.93674	3.66923	4.53714	4.80738	6.92438	1.53267	2.55319	1.55154	2.04764	1.91368	5.97804	6.38221	5.21901	1.96185	1.84402	3.8155	3.59137	2.82851	1.80294	4.75586	3.20763	2.74642	1.78203	2.36547	2.80884	1.52296	7.2267	2.65499	1.77374	2.44768
HSPA8	9.72835	9.36201	8.77119	8.45924	8.74184	10.0999	10.0338	9.90577	9.26344	9.46635	8.20766	9.63395	10.0924	10.5886	9.17077	8.22623	9.14244	9.17422	8.60538	9.99178	10.4991	10.1344	9.88314	10.3711	9.21718	8.55184	10.3586	9.10666	9.70996	9.22088	8.43568	9.34553	9.26341	9.8983	9.89331	9.7043	8.46905	10.1506	9.18006	9.36358	8.96709	9.69311	9.76386	9.67266	9.78933	9.73134	9.83536	10.2167	8.62228
IFNG	1.64759	1.01899	0.208018	0	0.792606	1.09748	2.52482	1.21816	1.07018	0.76562	1.29895	0.136323	0.339822	0.0708015	0.469052	0.42975	0.983021	0.408929	0.825379	2.17942	1.40305	2.49211	0.23634	1.13731	4.91598	0.690819	0.778713	2.11922	0.389457	0.100843	0.991173	0	2.55709	1.84302	1.13573	0.695103	4.07435	1.79452	0.187134	0.0635029	1.42567	2.79473	1.4798	0.864018	3.01169	0.339708	2.74136	0.690551	0.269273
IGF1	0.970265	0.635522	0.448478	0.173127	1.15517	0.681494	0.215989	0.508226	0.119024	1.37479	0.455544	0.280244	0.408168	0.220454	0.270708	0.0368901	0.409147	2.39358	0.135798	3.28173	0.19497	0.612871	0.0746424	0.46048	0.23952	0.126576	1.59879	1.75621	0.267236	0.243303	0.277271	1.02538	0.800413	0.848958	0.179384	0.572502	0.766977	0.922046	1.35072	0.10286	0.120485	0.844627	1.77096	1.33119	1.01593	0.531868	0.543001	0.643302	1.1615
IGF1R	5.4227	3.65775	6.13448	6.18014	5.13225	6.22285	5.11064	5.56505	4.55735	4.56977	3.81818	5.77984	4.94118	3.32749	6.17751	7.67589	5.56409	5.31195	3.08818	5.08979	4.44501	1.87755	6.08895	5.63358	5.27027	6.35408	4.17276	5.50393	5.83313	5.28781	5.22014	5.27639	6.04457	5.32692	3.92626	6.10212	4.22659	5.0969	3.97605	5.18733	4.22301	4.71958	6.09877	5.92259	3.77653	4.76379	6.97603	5.14495	4.98407
IGFBP3	7.60178	8.56591	8.62836	6.53132	8.08188	5.33756	6.68374	8.38912	5.22464	7.28005	9.08403	7.17133	7.59776	6.0454	8.93777	5.52722	9.70864	7.53949	8.30294	7.74776	8.82999	7.96419	9.84612	6.42924	7.71742	9.74179	6.9279	8.02126	9.48913	10.6177	5.27553	8.65949	7.46028	9.0961	10.007	8.89554	8.40471	7.73491	5.74654	5.13184	11.7829	9.01988	10.1402	8.84399	9.64414	7.57958	10.0285	8.88739	9.62598
IGHG1	14.386	14.6917	12.3894	6.6339	9.00226	11.7386	12.619	11.3019	8.38679	10.9526	14.8077	12.1769	10.7386	4.27559	11.5466	8.98189	12.7691	14.521	9.59094	12.9945	10.3979	8.56022	11.9716	13.5339	13.0858	10.4367	13.1013	13.4708	10.9414	12.7594	9.84642	12.9729	11.0774	12.8742	10.5102	13.0631	12.7779	14.3535	12.9402	7.62117	8.29368	14.4037	10.8176	11.6113	14.4538	12.0411	10.18	13.434	10.5543
IL2	0.204015	0.0507455	0	0	0.165944	0.318114	0.370611	0.193583	0	0	0.0820213	0.215119	0	0	0	0	0.179001	0.161178	0.0563061	0.387473	0.126048	0.222681	0.0897693	0.0461418	0.203013	0.0846086	0.1956	0.0747794	0.0936954	0	0	0	0.241596	0.275007	0.132248	0	0.639417	0	0.137372	0	0	0.177854	0	0.317883	0.13711	0	0.211386	0.288654	0.0626744
IL24	1.93233	0.165558	2.45549	0	0.896543	1.25997	0.360533	1.58607	2.27665	0.850639	0.412511	2.73066	0.858061	0.206518	3.2061	0.510557	0.675906	0.341872	0.153805	0.431249	1.04124	2.56235	7.70655	1.03288	0.934781	0.227495	3.30261	0.9282	0.15549	3.76846	0.0535284	0.638676	0.330788	2.582	0	1.42621	0.211261	1.62593	0.538141	2.27995	0.743903	0.374845	0.057277	0.832363	0.518334	0.112633	0.751978	0.983094	0.610983
IL6	7.19317	1.6291	3.07421	2.54449	2.59548	3.82192	3.72449	3.40272	3.12502	5.88285	2.21447	2.8076	3.35201	2.1131	5.29051	0.266757	3.51506	3.88229	2.14441	4.54592	4.52617	2.16665	5.93499	3.08374	2.67084	3.39824	3.55244	4.69978	3.25187	3.6323	1.74364	3.34884	3.844	7.7398	1.15049	4.32231	1.01293	4.38934	2.05731	2.64236	1.37546	2.79888	1.98098	4.23162	1.95483	0.256165	4.64945	3.0625	3.82382
INS	0	0	0	0	0	0	0	0	0	0	0	0	0	0	0	0	0	0	0	0	0	0	0	0	0	0	0	0	0	0	0	0	0	0	0	0	0	0	0	0	0	0	0	0	0	0	0.238175	0	0
INSR	4.53738	4.65169	3.96819	4.63023	4.0237	4.79633	4.67236	4.8215	4.62997	4.87462	2.81725	3.80257	4.51216	4.48405	4.44565	3.63885	3.39046	4.43894	1.78818	4.84053	4.15835	2.74067	4.35773	4.97397	4.65618	4.88233	3.40748	4.59045	4.69419	4.39983	4.7101	4.05915	5.41045	2.79004	3.27969	4.35704	4.1511	4.20716	3.31203	3.35631	3.94985	3.9649	5.26301	5.32594	5.02259	2.87692	4.89742	3.90273	4.60754
ISG20	3.83859	4.38558	3.09271	2.14848	3.00971	2.82916	3.72303	4.33251	2.69966	2.60424	4.73533	2.49731	3.09827	0.741143	2.91313	4.17509	2.9421	3.95184	3.55444	4.14603	3.46035	3.68073	3.09097	2.76316	3.99121	3.53819	3.64091	2.87961	2.98068	2.8587	3.15704	3.24472	2.94581	3.77315	2.805	3.74855	3.67582	2.98827	3.21903	1.58549	2.80663	3.40564	2.90822	3.16011	4.68093	2.35544	3.85858	4.13934	2.22299
ITK	2.54718	1.06543	1.72115	0.326997	2.25969	1.69341	3.10705	2.60609	0.785592	1.15575	1.69046	1.0192	0.64321	0.252779	0.796515	0.228111	1.30065	1.1586	0.418999	2.78517	1.14613	1.41143	0.724738	1.58525	3.38329	0.633385	1.97093	2.09559	0.837378	0.575409	0.54745	0.912497	2.49685	1.76914	0.201759	1.24671	2.5397	2.52574	1.35411	0.114367	0.957692	1.93369	1.10393	2.59698	2.73502	0.859572	2.13527	0.899794	0.663937
ITPKA	2.25326	0.157044	1.48285	4.42911	1.77041	0.943509	1.06764	3.55088	0.347892	2.99774	0.755828	3.48944	3.19897	0.764176	3.82373	1.6045	2.26733	2.72794	1.48949	3.33976	2.58542	1.86663	1.40474	2.41635	3.65644	2.76192	1.81147	3.61029	4.00247	1.3972	3.65234	2.28786	1.11743	1.81053	2.1416	3.80984	1.55488	2.13796	2.44228	1.21934	1.7663	2.47464	3.15966	2.25387	2.83066	0.620774	2.33623	2.23085	1.14457
JAK1	5.318	3.7334	6.02076	5.87572	5.79163	6.70626	6.22773	5.34525	5.1509	5.32459	3.8519	6.17593	5.26403	5.04904	5.34166	4.76121	4.9597	4.56452	4.34234	5.09311	4.5378	4.84569	6.28361	5.09895	4.84845	4.97377	4.96307	5.21486	4.49201	5.73733	4.73201	5.2825	6.12444	4.57704	4.5281	5.62188	5.29732	5.1998	5.48983	5.74062	4.03162	4.76264	5.15752	5.81841	5.05951	5.63214	5.57658	5.4383	6.08949
JAK2	3.57132	1.50625	3.55663	2.62312	3.12425	2.98876	4.51341	3.66993	2.14806	2.45136	2.90103	2.858	3.13231	3.1825	2.5097	2.17489	2.41102	3.26527	1.50345	3.93608	2.67342	2.61452	2.9976	3.26544	3.88911	2.5117	3.2787	3.84567	2.12757	2.03728	2.4792	2.74339	3.42296	3.36762	1.37995	3.51225	3.79523	3.71536	3.69332	1.24184	2.66532	2.95013	3.35816	3.46736	3.85944	2.73816	3.6837	2.45449	2.30258
JAK3	4.14957	2.71807	4.18408	3.1173	3.88221	4.55383	5.29423	3.8715	3.05918	2.92809	2.84643	4.05244	2.81615	0.770787	2.66455	4.50317	2.9859	2.79927	2.14532	3.85085	3.09562	2.30118	2.74528	4.52394	5.12252	2.80217	4.34238	3.69402	2.55063	2.7692	2.86552	3.81581	4.63776	2.94553	1.71975	3.42125	4.06749	3.58658	2.78341	3.87608	3.19574	3.42317	2.61436	3.24347	3.97004	3.00581	3.67927	3.42797	2.60141
KCNH2	0.840363	4.99671	0.691355	4.58925	1.71348	0.584289	4.78939	2.12357	0.272143	0.767994	0.548634	6.07931	1.46425	7.30955	1.00712	0.71308	1.83681	2.40787	0.298776	2.6628	0.652418	0.799004	0.136191	3.48036	2.22974	5.01448	4.17879	1.08997	2.42857	2.63838	1.6439	1.29137	4.72194	1.12935	0.511468	0.827656	0.582267	1.18612	0.922807	1.56238	3.5082	2.50208	2.16463	2.81069	2.13839	0.272262	4.10295	1.08882	5.23565
KDR	3.92493	3.26219	3.48329	3.6348	3.58156	3.18717	3.6795	3.79036	2.03928	4.40299	1.6968	3.30074	3.26647	3.45543	2.44143	2.27923	3.44742	1.6832	1.63185	3.86484	4.07464	3.03654	4.22572	3.708	2.91186	3.55971	3.29743	3.1446	2.27367	3.37127	1.9549	3.20692	4.71539	3.06406	2.18002	3.14496	3.96825	3.66914	3.26671	2.52251	2.79614	2.39799	3.49515	4.73703	3.66917	2.4019	4.25071	3.24855	3.78704
KIF11	4.88562	4.52793	3.72962	6.6713	3.66397	4.30574	5.43579	4.98127	4.62374	5.4953	4.73616	5.93433	5.32993	1.81926	5.54657	5.56225	4.7005	4.92387	3.71835	5.48915	5.49542	4.69751	4.78423	5.8441	5.00077	4.74649	4.47565	5.43907	4.41827	4.09428	5.5847	4.79653	4.72741	3.91241	5.22601	4.9549	4.49201	5.10384	4.37598	4.63322	5.20299	5.23046	5.48886	4.35683	4.91396	5.11429	5.95156	4.73643	4.42332
KIT	3.82818	5.3654	3.19188	7.17967	5.33433	2.13721	6.87645	2.61374	1.01863	3.44456	1.8677	2.55957	2.57126	3.7795	1.64353	1.00504	3.68101	1.38791	1.83544	2.92941	1.62045	4.06936	3.0277	1.35265	1.95159	2.75217	3.12439	3.0234	0.844868	2.55736	0.718175	3.07111	3.85565	1.98452	6.51053	2.32008	1.78237	3.5001	2.7023	0.93463	1.94568	1.96432	3.23413	4.92535	3.25186	3.90851	3.27134	2.54762	6.07009
KLK2	0.00776959	2.10299	0.39835	2.76776	0.0153548	0.190678	0	0.0712135	0	0.0589399	0.114367	0	0.219835	0	0.370722	0	0.0657102	0.392207	0.107152	0.321582	0.0230424	0	0.139862	0.937344	0.0378742	0.888928	0.184471	0.94043	1.30883	0	0	0.283211	0.153676	0.467175	0.183074	0.31823	0	0.0319597	0.0251706	0.0123541	0	0.187388	0.187768	0.024887	0.303693	0.0538064	0.680234	0	0
LCK	4.3953	3.65965	3.3759	5.67901	3.31133	3.44355	5.01445	4.22287	2.02073	2.8585	3.65701	2.20502	2.27172	1.00231	2.11909	2.08056	2.99922	2.35623	2.56876	4.34236	2.91863	3.94581	3.14282	3.95719	5.62618	2.33056	3.76071	3.40317	2.66177	1.81599	1.88245	2.84571	4.50394	3.84296	2.19235	3.16676	4.79926	4.52108	2.95401	1.47493	2.50024	4.09498	2.50749	3.65721	4.57659	1.96831	4.07	2.87835	2.07533
LDLR	6.05431	3.84803	3.65699	5.1599	4.94105	5.46888	5.4184	6.23608	5.96915	6.63709	4.73354	5.66809	6.98597	2.11503	7.53151	5.90738	6.06705	5.72027	5.05283	6.49529	6.63008	4.39456	3.1491	6.61728	5.07439	5.32192	4.52441	5.6686	6.57826	6.00794	5.60938	6.45123	5.0431	6.04727	3.87397	7.74924	4.74367	4.41441	5.71328	7.19288	5.2776	4.86609	6.83538	6.39129	6.48694	5.32466	5.93562	5.98135	4.43516
LPO	0.0301242	0.458382	0.0618453	0.700884	0.0745054	0.0306892	0.0716254	2.25924	0.161307	0.0467006	0.0433445	0.31313	0.169925	0.105276	0	0.0614306	0.0328061	0.245009	0.0586628	0.0753273	0.0339339	1.81779	0.167229	1.56789	1.22706	0.262674	0.0941009	0.187641	0.0817487	0.0765591	0.0972062	0.279887	0.530071	0.0174944	0.901649	0.989284	0.299127	0	0.176833	0.0241778	0.212507	0.4246	0.484602	0.0957219	1.27304	0.121015	0.0518593	0.0651587	0.117695
LRRC27	0.933799	0.748461	1.1644	2.03879	2.32806	1.06502	2.21266	1.16858	0.825379	1.26628	1.13875	1.48249	0.878921	2.80849	0.68428	1.32077	1.64801	1.2087	1.22854	1.19093	0.927138	0.981341	1.25894	1.37568	1.85515	1.93225	1.32872	1.38736	1.16363	1.01557	2.23839	1.17492	2.37476	1.05401	0.989357	1.45223	1.05554	1.02857	1.32619	0.717824	1.18295	0.712111	0.827413	1.14965	1.19579	1.49083	1.33937	1.25828	1.57686
LYZ	9.17619	6.64749	7.89855	5.05055	9.22126	7.52935	9.20461	11.0403	6.04761	8.46624	7.889	5.35184	6.21023	4.87439	4.19155	4.03514	6.94485	5.32672	3.45854	9.33541	6.24291	7.66822	6.5173	7.64992	11.1045	6.0425	9.53593	7.84522	5.25326	4.11913	4.54704	5.22023	8.85327	8.93096	4.75209	7.99646	9.8691	9.15802	6.75883	3.12363	5.89813	9.85761	8.07051	9.88273	9.93373	5.74909	5.76825	6.5216	7.21161
MAOB	4.48034	1.65398	4.95996	4.30619	4.94945	4.19805	1.67043	2.51984	4.37721	5.49835	2.55213	6.43133	2.81865	5.70784	5.03937	0.615605	4.12039	1.97247	2.02698	2.68477	2.02482	2.623	0.739934	2.12922	3.57119	2.48579	5.00922	4.6946	2.85776	3.02107	1.02361	4.30018	5.33344	4.32165	0.974236	3.93441	3.83361	3.62197	4.95045	1.51818	1.78321	4.18487	2.83863	4.6435	3.35959	3.0964	3.67957	4.01968	4.08279
MAP2K7	4.46989	3.49676	4.41403	4.97523	4.58661	4.31467	5.05438	5.2757	4.90943	4.10438	3.92326	4.95949	5.19569	4.77283	5.60778	4.653	4.67465	5.10753	4.46225	4.74967	5.12296	4.05475	4.54752	5.55582	4.88644	5.09697	3.79214	4.9361	5.05564	5.08506	5.21547	4.9323	5.13663	3.49346	3.53923	4.73715	3.65346	3.91248	4.64183	4.97949	5.14986	3.9667	4.3047	4.37896	4.59359	4.53327	4.35237	3.92867	4.21918
MAP3K5	4.70042	3.4205	5.4711	4.89779	5.58785	4.79305	4.49011	4.90822	4.92379	5.29014	2.6729	5.19126	4.91485	4.06503	5.11756	4.8404	5.45595	3.56476	4.91319	4.3187	4.32675	3.20474	4.24009	5.07217	4.59259	4.26924	4.77858	4.59426	5.31296	4.97141	3.47253	5.24537	5.03066	3.89748	4.6567	5.76245	4.70969	4.92504	5.78512	5.65533	3.99046	3.88527	4.6708	5.02384	4.37246	5.44117	4.79282	4.88937	5.36392
MAPK1	6.56472	5.2577	6.62966	7.8106	6.55375	6.81849	5.69045	7.04786	6.15842	6.56577	5.69261	7.48458	6.51479	6.26573	7.5603	6.88655	5.97437	6.96083	5.92972	6.45719	8.07931	5.60612	6.73799	6.96809	5.37446	7.03929	6.25992	5.8517	6.67743	6.80882	6.4995	7.32579	6.42179	6.33713	7.58035	6.8406	6.3147	7.10407	6.6141	6.78548	5.91351	6.53084	7.54825	7.32956	6.30651	6.99781	7.19057	6.41126	6.26876
MAPK14	5.05293	3.41768	5.42876	5.50598	5.27475	5.45438	4.95005	5.36785	4.81087	5.10854	4.43982	5.66517	5.50203	5.10018	5.29967	5.92838	5.08081	4.98463	4.38609	5.438	4.54752	4.58725	5.63065	5.51548	5.20127	5.34955	5.90155	4.74535	5.53231	5.01074	5.60013	6.15755	5.33478	5.52157	4.80815	4.92814	4.92034	5.06621	5.2147	4.94193	5.27444	4.84821	4.93409	5.6486	5.26324	5.72616	6.08868	5.23769	5.07884
MAPK3	5.37382	6.40242	5.62706	6.71632	5.45574	6.08106	5.04109	5.55332	4.76299	6.37083	4.67323	6.32393	5.45291	7.9259	5.94104	6.42001	5.79907	5.56689	5.47921	5.23356	5.44828	5.23439	5.60245	5.40625	5.26016	6.59582	5.08273	5.0828	5.89812	5.58738	5.84668	5.41156	6.40063	5.78579	6.31971	5.93762	5.71409	5.61138	5.65084	5.10567	5.76306	5.52811	5.15468	5.42878	5.20125	5.63661	6.02976	5.89953	5.54933
MAPK8	3.16148	3.56759	3.58791	4.5091	3.84266	3.40919	4.00885	3.56939	3.29531	3.35311	3.5205	3.96996	3.32816	4.69761	2.69873	4.28234	3.41391	3.07469	2.64824	3.35762	3.2486	3.0311	3.71703	3.89274	3.37205	4.16087	4.09698	3.30517	2.97726	3.57446	3.84423	3.79568	3.72468	3.67426	4.28638	4.0638	2.96898	3.24451	2.94581	3.20242	3.03168	3.15703	2.99865	3.4651	3.02652	3.34325	3.44138	3.94549	3.48552
MAPK9	3.2256	2.57681	3.75176	3.93436	3.94943	4.08868	4.45291	3.5533	3.42935	4.14555	2.80403	4.20652	3.73157	5.27138	3.50325	3.36755	3.36845	4.0569	3.3703	4.19737	4.8154	3.41155	3.50052	4.3091	4.45916	3.99421	3.55054	3.26306	4.08337	3.32455	4.32149	3.49322	3.86791	3.83411	4.22055	4.067	4.03495	4.01367	3.87284	3.81085	3.68763	3.62649	4.39911	4.22218	3.75971	3.2603	4.2646	3.44278	3.32353
MAPKAPK2	6.98758	6.65043	7.96036	7.12201	7.46088	7.26154	7.78836	7.27059	7.73582	6.87061	6.0824	7.33123	7.24571	5.97191	7.05401	7.50207	6.96797	6.84312	7.08393	7.02174	7.10965	5.9247	6.86645	7.0956	7.42008	7.89164	7.5875	6.49195	7.41302	7.86095	7.02845	7.52819	7.98444	7.02344	6.41291	7.27218	6.75491	7.41759	7.08969	7.72066	6.86327	7.35335	6.8378	7.26901	7.56252	6.50687	7.11118	7.59524	7.05063
MET	5.53398	3.76916	6.07926	4.16064	5.60024	7.16237	3.55394	6.25396	5.91516	5.13585	4.64666	6.34314	6.06453	0.630405	6.20687	5.08116	6.2253	5.76595	3.68788	5.83344	5.15053	5.02818	5.84528	5.16962	4.84636	5.66162	5.32627	6.32943	6.8229	6.74279	4.39056	5.78698	5.08437	4.94943	4.98345	6.36826	4.83251	6.60991	5.07518	5.91681	5.968	5.52178	6.17818	6.53561	5.05644	6.18381	6.5233	6.68266	6.33226
MIF	0.188654	0.350158	0	0	0	0.130272	0.174151	0	0.120219	0	0.238175	0	0.15069	0.222681	0.173127	0	0	0.240253	0.166073	0.13014	0.355918	0.118094	0.259182	0.582556	0	0	0.374956	0	0	0	0.268794	0.249385	0.188654	0.402613	0.527471	0.128821	0	0.257011	0	0	0	0.587557	0.15043	0.105142	0.0717627	0	0.111833	0	0
MMP1	9.96627	3.02526	11.5309	6.79295	9.07908	7.96791	5.33134	8.09766	5.34027	7.00877	5.62328	11.2466	7.32727	0.638027	6.81211	3.84028	7.77805	2.31028	3.65642	5.68971	9.48049	7.65897	13.1323	6.45509	9.27887	3.31531	9.80651	7.96706	4.187	10.4274	1.8088	7.25886	3.9142	10.2062	5.63247	7.23996	7.56731	9.31724	3.29619	7.49083	5.89099	6.78213	4.6285	3.75323	4.74619	6.16515	6.69508	9.00352	5.8853
MMP12	6.37647	5.85589	8.39806	4.57536	7.60782	3.27974	7.12005	7.05898	5.84703	7.61192	6.5707	7.4641	7.4495	0.679604	4.10775	2.97109	4.73555	6.7744	2.03668	7.14734	6.84047	6.19082	9.35145	6.64805	7.5656	3.52393	7.23409	8.10953	5.99893	6.08829	5.22645	7.80325	6.63299	6.53333	6.3434	8.22216	4.5689	8.05566	3.95574	3.35693	2.28685	7.79919	8.26624	6.85809	7.39625	4.55197	5.00065	8.29032	3.63221
MMP13	4.92509	1.25562	8.67339	1.57971	7.8512	2.38962	2.19761	4.94039	0.760604	4.41413	1.22749	8.48064	4.50412	0.0306892	1.38405	3.86054	4.6234	1.39775	3.3894	0.524264	6.1395	5.99438	8.85119	1.89484	0.563451	1.75009	6.22534	1.51137	0.30871	9.70744	0.14483	7.95029	0.443819	3.95115	4.36906	2.19708	3.8328	3.90948	6.48981	9.834	0.255924	1.69091	0.647729	0.750092	2.53466	8.87428	2.58217	8.63926	3.04987
MMP2	9.85345	6.92692	10.8863	8.10645	10.0124	8.29451	7.5716	8.79952	6.4318	8.44063	5.4313	9.18226	6.70513	2.83738	6.54626	5.00249	8.95741	5.8769	4.97806	7.08919	8.854	5.71947	10.4048	7.32825	8.09695	5.17806	8.75516	8.06586	5.30573	10.0234	2.75512	10.0238	8.41651	8.10941	5.34535	7.71231	9.38034	8.7635	8.02966	7.60333	5.55254	7.68732	6.02413	7.57369	7.17044	7.15436	8.26461	8.98717	7.68365
MMP3	5.76468	0.663572	8.54117	0.246104	6.00294	3.82549	2.68457	3.05937	2.93926	1.34676	2.12324	5.18693	4.92625	0	4.97108	0.539233	4.39881	1.04984	1.1995	2.5537	4.92293	1.9209	9.41134	2.68401	4.74996	0.523763	6.09947	3.26935	0.887759	9.44166	0.164786	4.6266	1.10789	5.82074	2.17146	3.10583	5.37421	5.59415	1.50579	5.71794	0.918157	4.39976	1.35507	1.05054	2.01785	2.07334	5.21823	4.89812	2.89379
MMP8	0.570074	0.0976108	1.64685	0.3421	0.673918	0.164143	0.0765591	1.2455	0.797511	3.29098	0	0.574053	0.862987	0	0.183201	0.16633	0.0607392	0.469782	0.0550568	0.624428	0.162081	0.172231	1.11809	0.0886844	0.0465609	0.18612	1.75005	0.620305	0.0915306	0.861082	0.0912598	0.566572	0.439464	0.712111	0.129217	0.16221	0.0950467	0.367371	0.296076	0.561497	0.0326651	0.0603241	0.93395	0.567156	0.750092	0.189413	0.0723116	0.332966	0.283211
MMP9	5.94354	4.94008	7.43133	5.14967	6.71912	7.81772	7.41095	7.9324	6.18331	7.62924	5.69135	7.86672	5.50584	1.35857	5.19893	3.27253	7.02705	6.22253	3.18272	5.51454	7.29505	4.07278	10.2881	5.47279	7.64619	4.43556	9.05642	5.92702	4.22045	8.76211	5.50842	7.23356	6.2282	4.25366	1.96222	7.86789	7.30697	5.15954	5.92477	7.11257	4.21873	6.57933	7.21769	4.81564	6.79408	4.73351	4.23189	7.3345	5.30612
MPO	0.408929	1.16305	0.309991	2.01125	1.11123	0.516519	0.293488	0.541515	0.344488	0.475707	0.0781999	0.16221	0.155749	0.0728604	0.144699	0.0835197	0.461738	0.201634	0.0536674	0.257614	0.100843	0.277152	0.0575542	0.27023	0.253142	0.106616	0.369383	0.225152	0	0.0354832	0.0889557	0.0553345	0.548634	0.235972	0.75292	0.367147	0.288299	0.359071	0.307778	0.0654344	0.0318186	0.754203	0.0641931	0.673014	0.361544	0.0954519	0.243182	0.259062	0.259664
MTAP	2.95684	0.459851	3.21047	2.8536	2.90654	3.05506	3.28198	3.80782	2.9726	3.36935	1.75356	3.62074	3.73445	0.700173	2.89978	3.12473	3.34182	3.85024	0.368601	3.51374	3.42602	2.45017	3.2497	3.41793	2.62784	2.43883	2.75226	0.930624	0.798175	2.82338	2.55304	2.49981	3.54766	0.859413	2.07337	3.33842	2.46362	2.8586	1.11523	1.07779	3.90259	2.54213	3.38024	3.13142	3.76295	0.818523	3.39258	0.843903	0.809414
MTHFD1	4.60526	3.72496	3.17077	5.38587	3.32125	3.91257	3.84864	4.57554	3.52144	4.74462	2.66184	4.64936	4.26244	2.92697	4.74751	4.4859	3.91495	3.57955	4.10448	3.58511	4.2168	4.00096	4.96662	5.15417	3.57105	3.03768	3.48934	4.02382	3.06989	3.56541	4.10576	3.76481	3.73051	3.77738	4.39577	4.40919	3.78112	3.61938	4.31329	3.78597	4.09195	3.75081	4.22151	3.39972	3.50631	4.91224	5.13216	3.42759	4.16151
MTOR	4.19647	3.06898	5.0607	5.96125	4.40289	5.2084	5.32421	4.58964	4.75557	4.10121	3.33965	5.68856	5.17752	3.64922	4.54752	4.6592	3.8266	4.29982	4.17411	4.13399	3.98762	3.49978	4.24515	4.0803	4.24109	4.3837	3.87788	4.25731	3.71787	4.60331	4.59023	4.13038	5.60735	3.5063	4.32755	4.32594	3.5202	4.22494	4.62507	2.70927	3.8337	4.31715	4.13851	3.98487	3.58877	4.93089	4.74152	3.96839	4.84349
NANOG	0.00906047	0	0.0371713	0.0304067	0.0180644	0.0183493	0.0492125	0.0142124	0	0	0.0173518	0	0.0423642	0.016211	0.0247452	0	0.0769695	0	0.0468403	0	0.0270125	0	0	0.0193461	0	0.0179219	0	0	0	0	2.88869	0.106482	0	0	0	0.0360461	0	0	0.0149265	0.0144981	0.0413832	0.0194884	0.0629506	0.0292762	0.133037	0.0213376	0.0311128	0	0.0132121
NCOA1	4.67226	3.73488	4.46178	5.86116	4.44905	4.47354	5.56724	4.99641	2.98147	4.64735	3.04249	5.82465	4.48327	5.0382	4.36803	4.50709	3.71982	4.59872	3.76365	5.361	4.93132	3.35053	4.56653	5.41447	4.86846	5.30826	3.70128	4.87968	4.77739	3.38347	5.54243	4.87636	5.42319	4.54087	4.39439	5.18166	4.78006	4.75272	4.43669	4.30231	4.70613	4.29653	5.7544	4.99346	4.95195	4.42091	5.90737	3.84912	4.58113
NCOA2	4.08817	2.58113	4.15625	5.86179	3.61	4.46094	4.91806	4.41082	2.1528	4.04404	2.94032	5.30198	3.64434	4.48034	4.03605	3.93155	3.81627	4.246	2.50452	3.94645	4.17854	2.96757	4.07527	5.08281	3.19562	5.03205	4.60225	4.53586	3.04086	3.23019	5.29746	4.36258	5.2465	3.49527	3.65903	4.4359	3.50164	4.25186	4.29389	2.90858	3.84916	3.35904	4.41655	4.47787	3.59889	4.14744	4.72343	3.18997	3.83038
NDST1	5.51675	5.02811	5.94744	5.2342	6.03057	7.00492	5.56701	5.31024	4.95832	5.91839	2.60329	6.71185	4.85521	4.99111	5.33114	4.86873	5.37546	4.76883	4.67671	4.89456	5.11359	3.44318	4.92439	4.34975	4.61572	5.88384	5.16748	4.60468	5.05981	6.37079	4.38908	5.18311	6.28499	4.646	4.54852	5.2828	4.24828	4.38111	5.68526	4.805	4.35176	4.16003	5.27585	5.40737	4.86532	4.70065	5.61198	4.6786	4.63315
NFE2	1.04572	0.307545	1.38394	1.40822	2.67104	2.19922	0.501821	0.154842	0.87342	1.1151	0.352984	2.05231	1.06274	0.624054	0.306029	1.99751	2.00112	0.0786098	0.985209	0.401521	0.405121	1.38228	1.85396	0.386701	0.696261	0.571919	1.38095	0.748976	1.26165	2.08008	0.0885487	0.432746	1.59875	0.704783	0.373398	0.89933	0.411535	0.445197	1.78132	1.12208	0.646255	0.611645	0.226262	1.89987	0.994073	1.10883	1.19868	1.06399	1.74636
NFE2L2	7.52085	5.07759	6.84432	5.92219	6.43788	6.9065	6.2122	9.48833	6.25878	7.1729	6.12731	6.1715	7.57645	5.78241	8.21444	6.82063	6.28894	7.89197	6.59004	7.54093	7.9409	7.12034	6.55506	8.18048	7.53637	5.73147	6.48617	8.20965	7.4945	7.44118	6.2899	7.08683	6.66468	7.81339	7.32563	8.38942	7.05346	8.16259	7.6882	6.75738	6.77505	8.13352	8.81715	8.56601	7.98803	7.73962	8.39148	7.04439	6.58293
NFKB1	5.21172	3.38409	6.06389	5.46386	5.22017	5.3264	6.04228	5.57674	5.69495	5.86225	4.45502	5.74231	4.80589	3.90248	4.82897	5.79526	4.99012	3.96956	4.91446	4.60542	5.62533	4.93364	5.42312	6.3489	4.85125	4.72151	5.3139	4.86805	5.00101	5.06077	4.99168	5.55167	5.98598	4.55203	3.90301	5.27713	4.62716	5.17961	5.52041	4.53579	4.52351	4.16805	5.17316	5.33284	4.63109	5.8262	5.37818	5.27165	4.7434
NFKBIA	7.61391	6.19047	7.79613	7.15022	8.05812	7.06253	9.22401	7.66434	8.56634	9.27538	8.39291	7.35487	7.63899	7.40188	8.02707	8.89824	6.99099	6.93946	7.34904	7.24877	8.31223	8.15351	8.86079	9.49512	7.83519	7.37218	7.97411	6.38845	7.46654	9.01033	5.95897	7.5659	8.30493	9.53392	7.47045	8.87958	8.07994	7.2635	7.88907	7.69952	7.68044	6.62613	7.73562	7.99811	6.47678	6.88972	7.64104	7.6493	7.11677
NFKBIL1	4.17417	4.17226	4.84783	5.65375	5.00127	4.55652	6.16397	4.9802	4.5081	5.13282	4.65273	5.71779	5.43987	5.10021	5.39787	5.79697	5.03246	4.66608	5.96851	5.02153	4.26	4.59905	4.61942	5.16298	5.13379	5.35839	4.7971	4.85696	4.93777	5.1892	5.94279	5.14729	5.77903	4.1032	4.41636	4.32904	3.09163	3.84076	4.92274	5.54567	5.30256	4.51775	3.07379	3.92325	4.17899	4.46937	5.39885	4.46252	4.98322
NLRP3	2.1528	0.455439	2.40545	1.27917	2.29798	2.20192	1.66757	1.82623	1.20639	1.73071	0.779638	1.57594	1.13822	1.52787	0.49682	0.288063	0.973942	0.638398	0.449218	1.16832	0.952184	0.668391	2.57853	0.955982	1.87531	0.97629	2.33817	1.15581	0.496309	2.18336	0.647361	0.968275	2.23652	1.21325	0.293959	1.45901	1.80513	2.26436	1.9035	0.510354	0.658463	1.03562	1.89457	2.06371	2.33971	0.575796	1.60568	1.24884	2.09143
NME1	3.51736	4.62555	3.58843	3.77162	3.54665	3.80676	4.03637	4.79199	4.09441	4.39237	5.95286	5.3437	4.79676	4.01742	3.97398	5.63936	4.28431	4.44891	5.30216	4.97935	4.87028	5.76277	4.288	5.14025	4.87912	3.78776	4.85836	3.96334	4.96153	4.06741	5.87661	3.62472	4.35784	4.78592	5.46795	3.83295	3.84885	3.97813	3.8024	6.38178	4.8701	4.85055	3.69603	3.75021	4.04159	5.58521	4.76825	3.8849	4.51623
NNT	3.71078	3.95991	4.35695	6.07807	4.59498	2.22147	4.85178	4.63833	3.47455	4.7242	3.90142	6.43442	4.91863	3.90609	5.71841	4.00351	4.25516	5.12843	2.41219	5.05062	4.10099	4.13961	3.31464	3.95954	4.26173	4.12625	4.70731	5.28058	4.23515	3.89291	4.96679	4.42748	5.35608	4.32953	5.02467	5.20512	3.50664	4.2047	5.2426	4.36401	3.63436	3.93791	5.49511	5.18532	4.58057	6.12271	5.69423	3.91452	3.38106
NOS1	2.99693	0.778713	0.00518438	4.28658	1.68284	0.0812033	0.0899049	2.39484	0	1.62345	0.0356239	2.22299	0.00877371	3.79725	0.948302	0.0153548	1.53311	2.45394	1.31441	0.256407	3.67063	0.763667	0	0.255682	0.9668	0.0221902	0.0978804	3.74176	0.283922	0.00963382	0.0564448	2.23845	0.227864	0.252416	0	1.05367	1.73379	0.999206	0.200755	0.272501	0.0592168	0.0398403	3.44237	4.30582	2.1463	0.00877371	4.01787	1.12631	1.21332
NOS2	2.44639	0.389457	0.502229	2.98648	1.31528	0.427713	2.55437	1.4417	0.746399	0.843984	6.85102	1.35304	4.09006	0.288654	0.487383	0.638954	0.5889	4.32879	0.561302	2.42565	0.341417	7.15596	0.23842	5.63888	0.645148	1.24373	1.52792	6.32082	1.886	0.746485	7.04871	6.15971	2.38408	2.84388	4.65372	6.33016	0.773406	2.98668	4.96887	0.469052	1.69243	5.26816	3.38782	1.74218	2.78182	5.95033	3.9818	0.502738	1.68939
NOS3	2.43635	3.10088	1.94208	2.67548	2.54352	1.92763	2.04187	3.73203	0.874994	1.90068	0.664847	2.44355	2.0229	0.944259	1.64787	1.17843	2.04117	1.8429	0.993348	2.43755	2.86164	0.647729	1.79543	3.13374	2.25798	1.96196	2.06588	3.47025	1.98145	1.44095	0.902884	2.1115	2.46994	1.29449	1.66175	1.83746	2.05994	1.59288	1.79502	1.05339	1.91376	2.34928	1.56647	2.09889	2.07854	1.02155	1.657	1.20389	2.34956
NOX1	0.52717	1.52431	0.529271	0.746829	1.05165	0.599889	2.03309	1.06695	1.05123	0.737081	0.867343	0.486457	1.47025	0.951588	0.664938	1.05235	1.11283	1.20195	1.26333	1.43723	1.07348	0.873577	0.746829	1.5709	1.43675	0.399554	0.731357	1.37446	1.14424	0.814427	1.64007	0.722553	0.849759	1.01192	1.30929	1.30679	1.47467	0.835035	1.40556	1.15186	1.84583	1.02779	1.00705	1.42884	1.08841	1.43669	0.996606	0.646347	0.939904
NOX4	3.0905	1.65535	3.83072	1.61984	2.65812	1.82619	1.91789	3.45253	0.762731	1.498	1.45418	2.75352	1.48862	0.925012	1.50899	0.622556	2.91083	1.0446	0.790689	2.56494	2.66305	1.3162	4.24794	1.58251	1.79415	0.676899	2.34871	2.33431	1.35789	3.03865	0.884246	3.55198	2.02758	2.15131	2.98244	1.84491	3.93539	2.33971	1.22565	4.4498	0.965692	2.70022	1.71202	1.40898	1.72753	2.04397	2.22265	2.8755	1.35851
NQO1	6.88154	9.81905	4.68227	4.66548	4.58242	6.07888	3.11929	8.74011	1.99581	8.33316	2.08447	5.56668	3.95229	4.63103	8.33987	7.10915	9.91389	8.64334	6.92322	8.93633	9.25442	5.32609	4.94455	4.6238	8.55787	3.32379	3.1468	5.39844	8.97596	5.23367	6.78583	5.55448	3.82265	9.54339	8.48101	7.51942	7.04488	8.96032	6.45559	6.66924	9.15929	8.60834	8.98196	7.43354	9.24965	4.36194	8.47998	6.50171	9.81653
NQO2	3.92224	5.36203	4.32462	4.50337	4.0477	4.43916	4.45667	3.47076	3.34364	5.05654	4.2367	4.66121	4.87326	4.5205	5.89005	3.27818	3.6548	2.98847	5.02596	5.74171	4.05649	4.15039	4.81246	5.30188	5.7311	3.70949	3.95175	4.41281	5.21792	4.35698	3.83554	4.35004	3.60776	5.25199	4.22949	3.95593	4.83711	3.7124	4.01921	4.94422	4.35286	5.02076	4.57431	4.67545	4.51821	3.09202	5.21147	4.48906	4.67919
NR1H2	5.13514	6.10714	6.18573	6.58767	6.4612	6.3942	5.90854	5.87624	5.45147	5.55746	4.76414	5.60276	6.13758	5.16608	6.07161	5.49609	6.45532	5.97657	5.67413	6.10883	6.52756	5.28557	5.73538	6.27894	6.00442	6.68089	5.66904	5.19849	6.36857	6.23404	6.12316	5.97326	5.96742	5.67081	5.82279	6.1876	5.53266	5.18065	6.27654	6.1993	4.88126	5.54156	5.7502	5.24997	5.47988	5.3704	6.33121	5.90153	6.1962
NR1H4	0.013498	0.0471195	0	0	0.0532504	0.0271541	0.054779	0.0211954	0	0	0	1.54493	0	0	0	0	0.0575542	0.0517201	0.0176369	0	0.0401209	0.0486547	0	0.0565835	0.0441843	0	0.0213376	0.0465609	0.0295589	0	0	0	0.078883	0.0308304	0	0	0	0	0.0220482	0	0.0309716	0.028852	0.0315364	0.0851527	0.0579701	0	0.0231844	0.0196308	0.0196308
NR1I2	0.0270125	0.547943	0.132248	0.637378	0.172231	0.0721744	0.0970714	0.0701145	0.0825664	0.173767	0.117961	0.0629506	0.606916	0.169284	0.0490731	0.125783	0.0391384	0.198494	0.666666	0.106884	0	0.0166389	0	0.497434	0.0299829	1.70571	0.125122	1.1562	0.29066	0.0688771	0.0395596	0.206143	0.975777	0.158983	0.410667	0.235482	0.0614306	0.0743684	0.101247	0.0432045	0.838508	0.235482	0.1038	0.127369	0.0963968	0.326537	0.409472	0.0392788	0.0903115
OCLN	1.75399	3.75077	0.77273	3.67237	2.70004	2.36866	1.60535	2.19532	1.18034	3.18772	1.36154	2.23527	2.29655	2.21388	2.3431	3.23582	2.42581	3.08308	1.17057	3.23462	1.7274	1.59713	0.802317	2.97155	1.37907	3.21431	1.79714	2.11733	0.97519	0.686702	3.41331	1.85124	1.72609	0.430392	2.06526	2.12651	1.56067	1.8356	2.3204	0.667756	2.08845	2.36662	1.85244	3.88746	2.58662	1.35479	3.60733	2.73695	2.15992
PARP1	5.18971	5.08283	5.28231	6.65986	4.47136	4.29255	6.83216	5.98186	5.36881	4.9129	3.45632	6.56041	6.31096	4.5944	6.17966	5.33818	4.94761	5.5473	4.53496	5.70383	6.16942	4.55527	4.94261	6.38676	6.047	6.0043	4.87963	5.86422	5.93493	4.30436	6.45061	5.7191	6.51601	5.29735	5.47558	5.93057	4.27107	5.66007	5.11275	5.74078	6.13852	5.95613	5.79734	5.19968	5.96816	6.17164	6.32041	4.65818	5.54201
PCNA	7.88143	8.97864	7.31645	9.33179	7.96948	6.90439	8.59494	8.7538	8.26345	8.3032	8.72769	8.74744	8.89013	7.9807	8.99276	8.70948	7.97245	8.30599	8.04619	8.94326	8.94228	8.43718	8.00878	9.45877	7.84603	9.18764	9.21014	8.87178	8.62061	7.43874	8.61347	9.05155	8.46866	8.37237	8.42722	8.47189	8.04524	7.64245	8.27336	7.46461	7.99311	9.65842	8.45287	7.73098	8.09281	8.38671	8.8201	9.27683	7.75354
PDE4B	3.36544	1.54473	3.00277	3.86481	3.18164	2.52426	5.58712	3.45812	3.62377	2.62765	4.72106	3.13616	2.15338	2.42352	4.6569	2.47407	1.9252	1.79656	0.549521	2.88908	2.2776	4.13379	3.32238	2.1574	3.47182	1.80999	3.89791	2.61098	2.32711	1.74278	0.703012	1.73526	4.53635	3.1658	0.763497	3.25393	3.23453	3.50027	2.14981	1.27644	1.08807	3.00182	2.80789	3.53247	2.9042	1.51773	2.92691	2.21956	3.01494
PDE4D	2.16128	2.63264	1.91273	3.14377	2.60782	1.90693	2.11543	2.82946	1.44911	3.06624	1.33868	3.42225	2.43106	3.77899	2.86762	1.09963	2.58253	2.22231	0.935912	2.88157	1.43216	1.83536	1.98244	2.59879	1.78429	1.7	2.52862	3.17538	1.94066	1.44223	3.27229	2.3184	1.93625	2.97032	2.02602	2.7657	2.36354	2.28573	2.41113	1.98972	1.93191	2.15636	3.0297	3.52403	1.82786	2.4134	3.45977	2.49337	2.91458
PDE5A	2.61772	1.57265	3.01944	5.04056	3.2222	1.80066	3.295	2.97242	1.26849	2.44914	1.12128	3.6669	1.76511	3.51261	2.34122	1.94722	2.40256	2.63285	1.76201	3.65628	1.67338	1.61278	1.81488	2.50376	1.60165	1.68163	2.1174	3.28888	2.40359	1.60398	2.11447	2.95231	4.80711	1.81771	2.42183	2.78971	3.23859	2.19522	2.21048	1.59674	2.6854	2.92877	2.70037	4.03072	2.01799	2.8508	2.98333	1.91112	1.99295
PDK2	3.14209	2.976	2.92292	4.48891	3.18842	3.36411	3.87771	3.40488	1.37835	2.43994	3.24266	4.77846	3.52648	4.34439	3.18793	3.94602	2.52504	3.88343	2.25813	3.84376	3.34042	2.82515	4.38241	4.35082	3.43018	4.18917	3.13763	3.40482	3.25104	3.22251	4.13108	2.93023	4.25715	2.90704	3.48651	3.2339	2.80203	3.2534	3.66476	3.86214	2.62157	2.56306	3.15233	3.67909	3.10348	4.07377	3.47006	2.4019	3.41828
PDPK1	3.09559	2.03372	3.60414	4.23557	3.40029	3.88641	3.00967	3.10961	2.96569	3.37746	1.92744	3.86743	2.7162	3.88625	3.08829	2.62295	3.6874	2.7671	2.66186	2.83374	2.9636	1.58885	2.63886	3.26724	3.10185	3.62758	3.02114	3.28308	3.29974	2.67272	2.5986	3.09807	3.75276	2.11962	2.19941	3.38198	2.49019	2.61242	3.5153	2.55496	3.57016	2.2489	3.41662	3.4363	3.08003	3.46299	3.51043	3.19936	3.02595
PGD	8.89363	7.61679	6.84641	7.41619	7.24273	6.75278	8.34528	10.4395	7.13021	9.31683	7.12884	7.38325	8.28483	6.93161	9.62041	6.37946	9.11879	10.1419	8.37928	10.7044	9.68531	8.12424	7.02469	7.4744	10.1721	7.10559	7.16777	7.5843	9.52691	6.37233	7.73396	7.69778	7.39286	10.3773	8.379	8.64583	8.26281	9.71372	8.70496	6.2297	8.79802	9.72993	9.73671	9.20855	9.59945	8.9023	9.21374	7.44406	10.6277
PGF	5.18311	1.9358	5.11487	4.86032	4.90196	3.54274	3.62442	5.04098	4.77374	6.00256	2.86973	6.36578	3.59162	4.61252	6.11641	4.29312	5.05185	3.533	4.5661	1.89076	5.25356	5.4508	5.09386	4.07688	3.36671	2.84294	3.73324	3.21599	4.68167	4.69474	2.58451	5.40174	3.61234	5.77541	4.06032	5.60535	3.08968	3.71354	2.06661	6.33715	4.57638	3.21838	4.21938	4.53406	2.4166	3.82776	3.81275	5.42788	2.56623
PGR	0.559932	0.167101	0.831796	1.32774	0.968128	0.399882	0.352984	0.417164	0.0308304	1.29266	0.0993625	0.614192	0.0990932	0.566377	0.196229	0.0204844	0.202762	0.271545	0.0388576	0.230941	0.161178	0.29725	0.481402	0.32435	0.492315	0.14509	0.397255	0.515712	0.0578315	0.597603	0.0146409	0.479024	0.643672	0.346985	0.0769695	0.311736	0.947928	1.16376	0.668936	0.152248	0.0380147	0.220082	0.420725	0.909735	0.319734	0.239398	0.387914	0.437441	0.491391
PIK3CA	3.35954	1.95736	3.30482	4.20601	3.04504	3.53348	3.01312	3.4582	2.64302	3.1308	2.75018	3.78074	3.99512	2.36429	3.6629	2.87639	3.36422	5.35279	2.79678	4.09422	3.40428	1.91468	3.56337	5.14322	2.95418	3.86278	3.16081	3.79781	4.52144	2.58232	2.92155	4.11079	3.41021	3.77293	3.64388	3.9478	3.47098	5.03195	2.51609	3.68394	3.59634	4.37063	4.08217	4.81464	3.73041	3.41504	5.71105	3.26061	3.01837
PIK3CB	4.33621	3.66284	4.36353	4.51015	4.49208	5.01573	6.60479	4.27833	4.32767	4.58804	3.20359	5.46445	4.84805	3.3076	4.10325	5.20178	4.5119	4.39177	3.31272	5.49576	5.00711	4.33424	4.05512	4.70833	4.60221	5.36049	4.39208	3.99545	4.04601	4.44996	5.17159	4.29189	4.94682	4.16708	4.06512	4.88895	3.69358	4.34488	4.51957	4.72047	5.41219	4.01207	4.72864	4.4037	5.43169	4.27971	6.29412	5.0681	4.08324
PIK3CG	3.22052	1.30859	2.57807	1.24007	2.4095	2.11533	2.76424	2.37075	1.25114	2.09609	2.20502	2.01838	1.17843	0.72334	0.830985	0.355693	1.78914	2.31307	0.432639	2.63914	0.990229	1.53993	1.53908	1.66248	2.63865	1.95695	3.11643	2.87046	1.1111	0.676719	0.666575	1.24245	2.60803	2.29702	0.992043	2.2944	2.98214	3.31442	2.45775	0.603597	0.933875	2.51979	2.27011	3.48949	3.21459	1.24275	2.36785	1.77091	2.06361
PIM1	6.26383	5.2546	7.3443	6.12332	6.46833	7.07431	6.24493	6.84955	5.4293	7.38458	5.14732	6.73732	5.51043	4.02822	6.58477	6.02174	6.8568	6.01076	5.64339	7.30441	6.36674	4.34707	7.61843	4.34586	6.25783	7.22826	6.1207	5.89532	5.44826	8.10598	6.58531	6.5921	5.2968	5.39338	4.58207	5.95569	6.42037	5.58185	6.35166	7.22112	5.86004	5.99558	8.76454	6.43932	6.00841	3.44922	7.56973	6.84357	6.92012
PLA2G10	0.78509	2.22635	0.52316	1.15251	2.53784	1.2489	1.35411	1.31927	0.743903	1.70257	0.334911	0.712023	1.19099	0	0.580145	0.724039	2.78614	1.4642	1.61918	0.242938	0.747688	0.733094	1.54142	0.786178	1.70004	0.535655	1.75561	0.636358	3.7737	0.860923	0.922046	0.631896	1.94426	0.272979	1.05047	1.44456	0.602837	0.813361	2.5626	0.367371	0.956131	2.07741	1.12022	2.26757	1.31267	1.87672	1.01264	0.671927	1.37061
PLA2G1B	1.10024	1.98412	0.202261	2.17005	4.51484	2.497	2.67846	0.22848	0.266996	2.96225	0.505789	0.253747	2.03302	0	0	0	3.54368	0.27739	1.54903	0.913722	0.113434	1.19963	0	1.15205	0.239642	1.66325	4.11415	0.131589	2.04534	1.26616	0.44297	0.527571	2.85032	0	0.961031	0.52296	0.584963	0.296546	4.67039	0.432425	0.462157	0.556209	0	4.24403	0.308594	1.02191	0.647084	0.308361	3.0156
PLA2G2A	3.93622	1.59211	0.80587	0.09815	5.26324	2.01603	4.12881	4.4976	0.256165	3.27338	0.881978	0.287472	1.12598	0.457542	0.361881	0	2.34383	0.405121	0.750092	3.99591	0.931683	3.71884	0.569783	2.21023	0.815575	1.38731	2.72432	0.629939	0.756938	0.0754642	0	0.225028	2.22882	1.4479	0.445727	1.80962	5.58454	1.98779	2.89559	0.0473988	5.38091	1.98838	0.951737	4.06352	3.45129	0.529371	1.05797	0.448267	2.68246
PLA2G5	1.82065	1.2509	2.48777	1.11743	2.44604	1.38444	1.61974	1.23014	0.560128	1.19175	0.803144	2.00551	0.590051	0.849439	0.445727	0.526069	0.809003	0.212009	0.525668	1.05151	0.85591	1.06963	1.09721	0.520749	0.758388	0.382391	1.67987	1.43883	0.466549	0.959399	0.0319597	2.3095	1.84571	1.34886	0.798424	1.05714	2.4298	1.43515	1.53973	1.08787	0.809085	1.11363	1.39654	1.9159	1.07176	0.823505	1.12439	1.38764	1.19755
PMS2	3.71737	2.51697	3.12271	3.74993	2.4763	2.82161	3.11745	3.18104	2.97451	3.11897	2.42868	4.46544	3.42706	3.35013	3.65747	3.45678	2.83216	2.29464	3.03341	2.90165	2.78852	3.05179	3.69698	3.71157	2.36034	3.08726	3.33635	4.11813	3.21729	2.39999	3.66799	3.10152	4.1627	3.00504	3.56271	3.35948	1.43435	3.67703	2.79699	2.81316	3.34187	3.46399	3.00335	3.59736	3.0314	4.09924	2.96379	2.74142	2.92653
PNMT	0.0416635	0.351741	0.0571383	2.25081	0.666302	0.560813	0.111833	0.500496	0	0.125916	0	0.695459	0.352533	0.878608	1.50681	0.164143	0	2.06612	0.298541	0.439357	0.286526	0.567643	0	1.04453	0.421802	1.96702	0.0657102	0.904118	0.661202	0	0.470927	0	1.03801	0.622274	0.353097	0.434988	0.264717	0.166715	0.936817	0.304044	0.685626	0.864731	0.271665	0.513289	0.796016	0.187008	1.21232	0	0.469782
POLB	3.08463	3.97793	3.5192	4.84952	4.52734	3.46391	4.67834	4.68225	5.00896	4.78445	4.59963	5.80325	4.54501	5.55764	5.15862	6.17876	5.29815	4.02424	4.31688	4.39333	4.2618	7.19553	3.86578	5.03833	3.36394	4.54215	5.31205	4.45213	4.21339	3.64507	4.24163	3.86005	4.87135	5.74419	5.89867	5.28201	4.48247	5.07615	3.9634	4.99711	3.97368	4.77135	4.12882	4.99025	4.44093	4.49289	3.90472	4.22743	4.46788
PON1	0.0364682	2.30868	0.0985543	3.6349	0.548042	0.272382	0.338339	0	1.41727	0.188528	0	0.063779	0.509645	6.88841	0	0	0.474566	0.534161	0.284277	0.142479	0	0	0.0384362	0.0388576	0.172872	0.0716254	0.339137	0.182057	0.991898	0.0922074	0.989066	0	0.620586	0.122341	0.165172	0	0	0.342441	0.881116	0	0.558757	0.151209	0	0.195852	0.116365	0.446891	0.413919	0.0528332	0.866156
PPARA	3.47348	1.74067	4.08061	5.16205	3.5171	4.14193	3.53513	3.88329	3.47606	3.12307	2.02942	3.24778	3.19393	2.19528	3.09408	3.16893	2.43467	3.88556	2.56401	3.00829	2.26346	2.78268	2.93597	2.78119	2.27834	4.32696	2.73866	2.5646	3.23854	2.89676	3.1911	3.95962	4.57765	2.80803	1.9486	3.70918	2.51624	3.37594	3.6499	3.85943	3.03383	2.81108	4.09786	3.98491	3.51249	3.11272	4.24579	3.13852	3.48805
PPARD	6.15655	3.96538	6.51603	6.6243	6.05857	5.91344	5.29787	5.66947	6.09987	6.17683	4.3956	6.22506	6.10127	4.63485	6.7682	6.56344	5.12515	5.33259	5.22254	5.16642	5.36919	4.07717	7.23453	5.91056	5.60884	5.78561	5.02385	5.18325	5.76927	6.45678	5.97496	6.34518	6.40883	5.13767	4.193	5.46281	5.24125	4.64518	6.10327	5.437	5.09304	5.09433	5.57382	5.03732	4.99954	5.67079	5.73747	5.29842	5.4855
PPARG	3.0648	0.973648	0.902961	2.14476	3.37854	1.5143	1.24671	3.97058	0.640991	3.27175	3.72155	3.14892	2.25598	1.88202	3.06103	0.336283	3.24426	4.2741	3.45207	4.37491	3.78109	3.67077	0.231801	2.42134	2.59627	3.09505	2.36292	3.26346	4.16322	0.345623	1.02758	1.20552	2.04488	2.29904	3.6894	2.75606	3.99839	3.56457	2.50103	3.94949	1.82623	3.6067	3.67433	5.45726	3.55001	2.83455	2.85663	3.0532	2.29296
PRDX1	8.82706	8.73638	7.92656	8.00503	8.56366	8.95666	7.90472	10.2047	8.45085	9.34863	8.37642	8.77678	8.9962	7.84923	10.934	9.18897	9.71054	9.65568	8.99753	6.7453	9.66019	8.96792	8.26557	8.72044	9.81016	9.2023	9.09296	9.05336	10.6156	8.56745	8.965	8.35805	8.30257	11.011	9.18484	9.10275	9.24448	9.58959	9.15722	9.50823	9.9083	10.6972	10.0082	9.5079	9.93706	9.81857	9.20461	9.18442	11.6667
PREP	4.35009	4.52328	4.64507	5.42551	4.25071	5.46198	4.61437	4.3443	4.03916	4.96318	3.60834	5.45362	5.24239	4.71201	4.62454	4.17638	4.73418	3.81756	4.0567	4.57622	4.63103	3.36039	4.98304	4.70678	4.0978	4.97344	4.66217	4.36304	4.99601	4.98193	5.93785	4.87295	4.4475	3.97572	4.44357	5.02385	4.44645	4.98738	4.42877	5.16727	3.63618	4.14627	4.19559	4.61323	4.30119	4.812	4.90812	4.70296	4.45555
PRKACA	4.92045	4.92571	4.95989	5.22308	5.0821	4.7714	5.58266	5.28778	5.22425	4.93158	3.8788	5.6604	5.73385	6.01611	5.7342	6.28271	4.71001	5.07379	5.24533	5.24161	4.85834	4.41871	5.09176	5.50487	4.94727	5.62562	4.62421	5.24473	5.36495	5.37541	5.43961	4.97649	5.40677	4.80063	4.49877	5.33229	5.48303	5.38428	5.53233	5.87159	5.0789	5.99531	5.08619	5.29342	5.21288	5.20583	4.80958	4.391	4.55196
PRKCA	2.47412	2.89416	3.65954	4.93385	3.12852	2.89554	4.11587	2.63318	2.75219	3.17965	0.873734	4.02565	2.36508	1.36154	3.24945	1.68912	2.03411	2.41803	1.8801	1.84197	3.6346	1.21419	2.81367	3.23487	1.68697	1.42664	3.75013	3.29119	2.82493	3.3388	3.12334	1.90176	2.70334	2.30442	0.818932	2.61845	1.45686	2.36558	3.06449	2.26604	2.84083	1.7726	4.47418	2.8659	2.34042	3.20173	3.21008	2.41378	2.14235
PRKCB	2.73559	1.29807	2.14316	2.71284	2.37446	2.42048	2.89043	2.65691	0.994942	2.01282	2.18066	1.85467	1.04439	1.65017	0.743041	0.333309	1.76914	1.76829	0.517124	2.75422	1.63152	1.29484	0.967833	2.11103	2.85096	1.34608	2.73693	1.84302	1.45733	0.959325	0.698218	1.1273	2.50602	2.04994	0.547647	1.87606	3.00065	2.88589	2.16247	0.823505	3.10782	2.22642	1.89945	3.4399	2.86574	0.842375	3.36555	1.42578	3.46729
PRKCG	0.251083	0.534659	0.151339	4.3451	0.0843364	0.291014	1.37773	0.15095	0	0.0223323	0.529571	1.37251	0.0666748	0	0.219587	0.141564	0.431035	1.06378	0.0556122	0.112633	0.0214797	0	0.0302654	2.00159	1.57289	0.0563061	0.152638	0.576183	0.0926134	0.0367495	1.99755	0.1125	0.705403	0.0329472	0.0668125	0.214747	0.0328061	0.0592168	0.219835	0.0455828	1.22719	0.229957	0	0.0461418	0.164143	0.130536	0	0.214747	0.140648
PROM1	0.290778	3.34302	0.287354	5.8697	2.52745	0.521051	0.830661	2.49172	0.586693	1.83685	0	3.92881	1.83879	5.38695	0.169668	0.0401209	1.74812	0.0253123	1.70337	0.187388	0.0485152	3.89545	0.182565	1.6319	0.14509	0.183963	0.309991	0.291132	0.424707	1.00806	0.0843364	0.37362	1.29272	1.12902	0.175812	0.468635	2.07793	1.56881	1.71682	0.178364	5.03933	1.48594	0.977097	0.559247	1.29378	2.44969	0.438506	0.589859	0.457437
PROS1	4.4775	2.4037	5.31694	4.30135	5.63601	5.2709	3.12866	4.93348	6.43684	4.41622	2.32625	4.8426	5.87953	2.47332	4.51248	4.62831	4.33143	4.77778	2.80337	4.87268	5.11981	3.55148	4.87364	4.28726	2.97796	6.439	5.18645	4.3549	5.52345	4.30632	4.85044	4.99064	4.39454	3.8518	3.9313	4.17032	5.02297	5.44914	4.34723	5.2714	2.7004	3.68222	4.8821	6.09947	3.8083	3.73936	4.27353	3.76478	3.50735
PTGER1	0.418784	0.482642	1.30007	1.25284	3.19502	1.3017	0.817214	0.295605	0.854315	1.56071	0.594549	0.327342	1.24233	0.517024	0.410667	0.842295	0.607011	0.458907	0.888071	0.370499	0.239642	0.570074	0.0714881	2.24878	0.484396	1.19667	2.62632	1.06764	0.663937	0.640158	0.561888	1.56067	1.41159	0.584	0.751978	0.470719	0.826111	0.264837	1.15497	1.43168	0.585251	2.22885	0.29537	0.629193	0.922274	0.483571	1.34562	0.908352	0.434775
PTGER2	2.44726	1.00619	2.61915	5.7556	3.61611	1.67075	2.22786	2.42395	0.804136	2.15733	1.26813	1.80999	1.41338	0.289716	0.612117	0.117961	1.68666	1.05193	0.641454	2.24729	1.58957	1.22546	1.8339	1.70235	2.02315	1.10575	2.78417	1.44127	0.658646	1.39851	0.277747	1.59067	2.79882	1.29977	0.687061	1.21847	3.59785	2.04233	2.18231	1.10434	0.654069	1.86778	1.78304	2.90514	1.73946	1.39539	1.93274	2.6526	1.78203
PTGER3	1.3894	1.73933	2.13773	4.63682	0.829687	0.448478	0.584482	1.85531	0.0648829	0.356144	0.346531	0.96857	0.639788	0.295253	0.300299	0.110764	0.243425	0.269751	0.0965317	0.417596	1.62499	0.301119	1.52386	0.315682	0.196607	0.348459	0.957989	0.784001	0.128689	3.42461	0.0221902	1.68347	1.25991	0.678523	0.283329	0.606347	2.34281	1.23695	0.721416	0.726918	0.207393	0.322966	0.359071	0.923948	0.177599	1.13152	0.430392	0.807025	0.637749
PTGS1	3.77971	1.16414	5.86739	4.04467	4.00954	5.23107	3.24894	3.52801	2.41143	3.55524	1.25199	4.89216	3.05043	2.03411	2.42651	2.66705	3.22622	2.49054	2.67703	2.76909	2.20789	1.96953	4.17731	2.07984	3.91034	3.39616	3.90227	3.43205	2.21223	5.44623	1.62345	2.93452	3.4593	2.92524	1.54231	3.4207	3.01203	3.63197	3.72675	3.60849	4.16902	5.03212	3.23378	4.00728	4.07277	2.04513	3.65321	4.96808	4.44386
PTGS2	4.41868	1.35693	4.40923	3.55102	6.06453	4.22563	5.52638	3.51794	5.51792	4.82501	3.30687	5.1988	5.84261	0.864969	7.51573	3.5849	6.14523	1.17396	4.30036	1.67211	4.15692	5.55136	8.71465	2.66746	1.62672	5.92534	6.11423	4.25555	3.89041	6.31091	0.97497	3.96105	3.98727	3.74034	3.58318	4.26684	0.88323	2.39857	2.79651	4.70708	2.79755	3.42911	3.01833	5.28763	2.26126	5.93696	6.87262	7.4808	3.45124
PTK2B	5.05421	2.92636	4.13539	2.96368	5.50476	5.81478	5.23655	5.01244	4.24676	5.35984	3.08621	3.31714	5.05197	7.69559	5.39913	4.50594	6.11234	4.48268	5.01059	4.04048	3.21677	5.12755	5.85281	4.00865	4.80392	3.60996	4.19069	3.54471	5.55909	5.07982	2.51071	5.2866	4.68999	5.1122	2.23781	5.68201	3.68034	4.94479	5.13451	3.88844	3.88857	3.77198	3.90067	4.65391	5.0358	4.86014	4.47159	4.87872	4.90282
RAB5A	4.95258	4.30663	5.36955	5.4793	5.61792	5.21868	5.07934	5.49626	5.0497	5.7714	4.63166	5.5105	5.22474	5.35806	5.17102	5.68776	5.16549	4.93893	4.29807	5.40222	5.12762	5.11104	5.46099	4.86844	4.88096	5.58425	5.0173	5.36932	5.37544	5.07983	5.48935	5.16541	5.23714	5.20938	5.88457	5.60764	5.34979	5.32216	4.7353	6.72942	5.10712	4.96604	5.45901	5.76594	5.17416	5.15002	5.91783	4.69962	4.94905
RAC1	8.69789	8.20459	9.10028	8.1986	8.70162	8.57218	8.28367	8.48698	9.20945	8.40011	8.25006	8.81398	8.7702	8.50131	8.52351	8.66165	8.41497	7.48199	9.80425	7.77241	8.21503	8.36289	8.68696	8.73653	8.10707	9.33228	8.69444	8.63932	8.39162	8.96115	8.54468	8.36076	8.51023	8.60945	8.41196	8.77207	9.34907	8.10385	8.56813	8.59485	8.44137	8.29925	8.56379	9.29268	8.16185	8.33511	7.61253	8.80408	8.18617
RAF1	4.1099	3.73789	4.05202	4.63	3.91709	3.78969	4.16662	4.19674	3.64704	3.87929	3.78436	4.49065	3.99813	3.45648	4.24026	4.68766	3.94756	4.00411	2.69788	4.17563	4.3465	3.49233	4.12016	4.49744	3.5528	4.57353	3.90063	4.24567	3.76327	3.74245	5.11023	4.07127	4.58999	3.87713	3.2853	3.94754	2.80155	3.83503	3.84856	4.95956	3.83631	3.68928	3.97365	3.82331	4.73057	4.2068	4.25214	3.6649	3.60198
RAN	7.53544	8.48724	7.05147	8.22582	7.4774	7.98867	8.33323	8.22536	7.48839	8.10961	8.22661	8.17814	8.76945	7.47419	8.18133	8.58944	7.88506	7.74288	7.93872	8.10879	8.44106	8.96607	9.01909	8.30371	8.12229	8.08068	8.50807	7.70271	8.61616	7.78981	8.02278	7.21946	7.59981	8.28706	8.64663	7.47852	7.55243	9.00166	7.38726	8.96497	8.17728	8.02606	8.01314	8.13867	7.64545	8.13356	7.91646	8.68012	7.66694
RARA	4.18692	4.11277	4.18968	5.40677	5.25995	3.88833	4.67567	4.57869	2.84346	4.59852	3.28432	5.40961	4.60753	4.21657	4.55837	3.67603	4.91678	3.88264	3.88543	3.47847	4.0448	2.84159	4.65227	4.76127	3.62384	4.18987	4.22843	4.07237	4.11544	4.35131	3.87447	4.84048	5.24098	3.20301	3.71439	4.11815	3.45072	3.46681	4.56219	4.26267	4.22011	4.07552	3.33899	4.34988	3.50697	4.42679	4.4314	3.76134	4.99665
RARB	3.35871	2.19175	4.05413	4.37475	3.85296	2.03517	3.96819	3.03793	0.932968	4.38205	4.35193	4.47813	2.88643	2.01117	1.96144	0.521754	4.18549	2.01486	2.73281	3.9393	3.02285	2.66387	2.38328	1.57749	3.95866	5.45825	3.81429	4.31924	4.30312	3.60258	5.51582	3.74905	4.95118	4.68649	2.79215	4.44335	3.1072	4.97384	3.73464	4.71317	4.98934	3.30353	2.42296	3.42962	4.70458	3.86475	6.29739	3.54158	4.00478
REG1A	1.23125	0.0659858	0.038998	0.417056	0.0563061	0.0568609	0	0.169797	0.102994	0.086512	0.205142	2.20242	2.09828	0	0.0762854	1.30451	1.30188	1.79423	0.142479	0.0568609	2.57122	0	0	1.53903	0.298776	0.259544	0.36087	0.980025	0	0.0718999	0.0615688	0.715981	0	0	0	1.23334	1.15581	0.500904	2.19743	0.25181	0	0.0604625	0.129085	1.93772	0.604641	3.03888	1.1157	0.709996	0
RELA	5.65855	6.11604	6.02666	7.03061	5.86418	6.33915	6.5258	6.06409	5.75016	6.0762	5.21553	6.1357	6.03182	5.89708	6.3199	5.66011	6.23689	5.58164	6.2772	5.87569	6.33071	5.59964	6.77983	7.00152	5.02047	6.18403	5.68758	5.91437	6.2814	6.74163	6.30847	6.14001	6.38972	5.87642	6.29315	5.65709	5.81691	6.02768	5.78465	6.14131	5.76657	5.38501	5.92733	5.69928	5.91568	6.02166	6.54414	6.32433	6.02876
RGCC	5.2401	5.90086	6.18157	7.18526	7.86974	6.25001	6.13293	6.84301	5.23164	7.46126	5.69179	6.01332	6.01575	7.00409	5.73872	4.47327	6.14773	5.34644	4.52623	5.95214	6.59383	5.90501	6.69696	5.53987	6.44095	6.55196	6.87937	5.83962	6.21984	5.96889	6.51938	6.85492	7.06285	5.6455	4.41154	5.62544	6.34481	5.41774	6.87524	6.55695	5.51855	7.10869	6.13462	8.10154	6.31514	4.84721	6.60853	6.67925	6.75359
RHEB	5.72265	6.31122	5.89997	5.5469	6.08973	6.25698	6.13657	6.5283	6.77136	5.95798	5.77339	6.66981	6.52236	6.67946	6.59602	6.81342	6.02659	6.05744	5.34263	6.93152	6.82656	6.47579	6.56047	6.31454	6.35333	7.06175	6.85917	6.02528	6.73487	6.90038	6.54622	6.1012	6.41403	6.37692	6.48472	6.50938	6.1846	5.98607	5.83762	7.27753	7.0569	6.55901	6.52656	6.346	6.22413	5.89368	6.79846	6.9217	6.17238
RHOA	7.8793	7.54625	8.24548	7.87792	8.54702	8.52095	8.28538	8.11865	7.8333	8.35769	7.43757	8.22077	7.80705	9.02979	7.71501	8.53124	8.49517	7.54708	7.07103	8.45438	8.02106	8.24554	8.39764	7.97218	7.86599	7.9498	8.74557	7.81534	7.76649	8.38016	8.46775	7.79823	8.1944	8.42262	8.29207	8.02359	8.33472	8.15912	7.68295	7.95576	7.60495	8.04009	8.00063	8.56268	8.11831	7.75598	8.14274	8.44735	7.76439
RNASE3	0.690372	0.0781999	0.334454	0	1.83099	0.132116	0.333538	0.103531	0.97739	0.795767	0.125651	0.22231	0.739934	0	0.175301	0	0.269392	0	0.086512	0.740107	0.191436	0.682753	0.583904	0.138683	0.393087	0.129481	1.13986	0.220949	0.143132	0.165815	0	0	0.191184	0.148999	0.1038	0.463204	0.405992	0	0.551885	0.381726	0.149389	0	0.416191	0.106482	0.389567	0.152638	0.575796	0.350837	0.271426
RNF2	4.41641	4.8766	4.9619	5.8204	4.0327	4.14396	5.13235	4.92889	4.21723	4.5789	4.57849	5.31937	4.84238	5.64851	4.9583	5.23644	4.81832	4.42557	3.77694	6.10537	5.27255	4.78227	5.48413	5.40207	4.07698	5.78396	5.11661	5.26211	4.43435	4.84982	6.6134	5.3209	5.18628	5.27969	5.26857	4.73592	4.63026	4.85955	4.01823	5.0567	5.25559	5.09986	5.14529	5.11931	4.57229	4.60881	5.4852	5.14152	4.00328
RORA	2.77448	1.19447	3.29163	3.48074	2.66198	2.41408	2.0489	3.79147	2.15131	2.29746	2.30244	3.13425	2.80519	2.56106	3.16157	0.700706	2.40569	3.35719	1.81168	2.60857	2.84577	2.41989	2.25626	1.3463	2.24257	3.88787	1.52622	2.75313	2.34701	1.89321	1.17945	3.44158	2.86384	2.90205	1.75104	3.1939	2.74921	2.81363	2.83248	0.744764	1.52967	1.87184	4.29804	3.67742	2.50388	1.81627	3.58157	2.41083	1.52742
RPTOR	3.60387	6.17856	3.90332	4.9695	3.59809	3.74917	4.10131	4.06872	2.92934	4.01235	2.80659	4.48076	4.54028	3.27213	4.73226	4.32085	3.67439	4.2723	3.65959	4.09266	4.4479	2.283	3.94958	4.62675	3.06452	3.54587	3.29132	4.71385	4.1722	3.71278	4.58094	3.78907	4.78991	2.98963	3.80743	4.13185	2.43885	3.56504	3.87401	3.22586	3.68864	3.33076	3.91781	3.89753	3.62632	4.70827	4.52163	2.60871	3.88745
RUVBL2	5.49249	8.0501	6.10469	8.47088	6.19617	7.16923	6.94845	6.38341	6.64641	6.81244	6.82255	7.0493	7.30952	6.0351	6.68667	6.86543	6.90124	6.92595	7.39416	6.77713	7.14443	7.47935	6.66588	7.1881	6.0631	7.15541	6.49739	6.68064	7.22003	7.11425	7.34066	6.91382	6.78616	6.52019	7.80974	6.62296	6.00511	6.61615	7.04679	6.93654	5.65298	7.05685	5.88365	5.30722	6.12591	7.26497	7.27473	6.97497	6.98422
RXRA	4.88876	2.85184	5.01707	5.92867	4.97173	5.35958	5.14737	5.57276	4.25357	6.00753	2.9558	5.63095	4.88864	1.72666	6.11246	5.02042	5.21762	4.67877	4.86383	4.03881	5.93012	2.66791	4.68074	4.45372	4.70188	6.14893	4.56194	3.57641	5.76333	4.74084	3.6808	4.17507	5.01386	3.88471	4.19041	4.29519	4.74682	4.1229	5.02046	4.66359	5.29769	3.86666	5.61937	4.85068	4.81973	4.18161	5.01001	4.83145	5.14433
RXRB	4.98925	4.71719	5.48558	6.50646	5.92864	5.15825	5.70065	5.42369	4.31541	4.89852	5.37194	6.21673	5.22487	6.66606	6.17496	5.76805	5.44132	5.53664	4.68549	5.78261	4.84313	5.12689	5.74416	5.2092	5.13868	5.98159	5.28785	5.11248	5.30959	5.49797	6.1271	5.53571	6.51545	5.25889	4.44954	4.64647	4.0508	4.75366	5.69595	4.98033	5.96335	5.59806	4.55371	5.20127	5.13915	5.55397	6.31916	5.39941	5.23926
SEC14L2	2.75747	1.97669	3.1034	2.95544	4.49951	7.10133	1.96444	2.80616	4.50437	3.65458	1.09424	4.44936	1.77298	1.33388	2.71455	2.22147	4.31177	2.59834	3.77255	1.65219	3.11723	2.53349	4.23408	1.56954	1.69211	2.58412	3.11954	1.89987	2.55043	5.2935	2.49779	3.2435	3.12844	2.45536	1.75352	3.05792	1.4728	1.99088	2.75416	4.62683	1.56623	2.15885	3.12125	2.21881	2.93975	1.76693	3.24169	3.90778	3.79844
SERPINE1	8.19328	5.12779	8.98531	6.4454	8.08582	10.7971	6.96092	8.00523	7.64397	7.86472	5.6536	9.20187	7.32063	4.69452	6.37701	5.40536	8.73158	5.52541	5.9491	5.58661	7.22537	6.91856	11.6715	5.64622	6.56384	7.29423	8.65142	6.41392	7.04603	9.87933	4.01025	8.16574	6.72051	8.60352	5.32623	8.96479	5.96683	6.89942	6.48012	7.72415	5.97092	6.66073	8.83778	7.58999	6.18481	5.782	7.59784	8.86201	7.30437
SHBG	0.427499	0.315102	0.415326	0.369159	0.535953	0.506094	0.250962	0.793688	0.174662	0.620774	0.0471195	0.512075	0.794353	1.05762	0.305795	0.0990932	0.459432	0.852319	0.537743	0.394843	0.302407	0.528171	0.662844	0.22132	0.543694	0.425567	0.381062	0.276794	0.504773	0.180784	1.39567	0.274649	0.650121	0.600936	0.795434	0.569588	0.352759	0.194717	0.539928	0.0776532	0.213378	0.416948	0.315334	0.291486	0.501006	1.20483	0.503959	0.352307	1.95379
SHH	0.467905	0.205643	0.0382957	1.12836	1.58828	0.453333	1.26021	1.94268	0.149259	0.415867	0.0531113	0.509949	0.468948	0.0166389	0.0254541	0.0751903	2.24138	5.11752	0.413269	1.37507	1.67157	0.207393	0.27011	1.94039	1.26963	0.525367	0.878294	0.899098	2.69886	0.138159	3.5917	0.922122	1.0644	0.292193	0.453544	2.50113	0.308594	1.23891	0.915865	0.235237	2.17846	6.03587	1.41743	1.43141	3.6674	0.299127	1.31296	0.10541	0.403595
SI	0	0.0187766	0.0751903	0	0	0	0	0	0	0	0	0	0.0373119	0	0	0	0	0.0306892	0.0614306	0.0321008	0	0	0	0.153676	0.470615	0	0.0251706	0	0	0	0.0174944	0	0	0.0363275	0	0	0	0	0	0	0.140648	0	0	0	0.00877371	0	0.427821	0	0
SIRT2	4.08289	6.22951	5.3296	5.7601	5.30291	4.81418	4.9382	5.19314	4.89749	4.35128	4.34437	5.06597	5.44265	5.15262	4.33603	4.94874	4.73238	5.44673	5.04691	4.87129	5.40105	5.24881	4.14974	5.29209	4.86285	5.95856	4.68052	4.99942	4.81684	5.45192	5.35081	5.64203	5.32797	4.94745	4.77895	5.27013	4.99012	4.89063	5.43293	4.62655	3.68938	4.22577	4.80589	5.15049	5.15039	5.3899	5.26461	5.03269	4.92234
SLC16A1	6.16911	4.24562	5.96646	6.32255	4.99527	7.09722	6.22577	6.26787	6.07062	6.54597	4.89457	6.87664	6.64456	2.24285	7.56128	7.53412	4.71827	5.97841	5.77362	5.78394	6.25042	5.45024	7.55041	7.34339	5.19111	2.74827	6.38634	6.63781	7.05355	7.25496	8.33125	6.2648	5.28432	5.25039	6.3595	6.98416	6.01787	6.16015	4.3463	6.35135	4.61445	6.69708	6.00343	7.34205	4.85612	6.95716	7.40421	6.12796	5.82683
SLC2A1	8.61855	5.26406	9.82864	6.98254	8.11163	7.58551	8.57163	8.05981	7.60537	9.48917	7.8354	9.98009	10.2197	5.17288	10.5931	9.50872	8.08806	8.69862	8.82869	8.69924	8.45239	8.84736	9.8433	8.73898	7.22157	10.2875	8.26913	9.02344	9.53843	10.7221	7.49483	9.56427	8.14971	9.78392	9.89864	9.41753	6.94306	8.82551	7.54949	10.3088	8.97	7.36659	9.49713	9.53846	7.7986	9.92831	9.00004	9.48991	8.00639
SLC2A4	0.689389	0.547647	0.423202	3.16065	1.07711	0.229834	0.447103	0.568032	0.131194	0.790355	1.41819	1.25175	1.00461	2.55166	0.914641	1.12062	0.999423	1.06537	0.391768	1.04963	0.757279	0.928806	0.124196	0.54962	0.293724	1.97387	0.478402	0.647637	0.315334	0.206143	1.1604	0.229465	0.734482	0.258338	1.1527	1.73118	0.682843	0.439783	0.834954	1.24993	0.852878	0.52697	0.698396	1.03534	0.748204	0.717123	1.1137	0.616828	1.20539
SLC5A1	2.13034	0.0448837	1.16253	3.24215	1.14287	6.43669	0.372729	2.9766	1.54087	2.64526	0.107554	2.03731	1.19024	0.644687	0.410992	0.114634	0.927517	0.954047	0.721066	0.200755	0.252173	1.78664	1.32129	1.87712	0.402504	0.700884	0.636265	0.873656	0.5144	2.02567	0.0210533	3.4986	0.988194	0.578601	0.0886844	3.78613	1.74373	0.258459	4.44553	0.772392	0.487383	0.316725	2.8837	1.04551	2.72903	0.802069	0.259303	1.18764	0.925772
SLC5A2	0.0325241	0.182184	0.211261	0.983824	0.146525	0.0439044	0.0592168	0.163241	0.0203422	0.115033	0.0416635	0.40294	0.0758749	0.0765591	0.297602	0.358509	0.179384	0.374177	0.0425043	0.353662	0.0326651	0	0.0230424	0.15549	0.234747	0.105276	0.149389	0.31034	0.381173	0.0556122	0.159758	0.0863762	0.213876	0.189413	0.116498	0.0433445	0.0494914	0.0453032	0.293135	0.0347792	0.144699	0.279174	0.0257376	0.23008	0.159112	0.216486	0.322274	0.0472592	0.108089
SLCO1B1	0.134352	0.793937	0.363451	0.114367	0	0.0697022	0	0.132379	0.0325241	1.173	0.384713	0.0607392	0.119821	0	0.0932897	0.352081	0	0.853517	0.640713	0.649845	0.350384	0	0.888071	0.334111	0.028852	0.133564	0.324926	1.07813	1.69399	0	0	0.13606	0.1503	0	1.58688	0.853517	0.477056	0.385707	0	1.33674	0.389567	0.396159	0.264837	0.580049	0	0.119688	1.06922	0	0
SLCO1B3	1.87865	0.0639171	0	0.176067	0	0.0551957	0.018919	2.14789	0.259423	0.442545	2.3151	0.858299	3.02698	0.0246034	1.63306	0.0831112	0.115699	0.709202	2.69316	0.782576	0	0.254957	1.1877	4.13339	0.110497	0.228726	0.0434845	2.29316	0.765025	1.51435	0.707701	0.0550568	0	0.151339	1.49539	0.206518	0.0621217	2.64752	0.288063	0	3.95654	2.02379	0.294665	0.189287	0.0738202	0.212756	0	0.0200577	0.0399806
SLCO2B1	5.27205	2.16745	5.46184	3.16244	5.57302	4.00862	3.80557	4.17048	2.01956	4.37631	2.10067	3.06953	2.59984	2.95086	1.81069	1.44927	3.6841	2.39169	1.08536	4.60122	3.10814	2.72037	3.30636	3.04904	4.44784	2.1552	5.09908	3.45836	1.95524	2.11922	1.32953	2.94529	5.35154	3.22566	0.983459	3.45419	3.53086	5.02749	4.93441	0.827413	2.00956	3.73689	3.89634	5.51763	4.92338	1.9082	3.33891	3.13088	4.72499
SNAI1	3.78435	5.14414	4.08772	4.73819	3.87985	5.53525	3.44058	4.02913	2.4981	3.73075	2.15636	4.25952	3.29558	3.41685	2.45291	1.74032	2.34349	2.26355	2.14418	2.51879	4.71258	2.4376	4.57783	2.92264	2.84465	2.47529	4.60004	2.7579	2.45699	3.25354	3.38842	3.90475	3.50457	3.6263	1.72216	3.43197	2.89743	3.0324	3.41172	3.23897	2.67582	3.33986	2.77313	3.52971	2.2016	1.97203	3.38674	4.22744	3.3641
SNAI2	6.18857	2.20721	6.46523	5.78763	5.18103	5.74036	5.50202	5.8439	5.24188	6.13778	5.21406	6.5602	5.19607	2.19613	6.12112	6.25116	5.06944	5.54849	4.61712	5.69748	6.14775	5.39418	7.77793	6.68349	3.73926	5.64055	6.79746	7.84988	4.99693	6.66247	4.5845	6.14616	6.12641	5.94203	5.59305	6.0433	5.83867	5.36858	4.92272	6.60911	6.9681	4.25516	6.94128	5.84341	4.86944	5.74623	6.40478	6.20399	4.77193
SNCA	3.0944	0.992261	2.77838	2.83875	2.7411	2.43469	2.48269	3.2874	0.340163	1.33874	0.550605	2.7845	1.63241	4.80658	2.63373	2.22679	1.97526	1.48114	3.10938	0.830336	0.679063	1.50421	3.33044	1.59751	2.60871	0.954271	4.31957	1.32089	3.01228	2.00411	0.148609	3.28562	1.32947	0.423309	2.88393	0.446362	1.15872	1.85483	1.27769	4.26006	2.89163	2.66104	1.66617	3.10981	2.41427	4.04229	2.86641	2.04705	1.02396
SOAT1	4.28729	4.3359	4.90699	5.0111	5.10629	4.43954	4.9084	4.54923	3.78673	4.62729	3.18118	4.61552	4.67866	3.75976	4.08692	3.96303	4.30467	4.75307	3.65367	5.92274	4.92608	3.28579	4.9947	4.9227	5.08051	3.20394	4.95449	4.57421	4.50324	4.33103	5.73341	5.02692	5.63833	4.71189	4.18002	4.80016	4.56039	5.36258	4.27441	3.61603	5.12781	5.67404	4.84809	5.18194	5.50547	4.23169	5.63796	3.87545	4.7456
SOCS3	7.41384	6.45184	7.59404	6.58289	8.26484	7.61208	7.58452	7.31306	6.97865	8.11451	6.20727	8.36223	8.30762	5.86858	8.54489	6.98013	7.32806	6.77643	6.63939	6.79602	8.38922	7.42878	8.68966	6.27819	7.58984	7.40539	7.48741	6.56299	6.77161	7.69191	6.70139	8.0251	7.30848	8.75185	7.19234	7.74195	5.81494	6.86816	7.25647	7.49187	5.50878	6.76875	7.47845	7.77895	6.13734	5.74341	9.14134	7.51619	7.58669
SOD1	7.26562	8.45042	6.76063	7.65066	7.3157	8.08533	8.05572	8.32795	7.40801	8.70157	7.45942	8.01547	8.51182	8.76905	8.05592	8.48857	7.73869	8.68669	8.65217	8.68065	9.33351	8.4792	7.14571	9.17077	8.77339	7.46467	7.40898	7.56666	8.84555	7.92276	7.91902	7.48385	7.466	8.71487	8.26761	8.32491	7.94229	7.92188	8.2025	9.07477	9.19492	8.5194	8.18294	8.5574	7.9925	7.9871	8.29682	7.39669	9.05016
SOD2	7.34256	4.54584	7.93407	5.02587	6.69122	6.48691	7.32601	5.87769	7.4345	7.29708	5.23138	6.04869	6.12877	4.67052	5.98709	6.91568	6.03756	4.8436	3.6161	6.53988	7.2474	7.28194	6.123	5.62147	7.37055	4.71727	6.65818	6.20822	5.82746	6.87619	4.62173	5.89997	6.99563	7.12596	5.56448	7.6988	7.09532	7.49985	6.59571	6.5761	4.79686	6.13842	6.908	6.81714	6.35341	4.91061	6.28807	7.07076	5.80139
SOX2	7.46878	5.91039	3.85777	6.5552	6.95074	1.73777	6.31182	8.93635	4.74288	6.58858	8.33905	5.57756	8.29356	2.34973	9.62534	3.98463	7.17946	10.1382	6.91965	9.15768	8.75282	6.13764	3.90557	8.8661	7.98653	7.51249	3.79854	9.92062	9.95628	3.9529	9.62558	8.70926	2.33928	8.32544	7.87813	8.26676	8.71085	8.80821	6.64117	6.96034	8.63692	9.97655	8.36714	8.52593	8.50758	7.7665	9.62289	5.97441	6.35618
SPP1	11.3884	7.59094	10.1654	8.20465	8.92404	8.68529	8.09369	10.8357	6.26552	10.2219	5.48464	8.98957	8.73628	9.0111	9.06561	7.14411	11.7625	8.37292	4.08553	10.0818	11.4516	7.61073	8.4564	6.93785	11.733	7.64836	9.88115	9.39918	11.6479	7.90818	11.844	9.91812	9.06978	11.9133	8.09961	8.48658	8.32368	10.794	8.20196	7.88221	10.4745	11.0791	10.501	9.70293	11.9393	5.67376	10.6199	11.0886	12.0008
SRC	5.26177	5.7705	5.79942	5.80088	6.20196	5.64775	5.38813	5.86313	5.50022	5.68614	4.44415	6.52345	5.61163	5.01793	5.20005	5.82477	6.27394	6.4843	5.41668	5.76056	6.34178	3.87429	5.84873	5.66232	5.7998	7.44952	5.59245	5.20596	6.3847	6.08634	5.42845	6.55329	6.47566	4.54811	4.82519	5.9145	4.98749	5.24002	6.22099	6.50939	5.34343	5.59876	5.54475	5.446	5.57062	5.95601	5.88885	6.50882	5.94945
SREBF1	6.39551	5.3708	4.67746	6.38239	6.03544	5.58929	5.55503	6.88972	4.38831	7.13879	4.54223	6.27371	6.8475	6.15808	7.50468	5.50208	6.57553	6.226	6.29083	5.32558	6.21006	4.93516	5.49407	6.46338	5.97413	5.68786	5.4004	6.25321	6.28279	5.13704	7.66869	6.43294	6.008	5.65264	5.02466	6.26978	4.4463	5.04545	7.20073	7.43049	5.81351	5.82296	6.69644	4.73091	6.41973	5.59273	6.01723	5.42744	5.48677
STAT1	6.67652	5.42645	6.56131	6.84825	6.3296	6.89994	8.44777	8.70569	5.5263	7.04708	5.90909	6.34418	5.81249	4.71164	3.89869	7.90129	6.15221	5.65012	6.56294	7.34491	7.51925	6.45751	6.3728	7.08379	8.50927	5.87635	6.43855	7.28662	5.24802	6.57778	6.52229	6.68749	7.35914	7.08436	7.01614	6.29288	7.80937	7.72001	5.23819	5.12831	6.15482	7.20918	7.38703	6.25562	8.57325	5.66734	8.10043	7.19503	5.81424
STAT3	6.3496	5.28517	6.76834	7.0369	6.30555	6.38706	8.00483	6.24238	5.92687	6.14116	5.22546	7.18905	6.65187	6.23733	6.81729	6.18316	6.47499	5.57352	4.71182	5.82575	6.26843	5.79855	6.19327	7.08835	6.35232	5.48331	5.94239	5.97939	6.01434	6.55802	7.52573	7.22341	8.67227	6.38101	6.03747	7.20606	6.04498	7.23661	6.75684	5.49762	5.5025	5.87866	6.68553	6.44283	6.46108	6.90261	7.10891	5.98873	6.64162
STK17B	4.98038	4.06774	5.33713	4.43697	4.93818	4.87152	5.36876	5.78084	4.19974	5.44393	4.80877	4.76701	4.58192	2.43451	4.06687	3.75711	4.63876	3.71463	3.76524	4.98508	4.38993	5.0729	6.07066	4.074	4.73823	3.83017	6.19895	5.12665	3.78824	4.67197	3.01684	5.22501	4.47985	5.91744	3.74758	4.90234	5.71657	5.55504	4.5572	4.55971	3.15499	4.85512	5.2172	5.90801	5.48158	5.21875	5.01169	5.45657	4.65758
STS	2.16559	1.30941	2.29954	1.89887	3.67734	1.90084	2.38769	2.00087	1.3544	2.35659	0.951737	1.99776	1.95349	2.52035	2.67938	1.0552	2.14205	1.35282	1.55611	2.27596	1.77252	1.59331	1.91046	1.71655	1.79735	1.90068	1.95066	2.05022	2.04694	1.5203	1.09687	1.88362	2.83603	2.338	1.31759	2.52462	2.43269	2.48024	2.88702	1.67197	2.23192	1.87574	2.57708	2.79144	2.87727	1.537	3.29129	1.83596	2.99001
SULT1A1	1.23762	2.97871	1.32579	1.19522	2.14078	2.16922	1.51904	3.09089	1.09065	1.55321	1.72879	1.21555	0.735262	2.89012	2.28232	1.65228	3.14679	2.07128	2.40065	1.36787	1.31771	2.08219	0.359296	1.86029	3.81305	1.7609	1.08726	2.22147	2.93802	0.491186	0.995159	1.43733	2.74887	4.17486	1.26652	2.47179	1.76026	1.45286	2.48985	0.749663	2.97109	1.41986	2.70492	2.63269	2.15575	1.33737	3.7911	1.95163	3.52775
SULT2B1	3.41504	6.48716	3.76166	2.22352	2.28679	5.42593	1.50498	4.34738	2.15199	5.12247	2.13409	2.62077	4.64498	1.42019	2.388	4.63802	3.25061	3.95107	3.51178	3.27095	4.40743	3.3448	3.67646	1.08379	3.94481	5.07916	0.74485	3.07582	1.03337	4.46233	3.77644	4.93899	1.6305	2.10638	2.08134	3.57032	4.93814	1.41792	5.8453	2.76165	1.68684	1.32665	4.42793	3.10988	3.68208	2.09576	3.41647	2.80403	4.4345
SYK	5.72299	4.95432	5.00643	5.85676	5.63862	4.2887	5.76438	6.35085	4.76204	5.80059	4.22911	5.62882	5.94069	2.74765	6.50294	1.34045	5.47022	5.20465	4.85333	5.63471	5.05989	3.9333	3.552	5.55445	5.6929	5.42755	4.71426	3.82942	5.9985	2.63629	4.12951	4.26834	5.50159	5.00563	3.49262	5.33995	5.28209	6.10838	5.58494	4.5252	5.02211	5.35424	6.34063	6.10202	5.99007	4.73238	4.82368	4.79987	5.15075
TAP1	6.31579	4.17528	6.41079	5.99666	5.86381	6.082	8.56007	6.62988	5.43808	7.03387	6.50033	6.2879	5.38884	3.63312	4.50642	6.79559	5.68966	4.81482	6.6547	6.82406	6.09959	6.23593	6.91273	7.49939	7.83822	4.75674	6.57078	5.97994	5.55674	5.92342	6.64598	6.02598	6.99216	7.71914	4.8973	6.00129	6.03556	6.85984	5.43947	4.71018	5.75043	6.46438	5.46117	5.95112	8.33756	4.76815	7.9078	7.79298	4.41414
TCF3	5.90834	5.05566	5.27286	6.34958	5.69309	5.12726	7.18095	6.60082	5.23838	5.29843	5.36072	6.70052	6.80038	3.88368	6.95615	6.43066	6.22306	6.16835	5.39838	5.98745	6.52291	5.30759	5.8975	7.58121	5.29637	7.56565	5.31087	6.09503	6.88743	6.98424	6.0621	6.64105	6.94701	4.98958	5.55092	6.14075	5.07034	5.22864	5.48831	5.5303	5.46958	5.56262	5.57104	5.45962	5.51317	6.25845	5.4036	5.09062	5.22707
TGFB1	6.29629	5.29492	7.44056	6.95451	7.44334	7.627	6.24299	7.15214	5.07717	6.40048	5.14321	7.62146	6.47128	5.08461	5.56632	7.32152	7.77747	5.91779	7.16284	5.15717	7.63469	5.59036	8.93275	6.99191	6.0375	5.32302	7.34783	5.71567	6.13199	7.84947	4.78267	7.65718	6.28945	6.05264	5.52918	7.35995	6.35535	6.22343	6.88674	6.91853	4.01442	7.38488	6.95844	6.40927	6.47085	5.44568	6.43972	7.24559	6.86982
TGFB2	1.65356	1.9474	2.17514	4.34652	4.06121	1.99588	3.27416	2.12251	2.79784	1.67735	0.463622	3.40293	1.71048	1.25653	2.1169	0.259182	3.68388	0.855192	0.720278	1.00202	1.17485	1.96018	2.03545	2.24489	1.58217	1.14215	3.35593	6.5209	1.26424	2.45757	2.05353	5.49886	2.39193	0.959918	2.9813	2.50454	2.11323	1.56233	1.47706	2.84066	2.09481	1.45775	1.72587	2.75971	1.6591	2.91405	2.25843	2.41957	3.05335
TGM2	6.56036	5.77914	6.7828	6.26615	8.23982	7.82645	6.26282	5.6549	6.25027	7.03267	4.13949	6.65989	5.72159	4.4531	4.15952	2.50548	7.84242	4.77244	4.71884	5.11071	4.12877	5.52897	4.48989	5.01111	6.52656	5.14381	6.90112	6.04692	6.0373	5.30065	3.36766	5.89936	7.81367	5.57502	3.60271	6.2038	5.85978	5.94996	6.89002	5.21519	4.32009	6.48937	6.84948	7.47742	7.08035	5.0957	7.46999	7.07738	6.23963
TH	0	0.121944	0.323082	1.75924	0.146916	0.406428	0.0418037	0.0240359	0.0284277	0.0703893	0.0294175	0.795268	0.10541	0.156914	0.0416635	0.0621217	0.406319	0.1153	0.387252	0.0611541	0.0455828	0.0553345	1.27679	0.0163537	0.0253123	0.200128	0.0483757	0	0.066537	6.85594	0.0335111	0.176195	0	0.135535	0.204015	0.030548	0	0.237564	0.31742	1.0916	0.168	0.299479	0.0359054	0.0492125	0.1595	0	0.0524159	0.169412	0.0874628
THRA	4.18024	3.56058	4.33335	6.22645	4.19584	3.56333	4.04762	4.25495	2.87375	3.58281	2.83338	5.39793	3.45209	6.23357	4.61757	3.44645	3.48023	4.08124	2.57805	3.71443	3.83581	3.09796	3.2837	4.65996	3.42899	4.22444	3.16124	3.58453	4.28352	4.3801	2.434	3.73979	4.64093	2.64754	3.69244	3.86735	3.29224	3.6719	4.36101	2.52727	3.79758	3.31265	3.7272	3.96086	3.17298	3.28168	4.48267	3.49641	3.85015
THRB	1.99657	0.506399	1.73708	2.89039	2.33939	4.13327	1.01443	2.00267	2.38272	3.30518	1.60815	1.71392	2.56184	0.444561	2.03446	3.04714	2.70631	2.06908	2.47985	1.38012	3.43249	1.82936	2.1158	0.253505	0.816149	3.33976	1.2254	2.37187	2.11537	0.958583	3.46032	1.25954	2.33763	1.93945	2.24065	1.72474	1.27644	1.84651	1.47472	3.25838	2.52128	2.53212	2.18301	2.67525	2.06164	1.32337	2.7772	3.12851	2.39465
TK1	6.71696	8.40745	5.7857	9.00229	5.84055	6.22497	6.85318	7.69596	5.99936	7.45323	8.56765	8.34071	8.58905	2.77457	8.62016	8.14893	7.74945	7.38046	8.9875	8.48492	8.40605	7.80564	7.71506	8.77328	7.71619	6.58492	7.97096	9.22909	7.58388	6.56343	8.34043	7.63293	7.08224	6.85776	8.77377	7.90167	7.03355	7.14966	7.84363	7.53962	8.17049	7.96167	7.78526	6.38997	7.2851	8.7098	8.11309	7.43781	6.82097
TLR2	4.08922	1.18314	5.4595	2.79331	5.18762	4.64707	3.63953	4.23928	4.43232	4.29674	2.33939	4.1245	3.15745	1.25828	2.68845	4.569	4.20426	3.83882	2.57262	4.45155	3.28214	3.42832	4.14129	3.48635	4.23166	3.0684	4.38225	3.62709	3.60009	2.84392	0.920903	3.07767	4.05122	4.31049	3.43063	4.06439	4.02837	2.97343	4.57013	3.13863	3.30871	3.13169	3.37562	4.62995	4.01866	2.86074	3.35826	4.15414	3.7851
TLR4	3.73623	1.22712	2.44337	2.75104	2.82739	1.99407	2.13142	2.43837	0.880255	2.14153	1.39676	2.2465	1.50645	2.95032	0.818769	0.430928	1.85467	2.59252	0.56511	3.32776	1.78664	1.83556	1.72714	1.39528	3.29001	0.754973	3.40689	1.58318	3.08117	0.873498	0.425996	1.6638	2.69546	2.22888	0.643579	1.66271	3.54104	3.10308	2.33193	0.313014	2.23551	4.95614	2.21363	3.5195	3.16574	0.899794	1.99088	1.93859	2.22268
TNF	1.69073	0.390338	4.1303	0.918844	2.36348	3.36961	4.6579	1.51142	3.42637	2.03376	1.79056	3.24367	0.655352	0.958806	1.22089	2.57679	2.45767	0.479438	1.32895	0.832444	0.816313	1.80132	1.43973	2.40798	2.4243	1.70341	3.67956	0.743644	1.63343	5.53148	0.659194	2.23091	3.52559	2.59505	0.501821	2.40735	2.00781	0.886355	1.41479	5.23074	1.71971	1.54814	1.28368	1.99715	2.76258	0.36446	1.6345	2.46443	1.4105
TOP2A	7.02455	6.64105	4.74149	8.1192	4.40985	5.10442	7.33168	7.30053	5.93416	6.35339	6.49206	8.17484	7.54707	2.05419	7.89851	5.98971	5.94392	6.93239	4.09993	7.17947	7.50186	6.22719	5.54699	7.59226	6.38135	5.62696	5.52756	6.83153	6.14953	5.08638	6.0527	6.17678	7.59949	6.2888	6.80303	7.32786	5.33217	6.97654	6.35878	6.60344	7.13566	6.8176	7.73695	6.16584	6.19202	7.61176	7.17732	5.18476	6.14935
TP53	6.22807	5.50428	4.69466	4.67741	4.45109	5.21426	7.34358	6.53874	4.92901	3.61793	2.7764	6.76305	6.34586	3.82322	5.19924	5.60501	6.30727	5.38171	5.5071	3.69242	5.74604	5.50367	5.8067	3.59105	4.65169	6.32401	5.90385	5.55022	6.12535	3.64845	3.00137	4.11552	4.61925	5.86692	4.57928	5.56551	5.30611	6.04865	3.60896	2.90366	3.26416	5.9031	3.75008	5.68342	6.32452	3.44058	5.92271	3.42909	3.01785
TRDMT1	1.05506	0.573278	1.20589	3.05923	1.60786	1.27244	2.22117	1.19257	0.841651	0.927366	1.42153	2.32585	0.87798	1.92383	0.96451	0.511974	1.20833	0.898866	0.515208	1.2447	0.927669	1.15872	1.0876	1.5771	0.8819	1.61814	1.88975	1.12141	0.939678	0.782912	1.14379	1.33085	1.85092	1.01721	1.10454	0.978342	1.12512	1.17191	0.531169	1.24847	0.731878	1.16015	0.990301	1.31754	0.788268	1.2658	0.591296	0.899949	0.453965
TRPM3	0.279768	0.0370307	0.0301242	0.556797	0.0765591	0.0197731	0.0167816	0.516721	0	0.0635029	0.527871	0.139993	0.0173518	0.200504	0.176578	0	0.0211954	0.528871	0.00963382	1.08841	0.0856966	0.0177794	0.0206267	0.0104934	0.067501	0.0760117	0.0461418	0.0629506	1.41018	0.0187766	0	1.57638	0.0434845	0.0112094	0.0306892	0.0531113	0.113434	0.976364	0.0319597	0	0.332278	1.78018	0.25882	0.247806	0.533962	0.0114956	0.77543	0.0353424	0.0458623
TXN	9.28209	9.85286	8.11112	8.44125	8.78521	9.09707	9.53982	11.3323	9.16386	10.667	8.95761	9.36836	9.37628	7.58019	11.3359	8.86145	10.3173	10.4917	10.0454	11.5924	11.3073	8.95869	9.07796	8.00158	11.2182	8.266	8.82676	8.57373	11.882	8.9047	8.33542	9.76753	8.71602	11.5189	9.61077	9.06228	10.7559	10.5178	8.73257	10.09	11.5927	10.9466	11.0054	10.6002	10.7069	9.32846	9.99431	9.47962	9.86236
TYR	0	0.0221902	0.0258793	0.122606	0	0.0378742	0.0258793	0.0583858	0	0	0	0.0968016	0.0440443	0	0	0	0.0799754	0	0.0246034	0.0747794	0	0	0	0	0	0	0	0	0.0411028	0	0	0	0	0	0.114767	0	0	0	0.0308304	0.0299829	0	0.0402612	0	0	0.0607392	0.128293	0.032383	0.0540844	0
UCK2	4.44468	4.65249	4.17414	4.76057	3.39535	4.15689	6.20692	4.69676	5.23036	4.58111	3.39255	4.49224	4.31421	4.20617	4.76027	4.7119	4.29485	4.22719	4.13109	5.11694	4.4112	3.80035	3.37174	4.24624	4.83424	4.9701	4.44205	4.10468	4.96606	4.02943	4.89916	3.60692	6.663	4.69871	3.9034	3.59863	3.5744	4.61265	3.89097	4.83566	5.30943	4.86496	4.41216	4.4814	5.21198	4.01632	4.91626	4.21444	4.49826
UGT1A1	2.48207	0.0129262	0.670387	0.208018	1.46691	0.168899	0.0594937	3.36429	0	1.99262	0.641454	0.165301	1.52652	0.0769695	3.01332	0.618709	2.91661	4.17621	1.2337	2.64185	3.37793	0.275007	0.0231844	3.53749	1.83758	2.65718	0.101785	2.27647	2.66341	0.109561	0.0240359	2.55964	0.126709	1.77146	0.713872	3.38434	0.559443	3.31249	2.09849	0.135009	4.3416	3.50458	3.99823	3.56178	2.45101	1.22527	3.71596	0.52085	2.1033
UGT1A10	0.319155	0	0	0.933875	0	1.35168	0	4.97248	0.138028	5.7329	3.94491	0	0.0716254	0	0	0.092884	0	0	2.44784	0	0	0.0281448	0	0.285225	2.86865	0.174406	0	0.105008	0	0.0779266	0	0	0.133432	6.29545	0.0482362	0.0905825	0	0	5.28384	0	0.0354832	0.0330882	6.84261	0.0250288	0.800993	0	7.09899	0.044604	1.97937
UGT1A7	5.70802	0	0.345396	0	0.198243	0.0469799	0.0160684	5.59518	0.126048	0.6054	0.526269	0.0610158	4.08392	0.101785	4.81299	0.181929	0.680864	6.23186	0.227618	3.45855	2.11553	1.44244	0.0246034	5.72364	0.64911	1.24068	0.0186342	2.59252	2.75028	0	0.0255958	1.15264	0	5.70107	1.40577	5.30909	2.64625	6.4716	1.47757	0.0187766	1.73053	5.97633	3.70226	5.61811	3.83719	0.3667	0.817869	0.0339339	0.597126
UGT1A8	0.342896	0	0.0278618	0.252173	0	0.19333	0	0.0628125	0	0.234011	0	0	0.520347	0.139077	0	0.431997	0	0.286645	0.127633	0	0	0	0	0.952706	0	0.189666	0	0.103263	0	0	0	0	0	0	0.0318186	1.56247	0	0	0.820975	0	0	0.417272	0.41511	0	0.226509	0	0.621056	0.0582472	1.25284
UMPS	5.30678	4.69266	3.9493	4.59878	3.93553	5.53811	4.80142	5.16075	4.90238	4.44965	4.17868	4.92338	5.47993	3.60549	4.80245	4.69067	4.38114	4.94218	5.25657	5.82808	4.78916	5.36965	4.02198	5.14253	3.22774	6.35145	3.56778	4.54056	5.19196	3.7286	4.86376	4.16549	5.01641	4.55935	5.25722	4.60754	4.26019	5.18835	4.66342	4.72486	5.74795	4.62019	4.702	4.18362	3.67031	4.60013	5.9051	4.98128	4.05975
VCAM1	5.42747	3.21207	5.91127	4.39707	4.44128	6.282	7.44727	4.20401	1.62588	3.37356	4.27875	5.56192	2.79533	2.76753	2.61777	0.780478	3.13693	2.95559	1.28398	3.85632	4.86277	3.30907	3.71708	4.11732	5.15554	2.54881	5.03851	4.57736	1.73682	3.44634	4.01043	5.52715	6.89383	4.39736	2.1141	3.55709	6.3312	4.42952	3.07118	2.52572	2.65487	4.33147	4.83623	4.94264	4.27752	1.71624	4.75859	5.31487	3.7958
VCP	7.86556	6.24332	7.09432	8.61169	7.10907	7.27155	7.53276	8.46633	6.99364	7.184	6.8967	7.29056	8.52931	6.90302	7.34158	6.44722	6.95526	7.72571	6.15424	7.3355	7.93812	6.41834	7.44065	6.9121	7.2149	7.94399	6.95959	7.79057	8.86382	7.26624	6.99314	7.00814	7.5223	6.99485	7.38091	7.17118	6.69921	8.66337	7.43124	7.69792	6.81891	8.81671	6.95103	7.45573	8.0644	6.62655	7.15805	6.99995	6.94171
VDR	5.14848	2.87013	6.0049	4.8326	5.24842	6.11518	4.98421	4.42993	4.90387	4.68482	2.414	5.91828	4.44744	0.355129	3.32951	4.8993	4.56647	2.74173	4.11824	2.69599	4.23357	2.75221	5.07229	4.61159	4.95591	3.07255	4.18061	4.4591	3.2807	6.30904	1.31557	4.87805	4.69677	3.9423	2.00349	5.00701	4.54137	4.05382	5.21868	7.33893	3.22458	3.87493	3.58189	4.07048	4.10105	3.60791	4.24629	5.5559	4.60462
VEGFA	3.67994	3.96011	6.20983	4.81502	5.42243	4.56281	5.16237	5.09462	4.82403	5.10462	5.4385	5.94053	5.38247	4.36922	6.88178	7.1997	6.03725	6.35814	6.54293	4.9151	4.73736	4.64382	5.58673	5.53653	5.01992	5.86291	5.39534	5.46009	5.90231	6.64629	5.19979	7.09261	7.32357	4.78516	4.49458	5.61591	3.08887	3.70235	5.57286	6.47711	6.41733	4.25044	5.95159	5.2247	4.81368	5.59275	5.47288	5.21853	5.71377
WARS1	7.53468	6.02223	5.80738	6.20343	6.70947	7.17001	7.15986	7.17366	5.47323	8.01066	5.44683	6.61451	6.52768	5.44819	6.28038	6.57887	6.38375	6.3126	8.24806	6.8477	5.83638	8.1898	6.40034	5.9044	7.81952	5.45948	6.36475	6.64623	5.56939	6.1311	5.83207	5.84666	6.77076	7.41984	6.64662	6.61789	7.35147	8.43051	5.63733	6.59088	5.91983	7.06574	6.81383	6.74819	7.81148	6.02453	7.05776	6.85032	5.49303
WEE1	3.87242	2.99386	3.01555	5.34666	3.90489	4.17004	4.46746	5.27035	2.56779	4.82386	3.19161	4.96178	4.1132	2.33027	4.86364	4.00708	4.40707	4.75394	2.6681	5.19499	4.97372	2.6152	3.89065	4.24888	3.15152	4.56344	3.73085	5.31814	4.76988	3.43178	5.01566	4.70551	5.86519	4.30738	3.39429	3.7336	3.25045	3.74139	3.64208	3.27507	4.23499	4.79154	5.22148	4.57724	3.71587	3.94473	4.3586	3.44565	3.70985
XIAP	4.41896	3.87933	4.72087	5.26177	4.75967	5.18875	5.32338	4.95531	4.4187	4.61588	3.55168	5.18689	4.99829	4.62019	4.47816	4.60462	4.47993	4.78665	3.67107	4.57983	4.58306	3.86411	4.82387	5.07217	4.20091	4.3883	4.41162	4.55895	4.3183	4.10185	5.74281	4.84383	5.01674	4.72066	3.30403	5.06178	4.60338	4.30647	4.7379	4.59029	4.61447	4.35449	5.29031	5.03884	4.58592	4.54029	5.13971	4.50157	4.82735
YARS1	4.68001	5.20647	5.26271	5.59463	5.34095	5.89863	6.02268	5.69336	5.66024	5.58586	5.02324	5.64895	5.59156	5.07285	5.88956	5.51735	4.67484	5.26298	5.11273	4.98291	5.19778	5.79156	5.57044	5.54329	4.62793	5.94508	5.65422	5.06732	5.27268	5.66274	5.32991	5.32248	5.84778	4.97102	5.06596	5.6488	4.7436	5.24689	5.23745	6.17813	5.05648	5.63052	5.18744	5.16962	4.91706	6.1224	5.14546	5.61442	5.23747
YWHAG	8.18409	6.88187	8.36228	8.50363	8.15456	8.46942	8.51283	8.7801	7.7469	8.13268	6.88992	9.13287	8.72529	7.45212	8.87584	8.24638	8.34646	8.5198	7.59251	9.08936	8.84591	7.14108	8.55825	8.35347	8.33436	8.2576	7.9282	8.54969	8.83587	8.81864	8.36908	8.42907	8.24597	8.34557	8.66988	9.07192	7.5125	9.07386	7.48493	9.35989	9.18827	8.42233	9.04443	8.50416	8.18937	8.10175	8.66156	8.38636	7.81658
ZAP70	3.25385	2.14525	2.50416	3.53103	3.14919	2.38573	3.5456	3.21114	1.31829	1.42481	2.71811	1.61918	0.851919	0.598365	1.70695	1.0606	2.09724	2.16321	1.5033	2.95211	2.12691	1.93437	1.14581	3.67861	4.89791	2.5172	2.09559	2.51675	1.91449	0.960882	1.4728	2.10387	3.98136	2.06974	0.590626	2.14104	2.30299	2.3046	2.2356	0.31742	2.11949	2.53518	0.948003	1.7253	3.13711	1.31214	2.07046	1.26933	1.50752
[truncated: 424 more columns]
