# Supplementary material for: Network pharmacology and bioinformatics analysis identifies potential therapeutic targets of Naringenin against COVID-19/LUSC
Source: Front Endocrinol (Lausanne). 2023 Jun 6;14:1187882. doi: 10.3389/fendo.2023.1187882 (PMC10281056; doi:10.3389/fendo.2023.1187882)
Supplement: Supplementary file 1 [file DataSheet_1.zip › Supplementary Material/Table 9.XLSX]

## Sheet: BP
ONTOLOGY	ID	Description	GeneRatio	BgRatio	pvalue	p.adjust	qvalue	geneID	Count
BP	GO:0009410	response to xenobiotic stimulus	77/351	432/18903	1.71e-53	8.67e-50	3.55e-50	CYP1A2/CDK1/CAT/ABCB1/CA9/SULT1A1/PCNA/MAOB/SLCO2B1/ABCC5/RHOA/UGT1A1/GCLC/PGF/UGT1A7/UMPS/TGFB2/CDK4/PDE4B/SLCO1B1/HMOX1/SLCO1B3/PTGS2/RORA/CYP1A1/ABCC1/GCLM/BCHE/ABAT/LPO/NOS1/UGT1A10/UGT1A8/TNF/AKR1C1/NQO1/CYP1B1/CCND1/HNF4A/CBR1/GSTM1/TP53/BCL2/PMS2/CASP3/SRC/NFE2L2/STAT1/MMP2/ABL1/GSTP1/NOS2/HSP90AA1/PTK2B/SOD2/BAD/BAK1/SOD1/LCK/CYP2E1/AHR/ADAM17/SREBF1/CYP3A4/ADIPOQ/SNCA/CYP2C19/TH/RPTOR/FG…	77
BP	GO:0006979	response to oxidative stress	66/351	434/18903	4.03e-41	1.02e-37	4.18e-38	CDK1/GPX3/AQP1/CAT/CA3/PCNA/TLR4/GPX2/MMP3/MAPK3/GCLC/ERN1/EDNRA/JAK2/IL6/MPO/NOS3/HMOX1/PTGS1/PTGS2/MMP9/ABCC1/TXN/GCLM/LPO/G6PD/TNF/NQO1/CYP1B1/AKR1C3/EGFR/TP53/MET/AKT1/BCL2/CASP3/MAPK1/SRC/NFE2L2/STAT1/MMP2/ABL1/MAPK8/GSTP1/RELA/PARP1/INS/PTK2B/SOD2/BAD/BAK1/SOD1/CYP2E1/APP/MAPK9/ARNT/ADIPOQ/SNCA/MAP3K5/PRDX1/GPX1/GSR/SIRT2/NOX1/PDK2/GPX7	66
BP	GO:0062197	cellular response to chemical stress	60/351	345/18903	8.21e-41	1.39e-37	5.68e-38	SLC2A1/CDK1/AQP1/CAT/PCNA/TLR4/NLRP3/MMP3/MAPK3/ERN1/EDNRA/JAK2/IL6/MPO/NOS3/CASP1/AQP5/HMOX1/PTGS2/MMP9/ABCC1/TXN/G6PD/TNF/NQO1/CYP1B1/AKR1C3/EGFR/TP53/MET/PIK3CA/AKT1/MTOR/BCL2/CASP3/MAPK1/SRC/NFE2L2/MMP2/ABL1/MAPK8/RELA/PARP1/INS/SOD2/BAD/SOD1/MAPK9/ARNT/SNCA/MAP3K5/PRDX1/SLC2A4/RPTOR/GPX1/GSR/SIRT2/NOX1/PDK2/GPX7	60
BP	GO:0031667	response to nutrient levels	66/351	474/18903	1.17e-38	1.48e-35	6.06e-36	SLC2A1/CAT/RARA/ALPL/NR1H4/SLC16A1/SPP1/LDLR/PPARG/MAPK3/UGT1A1/GCLC/ACAT1/MPO/SNAI2/HMOX1/PON1/PTGS2/CYP1A1/GCLM/BCHE/G6PD/TNF/NQO1/CYP1B1/CCND1/AKR1C3/TP53/AKT1/MTOR/BCL2/CDKN1A/BAX/MAPK1/SRC/NFE2L2/STAT1/IGF1R/MAPK8/MAPK14/VCAM1/ALB/TYR/SOD2/SOD1/VDR/RXRA/APAF1/SREBF1/PPARA/ADIPOQ/HSPA8/NR1H2/PIM1/GPT/PRKCG/TH/MAP3K5/NCOA1/RPTOR/FGF21/GPX1/PPARD/CBS/SIRT2/PDK2	66
BP	GO:0032496	response to lipopolysaccharide	56/351	339/18903	8.01e-37	8.12e-34	3.33e-34	RARA/ALPL/NR1H4/TLR4/MAOB/NFKBIA/RHOA/NLRP3/TLR2/PTGER2/MAPK3/UGT1A1/CCL2/JAK2/HCK/IL6/MPO/CDK4/NOS3/CASP1/PDE4B/PRKCA/PTGER1/APOB/PTGS2/CYP1A1/CCL5/NOS1/TNF/CXCL8/AKT1/TGFB1/CASP3/MAPK1/SRC/NFKB1/ABL1/MAPK8/GSTP1/RELA/CASP9/MAPK14/VCAM1/NOS2/SOD2/SERPINE1/MIF/CEBPB/ADAM17/IL24/SNCA/TH/PPARD/NFKBIL1/MAP2K7/MAPKAPK2	56
BP	GO:0002237	response to molecule of bacterial origin	57/351	360/18903	1.93e-36	1.63e-33	6.68e-34	RARA/ALPL/NR1H4/TLR4/MAOB/NFKBIA/RHOA/NLRP3/TLR2/PTGER2/MAPK3/UGT1A1/CCL2/JAK2/HCK/IL6/MPO/CDK4/NOS3/CASP1/PDE4B/PRKCA/PTGER1/APOB/PTGS2/CYP1A1/CCL5/NOS1/TNF/CXCL8/AKT1/TGFB1/CASP3/MAPK1/SRC/NFKB1/ABL1/MAPK8/GSTP1/RELA/CASP9/MAPK14/VCAM1/NOS2/SOD2/SERPINE1/MIF/CEBPB/ADAM17/IL24/SNCA/TH/PPARD/NFKBIL1/SIRT2/MAP2K7/MAPKAPK2	57
BP	GO:0071466	cellular response to xenobiotic stimulus	42/351	183/18903	7.32e-34	5.3e-31	2.17e-31	CYP1A2/ABCB1/SULT1A1/PCNA/SLCO2B1/ABCC5/UGT1A1/UGT1A7/UMPS/PDE4B/SLCO1B1/SLCO1B3/RORA/CYP1A1/ABCC1/BCHE/LPO/NOS1/UGT1A10/UGT1A8/AKR1C1/NQO1/CYP1B1/HNF4A/CBR1/GSTM1/TP53/NFE2L2/GSTP1/NOS2/CYP2E1/AHR/CYP3A4/ADIPOQ/CYP2C19/TH/FGF21/ABCC4/NR1I2/KCNH2/GSTA1/CYP2C9	42
BP	GO:0034599	cellular response to oxidative stress	49/351	288/18903	7.29e-33	4.61e-30	1.89e-30	CDK1/AQP1/CAT/PCNA/TLR4/MMP3/MAPK3/ERN1/EDNRA/JAK2/IL6/MPO/NOS3/HMOX1/MMP9/ABCC1/TXN/G6PD/TNF/NQO1/CYP1B1/AKR1C3/EGFR/TP53/MET/AKT1/BCL2/MAPK1/SRC/NFE2L2/MMP2/ABL1/MAPK8/RELA/PARP1/INS/SOD2/SOD1/MAPK9/ARNT/SNCA/MAP3K5/PRDX1/GPX1/GSR/SIRT2/NOX1/PDK2/GPX7	49
BP	GO:0072593	reactive oxygen species metabolic process	44/351	235/18903	2.11e-31	1.19e-28	4.87e-29	CYP1A2/GPX3/CAT/TLR4/MAOB/RHOA/MMP3/BST1/MPO/NOS3/CYP1A1/LPO/G6PD/TNF/AKR1C1/NQO1/CYP1B1/CBR1/AKR1C3/TP53/BCL2/TGFB1/CDKN1A/NFE2L2/GSTP1/RAC1/MAPK14/NOS2/SYK/INS/PTK2B/SOD2/SOD1/ALOX12/PPARA/NOX4/SNCA/PRDX1/NNT/MMP8/GPX1/CBS/SIRT2/NOX1	44
BP	GO:0048732	gland development	56/351	441/18903	1.29e-30	6.52e-28	2.67e-28	AURKA/PGR/RARA/NME1/PCNA/TGM2/SOX2/THRA/MAPK3/UGT1A1/ACAT1/AR/EDNRA/JAK2/IL6/UGT1A7/UMPS/TGFB2/SNAI2/HPN/SHH/ESR1/HMOX1/CYP1A1/UGT1A10/UGT1A8/TNF/CYP1B1/CCND1/HNF4A/EGFR/VEGFA/MET/PIK3CA/AKT1/BCL2/TGFB1/BAX/MAPK1/SRC/MMP2/NFKB1/RAF1/ABL1/RELA/TYR/SOD2/SOD1/VDR/INSR/CYP19A1/FASN/CEBPB/GPX1/POLB/APRT	56
BP	GO:0070482	response to oxygen levels	49/351	337/18903	1.42e-29	6.56e-27	2.69e-27	SLC2A1/CCNA2/RGCC/AQP1/CAT/CA9/RHOA/TLR2/PPARG/DPP4/PGF/EDNRA/TGFB2/HMOX1/PTGS2/RORA/CYP1A1/ABAT/NOS1/TNF/CHRNA7/VEGFA/TP53/AKT1/MTOR/BCL2/CASP3/SRC/NFE2L2/MMP2/VCAM1/NOS2/PTK2B/SOD2/BAD/PIK3CB/APAF1/ADAM17/ARNT/PPARA/ADIPOQ/TH/SLC2A4/RPTOR/PPARD/CBS/POLB/SIRT2/NOX1	49
BP	GO:0062012	regulation of small molecule metabolic process	49/351	339/18903	1.89e-29	7.79e-27	3.19e-27	GPER1/NR1H4/FABP3/LDLR/PPARG/KIT/SNAI2/NOS3/IGFBP3/APOB/SNAI1/PTGS2/RORA/SEC14L2/NOS1/UGT1A8/TNF/IGF1/CES1/BHMT/AKR1C3/TP53/AKT1/MTOR/STAT3/IFNG/SRC/NFKB1/PARP1/NOS2/INS/PTK2B/BAD/SOD1/INSR/APP/SREBF1/ARNT/VCP/PPARA/ADIPOQ/NR1H2/SNCA/GPT/RPTOR/PPARD/NCOA2/FABP5/PDK2	49
BP	GO:0000302	response to reactive oxygen species	40/351	204/18903	2e-29	7.79e-27	3.19e-27	CDK1/AQP1/CAT/PCNA/MAPK3/ERN1/IL6/MPO/NOS3/HMOX1/MMP9/TXN/NQO1/CYP1B1/AKR1C3/EGFR/MET/AKT1/BCL2/CASP3/MAPK1/SRC/NFE2L2/STAT1/MMP2/ABL1/MAPK8/GSTP1/RELA/PTK2B/SOD2/BAD/BAK1/SOD1/CYP2E1/MAPK9/MAP3K5/PRDX1/GPX1/PDK2	40
BP	GO:0036293	response to decreased oxygen levels	47/351	309/18903	2.81e-29	1.02e-26	4.17e-27	SLC2A1/CCNA2/RGCC/AQP1/CAT/CA9/RHOA/TLR2/PPARG/DPP4/PGF/EDNRA/TGFB2/HMOX1/PTGS2/RORA/CYP1A1/ABAT/NOS1/TNF/CHRNA7/VEGFA/TP53/AKT1/MTOR/BCL2/CASP3/SRC/NFE2L2/MMP2/VCAM1/NOS2/PTK2B/SOD2/BAD/PIK3CB/APAF1/ADAM17/ARNT/PPARA/ADIPOQ/TH/SLC2A4/RPTOR/PPARD/CBS/SIRT2	47
BP	GO:0001666	response to hypoxia	46/351	296/18903	4.38e-29	1.48e-26	6.06e-27	SLC2A1/CCNA2/RGCC/AQP1/CAT/CA9/RHOA/TLR2/PPARG/DPP4/PGF/EDNRA/TGFB2/HMOX1/PTGS2/RORA/CYP1A1/ABAT/NOS1/TNF/CHRNA7/VEGFA/TP53/MTOR/BCL2/CASP3/SRC/NFE2L2/MMP2/VCAM1/NOS2/PTK2B/SOD2/BAD/PIK3CB/APAF1/ADAM17/ARNT/PPARA/ADIPOQ/TH/SLC2A4/RPTOR/PPARD/CBS/SIRT2	46
BP	GO:0006805	xenobiotic metabolic process	32/351	118/18903	1.69e-28	5.34e-26	2.19e-26	CYP1A2/ABCB1/SULT1A1/SLCO2B1/ABCC5/UGT1A1/UGT1A7/SLCO1B1/SLCO1B3/RORA/CYP1A1/ABCC1/BCHE/LPO/NOS1/UGT1A10/UGT1A8/AKR1C1/NQO1/CYP1B1/HNF4A/CBR1/GSTM1/GSTP1/CYP2E1/AHR/CYP3A4/CYP2C19/ABCC4/NR1I2/GSTA1/CYP2C9	32
BP	GO:0008202	steroid metabolic process	47/351	323/18903	2.13e-28	6.35e-26	2.6e-26	CYP1A2/CAT/APOBR/NR1H4/SULT1A1/SPP1/CFTR/LDLR/STS/UGT1A1/UGT1A7/KIT/SNAI2/SHH/ESR1/PON1/APOB/SNAI1/HSD17B14/RORA/SEC14L2/CYP1A1/UGT1A8/G6PD/TNF/AKR1C1/CYP1B1/AFP/SULT2B1/CBR1/CES1/AKR1C3/IFNG/NFKB1/IGF1R/SOD1/CYP2E1/CYP19A1/APP/SREBF1/CYP3A4/CYP2C19/HMGCR/PPARD/NR1I2/SOAT1/CYP2C9	47
BP	GO:0071216	cellular response to biotic stimulus	43/351	261/18903	2.66e-28	7.49e-26	3.07e-26	RARA/NR1H4/TLR4/NFKBIA/RHOA/NLRP3/TLR2/MAPK3/CCL2/JAK2/HCK/IL6/CDK4/NOS3/CASP1/PDE4B/PRKCA/CCL5/TNF/CXCL8/TP53/AKT1/TGFB1/MAPK1/SRC/NFKB1/ABL1/MAPK8/GSTP1/RELA/MAPK14/NOS2/SYK/SERPINE1/MIF/GSK3B/APAF1/CEBPB/IL24/PPARD/NFKBIL1/SIRT2/MAP2K7	43
BP	GO:0007584	response to nutrient	35/351	154/18903	3.45e-28	9.21e-26	3.77e-26	CAT/RARA/ALPL/NR1H4/SLC16A1/SPP1/PPARG/UGT1A1/GCLC/SNAI2/HMOX1/PTGS2/CYP1A1/GCLM/BCHE/NQO1/CYP1B1/CCND1/AKR1C3/MTOR/STAT1/IGF1R/VCAM1/TYR/SOD2/VDR/RXRA/APAF1/ADIPOQ/PIM1/NCOA1/GPX1/PPARD/CBS/PDK2	35
BP	GO:0018105	peptidyl-serine phosphorylation	46/351	313/18903	5.37e-28	1.36e-25	5.57e-26	CDK1/AURKA/CDK5R1/PDE4D/PRKCB/ERN1/IL6/BDNF/PRKCA/PTGS2/TXN/NOS1/TNF/EGFR/VEGFA/PIK3CA/AKT1/MTOR/BCL2/TGFB1/BAX/IFNG/MAPK1/SRC/RAF1/CDK2/MAPK8/MAPK14/SYK/HSP90AA1/PRKACA/BAK1/MIF/GSK3B/CDK5/PDPK1/APP/MAPK9/CSNK2A1/IL24/SNCA/PRKCG/RPTOR/DYRK1B/DYRK1A/MAPKAPK2	46
BP	GO:1901653	cellular response to peptide	49/351	373/18903	1.67e-27	4.04e-25	1.66e-25	CCNA2/PLA2G1B/GPER1/NR1H4/TLR4/PPARG/SOCS3/PRKCB/GCLC/JAK1/EDNRA/JAK2/CDK4/CA2/ABCC1/TNF/IGF1/CYP1B1/TP53/PIK3CA/AKT1/STAT3/JAK3/SRC/NFE2L2/STAT1/NFKB1/IGF1R/RELA/PARP1/VCAM1/INS/GSK3B/INSR/CDK5/PDPK1/APP/SREBF1/ADIPOQ/GPT/SLC2A4/NCOA1/FGF21/NCOA2/ESRRA/YWHAG/APRT/GRM5/PDK2	49
BP	GO:0018209	peptidyl-serine modification	46/351	332/18903	7.32e-27	1.69e-24	6.91e-25	CDK1/AURKA/CDK5R1/PDE4D/PRKCB/ERN1/IL6/BDNF/PRKCA/PTGS2/TXN/NOS1/TNF/EGFR/VEGFA/PIK3CA/AKT1/MTOR/BCL2/TGFB1/BAX/IFNG/MAPK1/SRC/RAF1/CDK2/MAPK8/MAPK14/SYK/HSP90AA1/PRKACA/BAK1/MIF/GSK3B/CDK5/PDPK1/APP/MAPK9/CSNK2A1/IL24/SNCA/PRKCG/RPTOR/DYRK1B/DYRK1A/MAPKAPK2	46
BP	GO:0070997	neuron death	48/351	368/18903	8.26e-27	1.82e-24	7.46e-25	KDR/CDK5R1/TLR4/RHOA/GCLC/CCL2/JAK2/TGFB2/BDNF/HMOX1/THRB/GCLM/CCL5/G6PD/TNF/NQO1/CCND1/CHRNA7/TP53/PIK3CA/AKT1/BCL2/BAX/IFNG/CASP3/BCL2L1/ABL1/CASP9/XIAP/PARP1/PTK2B/SOD2/BAD/SOD1/GSK3B/APAF1/CDK5/CEBPB/APP/CASP7/PPARA/SNCA/PRKCG/MAP3K5/FGF21/GPX1/POLB/MAP2K7	48
BP	GO:0050727	regulation of inflammatory response	50/351	414/18903	2.44e-26	5.15e-24	2.11e-24	FABP4/GPER1/NR1H4/TLR4/PLA2G10/NFKBIA/NLRP3/TLR2/LDLR/PPARG/SOCS3/MMP3/BST1/CMA1/JAK2/IL2/PIK3CG/HCK/IL6/CASP1/ESR1/PLA2G2A/PTGS2/MMP9/RORA/PTGER3/ABCC1/CCL5/TNF/IGF1/IFNG/SRC/NFKB1/GSTP1/RELA/XIAP/MAPK14/SYK/INS/SERPINE1/SOD1/CYP19A1/CEBPB/APP/PPARA/ADIPOQ/SNCA/MMP8/GPX1/PPARD	50
BP	GO:0043434	response to peptide hormone	50/351	421/18903	5.32e-26	1.08e-23	4.41e-24	SLC2A1/CCNA2/PLA2G1B/CAT/GPER1/ALPL/NR1H4/TLR2/PPARG/SOCS3/PRKCB/GCLC/JAK1/EDNRA/JAK2/CDK4/CA2/PTGS2/REG1A/CYP1B1/PIK3CA/AKT1/MTOR/STAT3/JAK3/SRC/NFE2L2/STAT1/NFKB1/IGF1R/RELA/PARP1/MAPK14/INS/GSK3B/INSR/PDPK1/SREBF1/PPARA/ADIPOQ/GPT/TH/SLC2A4/NCOA1/FGF21/NCOA2/ESRRA/YWHAG/APRT/PDK2	50
BP	GO:0071219	cellular response to molecule of bacterial origin	39/351	234/18903	6.26e-26	1.22e-23	5e-24	RARA/NR1H4/TLR4/NFKBIA/RHOA/NLRP3/TLR2/MAPK3/CCL2/JAK2/HCK/IL6/CDK4/NOS3/CASP1/PDE4B/PRKCA/CCL5/TNF/CXCL8/AKT1/TGFB1/MAPK1/SRC/NFKB1/ABL1/MAPK8/GSTP1/RELA/MAPK14/NOS2/SERPINE1/MIF/CEBPB/IL24/PPARD/NFKBIL1/SIRT2/MAP2K7	39
BP	GO:0071222	cellular response to lipopolysaccharide	38/351	222/18903	1.01e-25	1.89e-23	7.74e-24	RARA/NR1H4/TLR4/NFKBIA/RHOA/NLRP3/TLR2/MAPK3/CCL2/JAK2/HCK/IL6/CDK4/NOS3/CASP1/PDE4B/PRKCA/CCL5/TNF/CXCL8/AKT1/TGFB1/MAPK1/SRC/NFKB1/ABL1/MAPK8/GSTP1/RELA/MAPK14/NOS2/SERPINE1/MIF/CEBPB/IL24/PPARD/NFKBIL1/MAP2K7	38
BP	GO:0009636	response to toxic substance	39/351	250/18903	7.98e-25	1.44e-22	5.91e-23	CDK1/GPX3/CAT/ABCB1/MAOB/GPX2/TLR2/ABCG2/MPO/NOS3/PON1/PTGS1/PTGS2/CYP1A1/TXN/LPO/CCL5/TNF/NQO1/CYP1B1/CES1/GSTM1/BCL2/BAX/NFE2L2/GSTP1/ALB/SOD2/BAK1/SOD1/AHR/PIM1/PRKCG/TH/PRDX1/GPX1/GSR/GSTA1/GPX7	39
BP	GO:0030522	intracellular receptor signaling pathway	39/351	266/18903	8.41e-24	1.47e-21	6.02e-22	PGR/GPER1/RARA/NR1H4/TLR4/NFKBIA/RHOA/PPARG/THRA/AR/JAK2/SNAI2/ESR1/THRB/RORA/HNF4A/AKR1C3/STAT3/SRC/RELA/RARB/ESR2/XIAP/PARP1/VDR/RXRA/AHR/SREBF1/ARNT/RXRB/PPARA/NR1H2/PIM1/NCOA1/PPARD/NCOA2/NR1I2/ESRRA/FABP5	39
BP	GO:0097305	response to alcohol	38/351	253/18903	1.34e-23	2.19e-21	8.96e-22	CDK1/CAT/CA3/RARA/MAOB/RHOA/CFTR/PTGER2/UGT1A1/IL2/CDK4/ABAT/G6PD/TNF/NQO1/CYP1B1/CCND1/CES1/AKR1C3/AKT1/TGFB1/IGF1R/BCL2L1/PARP1/VCAM1/PTK2B/SOD2/BAD/BAK1/SOD1/CYP2E1/AHR/SREBF1/PPARA/ADIPOQ/TH/SLC2A4/POLB	38
BP	GO:0033674	positive regulation of kinase activity	51/351	496/18903	1.35e-23	2.19e-21	8.96e-22	RGCC/CCNB1/PLA2G1B/KDR/PDE5A/CDK5R1/TLR4/RHOA/ERN1/JAK2/IL2/PIK3CG/TGFB2/KIT/TXN/CCL5/TNF/IGF1/CCND1/EGFR/VEGFA/MET/PIK3CA/AKT1/MTOR/TGFB1/CDKN1A/IFNG/SRC/FGFR1/IGF1R/ABL1/SYK/HSP90AA1/CDC42/INS/PTK2B/BAD/MIF/INSR/CDK5/PDPK1/ADAM17/ADIPOQ/NOX4/SNCA/MAP3K5/RPTOR/CCNT1/MAP2K7/GRM5	51
BP	GO:0048545	response to steroid hormone	43/351	339/18903	1.38e-23	2.19e-21	8.96e-22	AQP1/PGR/GPER1/ALPL/SPP1/PCNA/MAOB/RHOA/TLR2/PTGER2/UGT1A1/AR/JAK2/IL6/TGFB2/ESR1/PTGS2/BCHE/TNF/CYP1B1/CCND1/AKR1C3/PIK3CA/BCL2/TGFB1/CASP3/SRC/IGF1R/CASP9/ESR2/PARP1/BAD/EIF4E/RXRA/SREBF1/RXRB/PPARA/ADIPOQ/HSPA8/TH/PPARD/NCOA2/ESRRA	43
BP	GO:0051402	neuron apoptotic process	38/351	255/18903	1.79e-23	2.75e-21	1.13e-21	KDR/CDK5R1/RHOA/GCLC/CCL2/JAK2/TGFB2/BDNF/HMOX1/THRB/GCLM/G6PD/TNF/NQO1/CCND1/TP53/PIK3CA/BCL2/BAX/CASP3/BCL2L1/ABL1/CASP9/XIAP/PARP1/PTK2B/SOD2/SOD1/APAF1/CDK5/CEBPB/APP/CASP7/SNCA/PRKCG/GPX1/POLB/MAP2K7	38
BP	GO:0050673	epithelial cell proliferation	50/351	481/18903	2.35e-23	3.5e-21	1.43e-21	RGCC/MMP12/KDR/PGR/NME1/SOX2/PPARG/CCL2/ERN1/AR/PGF/IL6/TGFB2/CDK4/KIT/SNAI2/HPN/IGFBP3/SHH/ESR1/HMOX1/PRKCA/FABP7/F3/TNF/IGF1/CCND1/EGFR/VEGFA/AKT1/STAT3/TGFB1/BAX/MAPK1/FGFR1/STAT1/BCL2L1/CDK6/CDC42/BAD/PIK3CB/BAK1/VDR/PDPK1/CEBPB/ADAM17/ARNT/RPTOR/GPX1/PPARD	50
BP	GO:0019216	regulation of lipid metabolic process	43/351	347/18903	3.54e-23	5.12e-21	2.1e-21	GPER1/NR1H4/FABP3/LDLR/PPARG/THRA/UGT1A1/PIK3CG/CDK4/KIT/SNAI2/APOB/SNAI1/PTGS2/RORA/SEC14L2/UGT1A8/TNF/HNF4A/CES1/AKR1C3/AKT1/MTOR/TGFB1/IFNG/SRC/NFKB1/IGF1R/CDC42/INS/PTK2B/SOD1/SREBF1/PPARA/ADIPOQ/NR1H2/SNCA/RPTOR/FGF21/PPARD/NCOA2/FABP5/PDK2	43
BP	GO:0034614	cellular response to reactive oxygen species	30/351	150/18903	1.45e-22	2.04e-20	8.34e-21	CDK1/AQP1/CAT/PCNA/MAPK3/ERN1/IL6/MPO/NOS3/MMP9/TXN/NQO1/CYP1B1/AKR1C3/EGFR/MET/AKT1/MAPK1/SRC/NFE2L2/MMP2/ABL1/MAPK8/RELA/SOD2/SOD1/MAPK9/MAP3K5/PRDX1/PDK2	30
BP	GO:0071375	cellular response to peptide hormone stimulus	40/351	306/18903	1.74e-22	2.39e-20	9.77e-21	CCNA2/PLA2G1B/GPER1/NR1H4/PPARG/SOCS3/PRKCB/GCLC/JAK1/EDNRA/JAK2/CDK4/CA2/CYP1B1/PIK3CA/AKT1/STAT3/JAK3/SRC/NFE2L2/STAT1/NFKB1/IGF1R/RELA/PARP1/INS/GSK3B/INSR/PDPK1/SREBF1/ADIPOQ/GPT/SLC2A4/NCOA1/FGF21/NCOA2/ESRRA/YWHAG/APRT/PDK2	40
BP	GO:1901214	regulation of neuron death	41/351	325/18903	1.97e-22	2.62e-20	1.08e-20	KDR/CDK5R1/TLR4/RHOA/GCLC/CCL2/JAK2/TGFB2/BDNF/HMOX1/GCLM/CCL5/G6PD/TNF/NQO1/CCND1/CHRNA7/TP53/PIK3CA/AKT1/BCL2/BAX/IFNG/CASP3/BCL2L1/ABL1/CASP9/PARP1/PTK2B/SOD2/BAD/SOD1/GSK3B/CDK5/CEBPB/PPARA/SNCA/PRKCG/MAP3K5/FGF21/MAP2K7	41
BP	GO:0043410	positive regulation of MAPK cascade	49/351	496/18903	6.26e-22	8.13e-20	3.33e-20	PLA2G1B/KDR/PDE5A/GPER1/NDST1/TLR4/SOX2/PLA2G5/MAPK3/CCL2/ERN1/AR/JAK2/PIK3CG/IL6/TGFB2/KIT/IGFBP3/PLA2G2A/ACTA2/PRKCA/CCL5/TNF/IGF1/CHRNA7/EGFR/VEGFA/TGFB1/SRC/FGFR1/IGF1R/RAF1/ABL1/XIAP/SYK/CDC42/INS/PTK2B/SOD1/MIF/INSR/APP/NOX4/MAP3K5/FGF21/MMP8/MAP2K7/NOX1/GRM5	49
BP	GO:0045860	positive regulation of protein kinase activity	45/351	420/18903	1.31e-21	1.66e-19	6.79e-20	RGCC/CCNB1/PLA2G1B/PDE5A/CDK5R1/TLR4/RHOA/ERN1/JAK2/PIK3CG/TGFB2/KIT/TXN/CCL5/TNF/IGF1/CCND1/EGFR/VEGFA/PIK3CA/AKT1/MTOR/TGFB1/CDKN1A/IFNG/SRC/FGFR1/ABL1/SYK/HSP90AA1/INS/PTK2B/MIF/INSR/CDK5/PDPK1/ADAM17/ADIPOQ/NOX4/SNCA/MAP3K5/RPTOR/CCNT1/MAP2K7/GRM5	45
BP	GO:0042060	wound healing	46/351	442/18903	1.49e-21	1.85e-19	7.56e-20	AQP1/MMP12/KDR/OCLN/TLR4/RHOA/PROS1/PPARG/JAK2/PIK3CG/IL6/TGFB2/NOS3/SHH/HMOX1/ACTA2/PRKCA/ABAT/F3/TNF/IGF1/HNF4A/VEGFA/PIK3CA/MTOR/TGFB1/CDKN1A/CASP3/SRC/NFE2L2/RAF1/MAPK14/SYK/INS/SERPINE1/PIK3CB/ACTB/LCK/ADAM17/ALOX12/IL24/PPARA/MAP3K5/GPX1/PPARD/ADIPOR2	46
BP	GO:0045471	response to ethanol	27/351	128/18903	4.58e-21	5.53e-19	2.26e-19	CDK1/CAT/CA3/RARA/MAOB/RHOA/UGT1A1/IL2/ABAT/G6PD/TNF/NQO1/CCND1/IGF1R/VCAM1/PTK2B/SOD2/BAD/BAK1/SOD1/CYP2E1/SREBF1/PPARA/ADIPOQ/TH/SLC2A4/POLB	27
BP	GO:0097193	intrinsic apoptotic signaling pathway	38/351	298/18903	5.11e-21	6.02e-19	2.47e-19	ERN1/JAK2/SNAI2/HMOX1/SNAI1/PTGS2/MMP9/TNF/CYP1B1/TP53/AKT1/BCL2/CDKN1A/BAX/CASP3/SRC/NFE2L2/BCL2L1/ABL1/CASP9/PARP1/CYCS/INS/SOD2/BAD/PIK3CB/BAK1/SOD1/LCK/MIF/APAF1/CEBPB/MAP3K5/GPX1/POLB/NOX1/PDK2/HINT1	38
BP	GO:0033002	muscle cell proliferation	35/351	247/18903	5.93e-21	6.73e-19	2.76e-19	CDK1/GPER1/TLR4/RHOA/PPARG/ERN1/JAK2/IL6/TGFB2/NOS3/IGFBP3/SHH/HMOX1/PTGS2/MMP9/CCL5/TNF/IGF1/PIK3CA/AKT1/TGFB1/CDKN1A/IFNG/SRC/STAT1/MMP2/IGF1R/ABL1/MAPK14/SOD2/ADIPOQ/PIM1/MAP3K5/PPARD/NOX1	35
BP	GO:0071900	regulation of protein serine/threonine kinase activity	43/351	395/18903	5.98e-21	6.73e-19	2.76e-19	CCNA2/RGCC/CCNB1/PLA2G1B/CCNE1/PDE5A/CDK5R1/TLR4/RHOA/PPARG/ERN1/PIK3CG/KIT/TNF/CCND1/EGFR/VEGFA/AKT1/TGFB1/CDKN1A/IFNG/CASP3/SRC/FGFR1/ABL1/GSTP1/SYK/PTK2B/PIK3CB/ACTB/MIF/INSR/ADAM17/ADIPOQ/NOX4/SNCA/CDK7/MAP3K5/HMGCR/RPTOR/CCNT1/CBS/MAP2K7	43
BP	GO:0018108	peptidyl-tyrosine phosphorylation	42/351	380/18903	9.88e-21	1.09e-18	4.46e-19	KDR/SOCS3/BST1/MAPK3/JAK1/JAK2/IL2/HCK/IL6/KIT/ITK/CCL5/TNF/ZAP70/IGF1/EGFR/VEGFA/TP53/MET/MTOR/TGFB1/JAK3/IFNG/SRC/FGFR1/IGF1R/ABL1/SYK/PTK2B/LCK/MIF/INSR/APP/ADAM17/IL24/WEE1/ADIPOQ/NOX4/DYRK1B/DYRK1A/MAP2K7/GRM5	42
BP	GO:0032103	positive regulation of response to external stimulus	46/351	464/18903	1.1e-20	1.19e-18	4.86e-19	MMP12/KDR/FABP4/NR1H4/TLR4/NFKBIA/NLRP3/PLA2G5/TLR2/LDLR/MAPK3/PGF/JAK2/IL2/PIK3CG/HCK/IL6/CASP1/PLA2G2A/PRKCA/PTGS2/PTGER3/ABCC1/CCL5/F3/TNF/VEGFA/CXCL8/MET/TGFB1/IFNG/MAPK1/SRC/FGFR1/IGF1R/RAC1/SYK/HSP90AA1/PTK2B/SERPINE1/MIF/CEBPB/APP/ADAM17/SNCA/MMP8	46
BP	GO:0018212	peptidyl-tyrosine modification	42/351	382/18903	1.21e-20	1.27e-18	5.22e-19	KDR/SOCS3/BST1/MAPK3/JAK1/JAK2/IL2/HCK/IL6/KIT/ITK/CCL5/TNF/ZAP70/IGF1/EGFR/VEGFA/TP53/MET/MTOR/TGFB1/JAK3/IFNG/SRC/FGFR1/IGF1R/ABL1/SYK/PTK2B/LCK/MIF/INSR/APP/ADAM17/IL24/WEE1/ADIPOQ/NOX4/DYRK1B/DYRK1A/MAP2K7/GRM5	42
BP	GO:0032355	response to estradiol	26/351	121/18903	1.52e-20	1.57e-18	6.43e-19	CCNA2/CAT/GPER1/RARA/PCNA/UGT1A1/ESR1/APOB/PTGS2/NQO1/CYP1B1/CCND1/EGFR/STAT3/TGFB1/CASP3/MMP2/IGF1R/CASP9/ESR2/BAD/CYP19A1/TH/GPX1/ESRRA/RUVBL2	26
BP	GO:1904019	epithelial cell apoptotic process	27/351	137/18903	3.04e-20	3.08e-18	1.26e-18	RGCC/PLA2G1B/KDR/GPER1/CCL2/EDNRA/JAK2/PIK3CG/IL6/ESR1/HMOX1/TNF/AKR1C3/BCL2/BAX/CASP3/NFE2L2/IGF1R/BCL2L1/ABL1/CASP9/SERPINE1/BAD/PDPK1/PPARA/MAP3K5/FGF21	27
BP	GO:2001233	regulation of apoptotic signaling pathway	41/351	374/18903	4e-20	3.97e-18	1.63e-18	GPER1/GCLC/AR/JAK2/SNAI2/NOS3/BDNF/HMOX1/SNAI1/PTGS2/MMP9/GCLM/TNF/IGF1/TP53/AKT1/BCL2/BAX/SRC/NFE2L2/FGFR1/RAF1/BCL2L1/GSTP1/RELA/PARP1/INS/SOD2/SERPINE1/BAD/PIK3CB/BAK1/SOD1/LCK/MIF/GSK3B/APAF1/MAPK9/CSNK2A1/GPX1/NOX1	41
BP	GO:0006690	icosanoid metabolic process	26/351	126/18903	4.53e-20	4.41e-18	1.81e-18	CYP1A2/PLA2G1B/PLA2G10/PLA2G5/TLR2/CASP1/PTGS1/PTGS2/CYP1A1/ABCC1/AKR1C1/CYP1B1/CBR1/AKR1C3/GSTM1/GSTP1/SYK/MIF/CYP2E1/ALOX12/CYP2C19/GPX1/MAPKAPK2/FABP5/GSTA1/CYP2C9	26
BP	GO:0001819	positive regulation of cytokine production	46/351	486/18903	7.21e-20	6.89e-18	2.83e-18	RGCC/PLA2G1B/MMP12/RARA/NR1H4/TLR4/PDE4D/NLRP3/TLR2/JAK2/IL2/PIK3CG/IL6/KIT/CASP1/ITK/PDE4B/HMOX1/PTGS2/RORA/F3/TNF/CYP1B1/STAT3/TGFB1/IFNG/SRC/STAT1/ABL1/RELA/MAPK14/NOS2/SYK/HSP90AA1/INS/SERPINE1/SOD1/MIF/CEBPB/APP/ADAM17/ARNT/ADIPOQ/MMP8/MAPKAPK2/NOX1	46
BP	GO:0042542	response to hydrogen peroxide	26/351	130/18903	1.05e-19	9.81e-18	4.02e-18	CDK1/AQP1/CAT/PCNA/ERN1/IL6/HMOX1/TXN/NQO1/CYP1B1/MET/BCL2/CASP3/SRC/NFE2L2/STAT1/MMP2/ABL1/RELA/PTK2B/SOD2/BAD/BAK1/SOD1/MAP3K5/GPX1	26
BP	GO:0003018	vascular process in circulatory system	35/351	270/18903	1.15e-19	1.06e-17	4.32e-18	SLC2A1/GPER1/ABCB1/OCLN/SLC16A1/SLCO2B1/ABCC5/RHOA/ABCG2/GCLC/EDNRA/NOS3/SLC5A1/ACTA2/PTGS2/ABCC1/GCLM/NOS1/TNF/VEGFA/TGFB1/SRC/MMP2/ABL1/INS/SOD2/SOD1/INSR/SLC2A4/CHRM3/ABCC4/GPX1/PPARD/CBS/FABP5	35
BP	GO:0034612	response to tumor necrosis factor	34/351	254/18903	1.4e-19	1.26e-17	5.18e-18	FABP4/GPER1/NR1H4/NFKBIA/MAPK3/CCL2/JAK2/CASP1/APOB/PTGS2/RORA/CCL5/TNF/CYP1B1/CXCL8/TP53/AKT1/CASP3/MAPK1/NFE2L2/STAT1/NFKB1/GSTP1/RELA/XIAP/MAPK14/VCAM1/SYK/PTK2B/ADAM17/ADIPOQ/MAP3K5/SLC2A4/MAP2K7	34
BP	GO:0043281	regulation of cysteine-type endopeptidase activity involved in apoptotic process	31/351	205/18903	1.61e-19	1.4e-17	5.75e-18	AQP1/GPER1/SOX2/RHOA/NLRP3/PPARG/CTSD/JAK2/CASP1/PTGS2/MMP9/F3/TNF/VEGFA/AKT1/BAX/SRC/RAF1/CASP9/XIAP/CYCS/SYK/BAD/BAK1/LCK/APAF1/CSNK2A1/VCP/SNCA/MAP3K5/GPX1	31
BP	GO:1901654	response to ketone	31/351	205/18903	1.61e-19	1.4e-17	5.75e-18	AQP1/CA9/SPP1/PCNA/MAOB/CFTR/TLR2/PTGER2/AR/JAK2/TGFB2/CDK4/NQO1/CYP1B1/CCND1/AKR1C3/PIK3CA/AKT1/TGFB1/SRC/IGF1R/BCL2L1/CASP9/PARP1/BAD/EIF4E/AHR/SREBF1/MTAP/TH/NCOA2	31
BP	GO:0048660	regulation of smooth muscle cell proliferation	29/351	175/18903	1.84e-19	1.58e-17	6.47e-18	GPER1/TLR4/RHOA/PPARG/ERN1/JAK2/IL6/NOS3/IGFBP3/HMOX1/PTGS2/MMP9/CCL5/TNF/IGF1/PIK3CA/AKT1/TGFB1/CDKN1A/IFNG/SRC/STAT1/MMP2/IGF1R/SOD2/ADIPOQ/MAP3K5/PPARD/NOX1	29
BP	GO:2000377	regulation of reactive oxygen species metabolic process	27/351	149/18903	3.04e-19	2.57e-17	1.05e-17	TLR4/RHOA/MMP3/BST1/G6PD/TNF/AKR1C1/CYP1B1/CBR1/AKR1C3/TP53/BCL2/TGFB1/CDKN1A/NFE2L2/GSTP1/RAC1/MAPK14/SYK/INS/PTK2B/SOD2/SOD1/PPARA/SNCA/MMP8/SIRT2	27
BP	GO:0046777	protein autophosphorylation	32/351	226/18903	3.11e-19	2.58e-17	1.06e-17	AURKA/KDR/MAPK3/ERN1/JAK2/STK17B/HCK/KIT/ZAP70/EGFR/VEGFA/AKT1/MTOR/SRC/FGFR1/IGF1R/ABL1/SYK/INS/PTK2B/PRKACA/LCK/GSK3B/INSR/CDK5/PDPK1/ADIPOQ/PIM1/PRKCG/DYRK1B/DYRK1A/MAPKAPK2	32
BP	GO:0010876	lipid localization	45/351	483/18903	3.51e-19	2.83e-17	1.16e-17	SLC2A1/PLA2G1B/FABP4/APOBR/ABCB1/SPP1/FABP3/CRABP2/PLA2G10/SLCO2B1/NFKBIA/CFTR/PLA2G5/ABCG2/LDLR/PPARG/HEXB/IL6/SHH/SLCO1B1/PON1/PLA2G2A/SLCO1B3/APOB/PTGS2/ABCC1/FABP7/TNF/AKR1C1/CES1/AKT1/NFKB1/NOS2/SYK/MIF/RXRA/CYP19A1/SREBF1/PPARA/ADIPOQ/NR1H2/ABCC4/PPARD/SOAT1/FABP5	45
BP	GO:0048659	smooth muscle cell proliferation	29/351	179/18903	3.51e-19	2.83e-17	1.16e-17	GPER1/TLR4/RHOA/PPARG/ERN1/JAK2/IL6/NOS3/IGFBP3/HMOX1/PTGS2/MMP9/CCL5/TNF/IGF1/PIK3CA/AKT1/TGFB1/CDKN1A/IFNG/SRC/STAT1/MMP2/IGF1R/SOD2/ADIPOQ/MAP3K5/PPARD/NOX1	29
BP	GO:0062013	positive regulation of small molecule metabolic process	27/351	152/18903	5.22e-19	4.13e-17	1.69e-17	GPER1/NR1H4/PPARG/NOS3/PTGS2/NOS1/TNF/IGF1/CES1/AKT1/MTOR/IFNG/SRC/NOS2/INS/INSR/APP/SREBF1/ARNT/VCP/PPARA/ADIPOQ/NR1H2/SNCA/GPT/RPTOR/PPARD	27
BP	GO:0010038	response to metal ion	39/351	360/18903	5.3e-19	4.13e-17	1.69e-17	CYP1A2/CDK1/AQP1/CAT/FABP4/PCNA/MAOB/ITPKA/MAPK3/GCLC/KIT/SHH/HMOX1/PTGS2/MMP9/CYP1A1/ABAT/G6PD/NQO1/CCND1/AKR1C3/EGFR/AKT1/BCL2/CASP3/MAPK1/NFE2L2/MAPK8/CASP9/PARP1/VCAM1/PTK2B/SOD2/BAD/SOD1/APP/MAPK9/SNCA/TH	39
BP	GO:0032868	response to insulin	34/351	269/18903	8.77e-19	6.73e-17	2.76e-17	SLC2A1/PLA2G1B/CAT/ALPL/NR1H4/TLR2/PPARG/SOCS3/PRKCB/GCLC/CDK4/PIK3CA/AKT1/MTOR/SRC/STAT1/IGF1R/PARP1/MAPK14/INS/GSK3B/INSR/PDPK1/SREBF1/PPARA/ADIPOQ/GPT/SLC2A4/NCOA1/NCOA2/ESRRA/YWHAG/APRT/PDK2	34
BP	GO:0043523	regulation of neuron apoptotic process	31/351	218/18903	1.01e-18	7.65e-17	3.13e-17	KDR/CDK5R1/RHOA/GCLC/CCL2/JAK2/TGFB2/BDNF/HMOX1/GCLM/G6PD/TNF/NQO1/CCND1/TP53/PIK3CA/BCL2/BAX/CASP3/BCL2L1/ABL1/CASP9/PARP1/PTK2B/SOD2/SOD1/CDK5/CEBPB/SNCA/PRKCG/MAP2K7	31
BP	GO:0006631	fatty acid metabolic process	40/351	400/18903	3.2e-18	2.39e-16	9.78e-17	CYP1A2/PLA2G1B/FABP3/PLA2G10/PLA2G5/PPARG/ACAT1/PTGS1/PTGS2/CYP1A1/UGT1A8/AKR1C1/CYP1B1/CBR1/CES1/AKR1C3/GSTM1/AKT1/GSTP1/MAPK14/INS/MIF/CYP2E1/FASN/SREBF1/CYP3A4/ALOX12/PPARA/ADIPOQ/NR1H2/SNCA/CYP2C19/TH/GPX1/PPARD/FABP5/PDK2/GSTA1/CYP2C9/ADIPOR2	40
BP	GO:0009411	response to UV	26/351	149/18903	3.8e-18	2.79e-16	1.14e-16	AQP1/CAT/MMP1/PCNA/MMP3/PTGS2/MMP9/CCND1/EGFR/TP53/AKT1/BCL2/CDKN1A/BAX/CASP3/MMP2/MAPK8/RELA/CASP9/PARP1/TYR/BAK1/CASP7/GPX1/MAP2K7/RUVBL2	26
BP	GO:0071902	positive regulation of protein serine/threonine kinase activity	31/351	229/18903	4.33e-18	3.13e-16	1.28e-16	RGCC/CCNB1/PLA2G1B/PDE5A/CDK5R1/TLR4/RHOA/ERN1/PIK3CG/KIT/TNF/CCND1/EGFR/VEGFA/AKT1/TGFB1/IFNG/SRC/FGFR1/SYK/PTK2B/MIF/INSR/ADAM17/ADIPOQ/NOX4/SNCA/MAP3K5/RPTOR/CCNT1/MAP2K7	31
BP	GO:0048511	rhythmic process	35/351	302/18903	4.38e-18	3.13e-16	1.28e-16	TOP2A/CDK1/PGR/CDK5R1/PCNA/PPARG/TGFB2/NOS3/ESR1/RORA/TNF/CYP1B1/AFP/HNF4A/TP53/MTOR/CASP3/SRC/MMP2/IGF1R/MAPK8/PARP1/NOS2/GSK3B/AHR/CDK5/SREBF1/MAPK9/CSNK2A1/PPARA/ADIPOQ/PRKCG/TH/NCOA2/DYRK1A	35
BP	GO:0097237	cellular response to toxic substance	24/351	123/18903	5.1e-18	3.59e-16	1.47e-16	GPX3/CAT/GPX2/ABCG2/MPO/NOS3/PTGS1/PTGS2/TXN/LPO/TNF/NQO1/GSTM1/NFE2L2/GSTP1/ALB/SOD2/SOD1/PIM1/PRDX1/GPX1/GSR/GSTA1/GPX7	24
BP	GO:0009743	response to carbohydrate	31/351	234/18903	8.17e-18	5.59e-16	2.29e-16	CAT/GPER1/NR1H4/RHOA/CFTR/CMA1/PRKCB/GCLC/ERN1/APOB/PTGS2/GCLM/TNF/NQO1/HNF4A/PIK3CA/CASP3/IGF1R/RAF1/PTK2B/SOD2/PRKACA/BAD/SREBF1/ADIPOQ/NOX4/TH/FGF21/GPX1/PPARD/MAP2K7	31
BP	GO:0071356	cellular response to tumor necrosis factor	31/351	234/18903	8.17e-18	5.59e-16	2.29e-16	FABP4/GPER1/NR1H4/NFKBIA/MAPK3/CCL2/JAK2/CASP1/APOB/RORA/CCL5/TNF/CYP1B1/CXCL8/TP53/AKT1/MAPK1/NFE2L2/STAT1/NFKB1/GSTP1/RELA/XIAP/MAPK14/VCAM1/SYK/PTK2B/ADAM17/ADIPOQ/MAP3K5/SLC2A4	31
BP	GO:0006869	lipid transport	41/351	433/18903	8.49e-18	5.73e-16	2.35e-16	SLC2A1/PLA2G1B/FABP4/APOBR/ABCB1/SPP1/FABP3/CRABP2/PLA2G10/SLCO2B1/NFKBIA/CFTR/PLA2G5/ABCG2/LDLR/PPARG/SHH/SLCO1B1/PON1/PLA2G2A/SLCO1B3/APOB/PTGS2/ABCC1/FABP7/AKR1C1/CES1/AKT1/NFKB1/NOS2/SYK/MIF/RXRA/CYP19A1/PPARA/ADIPOQ/NR1H2/ABCC4/PPARD/SOAT1/FABP5	41
BP	GO:2000116	regulation of cysteine-type endopeptidase activity	31/351	235/18903	9.26e-18	6.17e-16	2.53e-16	AQP1/GPER1/SOX2/RHOA/NLRP3/PPARG/CTSD/JAK2/CASP1/PTGS2/MMP9/F3/TNF/VEGFA/AKT1/BAX/SRC/RAF1/CASP9/XIAP/CYCS/SYK/BAD/BAK1/LCK/APAF1/CSNK2A1/VCP/SNCA/MAP3K5/GPX1	31
BP	GO:1990748	cellular detoxification	23/351	115/18903	1.43e-17	9.4e-16	3.85e-16	GPX3/CAT/GPX2/ABCG2/MPO/NOS3/PTGS1/PTGS2/TXN/LPO/NQO1/GSTM1/NFE2L2/GSTP1/ALB/SOD2/SOD1/PIM1/PRDX1/GPX1/GSR/GSTA1/GPX7	23
BP	GO:0031334	positive regulation of protein-containing complex assembly	28/351	192/18903	2.59e-17	1.68e-15	6.9e-16	OCLN/CDK5R1/MMP1/TLR4/RHOA/MMP3/HCK/ESR1/WARS1/TNF/VEGFA/TP53/MET/MTOR/TGFB1/BAX/IFNG/SRC/RAC1/SYK/HSP90AA1/PTK2B/BAK1/GSK3B/MAPK9/VCP/NR1H2/SNCA	28
BP	GO:0031960	response to corticosteroid	26/351	165/18903	5.22e-17	3.35e-15	1.37e-15	AQP1/GPER1/ALPL/PCNA/MAOB/RHOA/UGT1A1/JAK2/IL6/PTGS2/BCHE/TNF/CYP1B1/CCND1/AKR1C3/PIK3CA/BCL2/CASP3/SRC/IGF1R/CASP9/PARP1/BAD/EIF4E/ADIPOQ/TH	26
BP	GO:0071496	cellular response to external stimulus	35/351	328/18903	6.07e-17	3.84e-15	1.57e-15	SLC2A1/AQP1/NR1H4/TLR4/MAPK3/GCLC/SNAI2/CASP1/HMOX1/PTGS2/AKR1C3/TP53/MTOR/BCL2/CDKN1A/MAPK1/NFE2L2/NFKB1/IGF1R/MAPK8/VCAM1/ALB/BAD/BAK1/VDR/RXRA/SREBF1/PPARA/HSPA8/PIM1/MAP3K5/NCOA1/RPTOR/CBS/PDK2	35
BP	GO:2001234	negative regulation of apoptotic signaling pathway	30/351	233/18903	6.32e-17	3.95e-15	1.62e-15	GCLC/AR/SNAI2/NOS3/BDNF/HMOX1/SNAI1/PTGS2/MMP9/GCLM/TNF/IGF1/AKT1/BCL2/BAX/SRC/NFE2L2/RAF1/BCL2L1/GSTP1/RELA/INS/SOD2/SERPINE1/PIK3CB/BAK1/MIF/GSK3B/CSNK2A1/GPX1	30
BP	GO:0050678	regulation of epithelial cell proliferation	39/351	414/18903	6.76e-17	4.18e-15	1.71e-15	RGCC/MMP12/KDR/PGR/NME1/SOX2/PPARG/CCL2/AR/PGF/TGFB2/CDK4/SNAI2/HPN/SHH/HMOX1/PRKCA/F3/TNF/IGF1/CCND1/EGFR/VEGFA/AKT1/STAT3/TGFB1/BAX/FGFR1/STAT1/CDK6/CDC42/BAD/VDR/PDPK1/ADAM17/ARNT/RPTOR/GPX1/PPARD	39
BP	GO:0006970	response to osmotic stress	20/351	86/18903	8.32e-17	5.08e-15	2.08e-15	SLC2A1/AQP1/ABCB1/NLRP3/CASP1/AQP5/PTGS2/TNF/TP53/MTOR/BAX/CASP3/HSP90AA1/PTK2B/BAD/PDPK1/TH/SLC2A4/RPTOR/MAP2K7	20
BP	GO:0090130	tissue migration	37/351	374/18903	9.04e-17	5.4e-15	2.21e-15	RGCC/KDR/RHOA/PPARG/DPP4/PIK3CG/TGFB2/KIT/SNAI2/NOS3/HMOX1/ACTA2/PRKCA/SNAI1/PTGS2/MMP9/TNF/CYP1B1/VEGFA/MET/PIK3CA/AKT1/MTOR/TGFB1/IFNG/SRC/NFE2L2/FGFR1/ABL1/RAC1/PTK2B/PIK3CB/PDPK1/ADAM17/CSNK2B/GPX1/PPARD	37
BP	GO:1904645	response to amyloid-beta	17/351	55/18903	9.07e-17	5.4e-15	2.21e-15	MMP12/TLR4/MMP3/MMP13/MMP9/ABCC1/TNF/IGF1/CHRNA7/MMP2/IGF1R/PARP1/VCAM1/GSK3B/CDK5/APP/GRM5	17
BP	GO:0097191	extrinsic apoptotic signaling pathway	29/351	224/18903	1.83e-16	1.08e-14	4.42e-15	GPER1/GCLC/AR/JAK2/IL2/TGFB2/SNAI2/NOS3/HMOX1/GCLM/TNF/IGF1/AKT1/BCL2/TGFB1/BAX/IFNG/SRC/FGFR1/RAF1/BCL2L1/GSTP1/RELA/SERPINE1/BAD/BAK1/GSK3B/PDPK1/GPX1	29
BP	GO:0009314	response to radiation	40/351	452/18903	2.3e-16	1.34e-14	5.48e-15	AQP1/CAT/MMP1/PCNA/MMP3/KIT/SNAI2/PTGS2/MMP9/TXN/TNF/CCND1/EGFR/TP53/AKT1/BCL2/CDKN1A/BAX/CASP3/MMP2/BCL2L1/MAPK8/RELA/CASP9/PARP1/MAPK14/VCAM1/TYR/SOD2/BAK1/CDK5/APP/CASP7/TH/HMGCR/GPX1/POLB/FECH/MAP2K7/RUVBL2	40
BP	GO:0035094	response to nicotine	16/351	49/18903	2.73e-16	1.57e-14	6.44e-15	HMOX1/ABAT/TNF/CHRNA7/BCL2/CASP3/MAPK1/MMP2/NFKB1/IGF1R/RELA/VCAM1/BAD/PPARA/TH/GPX1	16
BP	GO:0010631	epithelial cell migration	36/351	366/18903	2.9e-16	1.65e-14	6.77e-15	RGCC/KDR/RHOA/PPARG/DPP4/PIK3CG/TGFB2/KIT/SNAI2/NOS3/HMOX1/PRKCA/SNAI1/PTGS2/MMP9/TNF/CYP1B1/VEGFA/MET/PIK3CA/AKT1/MTOR/TGFB1/IFNG/SRC/NFE2L2/FGFR1/ABL1/RAC1/PTK2B/PIK3CB/PDPK1/ADAM17/CSNK2B/GPX1/PPARD	36
BP	GO:0042593	glucose homeostasis	30/351	248/18903	3.62e-16	2.04e-14	8.34e-15	GPER1/NR1H4/SLC16A1/CFTR/PPARG/CMA1/GCLC/ERN1/IL6/GCLM/HNF4A/PIK3CA/AKT1/STAT3/IGF1R/RAF1/INS/PRKACA/BAD/INSR/ADIPOQ/NOX4/TH/SLC2A4/FGF21/GPX1/PPARD/FABP5/PDK2/ADIPOR2	30
BP	GO:0090132	epithelium migration	36/351	369/18903	3.76e-16	2.09e-14	8.58e-15	RGCC/KDR/RHOA/PPARG/DPP4/PIK3CG/TGFB2/KIT/SNAI2/NOS3/HMOX1/PRKCA/SNAI1/PTGS2/MMP9/TNF/CYP1B1/VEGFA/MET/PIK3CA/AKT1/MTOR/TGFB1/IFNG/SRC/NFE2L2/FGFR1/ABL1/RAC1/PTK2B/PIK3CB/PDPK1/ADAM17/CSNK2B/GPX1/PPARD	36
BP	GO:0032102	negative regulation of response to external stimulus	39/351	436/18903	3.9e-16	2.15e-14	8.79e-15	MMP12/GPER1/NR1H4/SPP1/PLA2G10/NLRP3/PROS1/LDLR/PPARG/DUSP3/SOCS3/DPP4/CCL2/IL2/HCK/NOS3/RORA/ABAT/TNF/IGF1/SRC/NFKB1/GSTP1/PARP1/MAPK14/SYK/INS/SERPINE1/SOD1/MIF/CYP19A1/ALOX12/PPARA/ADIPOQ/NR1H2/GPX1/PPARD/NFKBIL1/SIRT2	39
BP	GO:0033500	carbohydrate homeostasis	30/351	249/18903	4.04e-16	2.2e-14	9.03e-15	GPER1/NR1H4/SLC16A1/CFTR/PPARG/CMA1/GCLC/ERN1/IL6/GCLM/HNF4A/PIK3CA/AKT1/STAT3/IGF1R/RAF1/INS/PRKACA/BAD/INSR/ADIPOQ/NOX4/TH/SLC2A4/FGF21/GPX1/PPARD/FABP5/PDK2/ADIPOR2	30
BP	GO:0046686	response to cadmium ion	17/351	60/18903	4.73e-16	2.55e-14	1.04e-14	CYP1A2/CDK1/CAT/PCNA/MAPK3/GCLC/KIT/HMOX1/MMP9/AKR1C3/EGFR/AKT1/MAPK1/MAPK8/SOD2/SOD1/MAPK9	17
BP	GO:0046209	nitric oxide metabolic process	19/351	82/18903	5.36e-16	2.86e-14	1.17e-14	TLR4/TLR2/JAK2/NOS3/PTGS2/RORA/NOS1/TNF/NQO1/CYP1B1/AKT1/IFNG/RAC1/NOS2/HSP90AA1/PTK2B/SOD2/INSR/MMP8	19
BP	GO:2001057	reactive nitrogen species metabolic process	19/351	83/18903	6.83e-16	3.61e-14	1.48e-14	TLR4/TLR2/JAK2/NOS3/PTGS2/RORA/NOS1/TNF/NQO1/CYP1B1/AKT1/IFNG/RAC1/NOS2/HSP90AA1/PTK2B/SOD2/INSR/MMP8	19
BP	GO:0001667	ameboidal-type cell migration	41/351	492/18903	7.7e-16	4.02e-14	1.65e-14	RGCC/AQP1/KDR/RHOA/PPARG/DPP4/EDNRA/PIK3CG/TGFB2/KIT/SNAI2/NOS3/SHH/HMOX1/ACTA2/PRKCA/SNAI1/PTGS2/MMP9/TNF/CYP1B1/VEGFA/MET/PIK3CA/AKT1/MTOR/TGFB1/IFNG/SRC/NFE2L2/FGFR1/ABL1/RAC1/CDC42/PTK2B/PIK3CB/PDPK1/ADAM17/CSNK2B/GPX1/PPARD	41
BP	GO:0071214	cellular response to abiotic stimulus	34/351	335/18903	7.94e-16	4.06e-14	1.66e-14	SLC2A1/AQP1/MMP1/PCNA/TLR4/NLRP3/MMP3/MAPK3/GCLC/SNAI2/CASP1/AQP5/PTGS2/MMP9/TP53/PIK3CA/MTOR/CDKN1A/BAX/CASP3/MMP2/NFKB1/IGF1R/BCL2L1/MAPK8/CASP9/PARP1/MAPK14/BAD/BAK1/SLC2A4/RPTOR/NOX1/RUVBL2	34
BP	GO:0104004	cellular response to environmental stimulus	34/351	335/18903	7.94e-16	4.06e-14	1.66e-14	SLC2A1/AQP1/MMP1/PCNA/TLR4/NLRP3/MMP3/MAPK3/GCLC/SNAI2/CASP1/AQP5/PTGS2/MMP9/TP53/PIK3CA/MTOR/CDKN1A/BAX/CASP3/MMP2/NFKB1/IGF1R/BCL2L1/MAPK8/CASP9/PARP1/MAPK14/BAD/BAK1/SLC2A4/RPTOR/NOX1/RUVBL2	34
BP	GO:0048872	homeostasis of number of cells	32/351	296/18903	9.59e-16	4.86e-14	1.99e-14	PLA2G10/THRA/JAK2/IL2/IL6/KIT/NOS3/PDE4B/HMOX1/PLA2G2A/G6PD/VEGFA/AKT1/BCL2/STAT3/BAX/JAK3/CASP3/STAT1/ABL1/CDK6/XIAP/MAPK14/PIK3CB/BAK1/SOD1/MIF/ADAM17/ARNT/MTHFD1/PRDX1/POLB	32
BP	GO:1904035	regulation of epithelial cell apoptotic process	21/351	110/18903	1.02e-15	5.11e-14	2.09e-14	RGCC/PLA2G1B/KDR/GPER1/CCL2/JAK2/IL6/ESR1/HMOX1/TNF/AKR1C3/BCL2/BAX/NFE2L2/IGF1R/ABL1/SERPINE1/BAD/PDPK1/PPARA/FGF21	21
BP	GO:0006109	regulation of carbohydrate metabolic process	26/351	186/18903	1.06e-15	5.26e-14	2.16e-14	GPER1/IGFBP3/RORA/IGF1/TP53/AKT1/MTOR/STAT3/TGFB1/IFNG/SRC/NFKB1/INS/PTK2B/BAD/GSK3B/INSR/APP/ARNT/PPARA/ADIPOQ/SNCA/GPT/RPTOR/NCOA2/PDK2	26
BP	GO:0045834	positive regulation of lipid metabolic process	24/351	154/18903	1.11e-15	5.42e-14	2.22e-14	NR1H4/FABP3/LDLR/PPARG/KIT/PTGS2/TNF/CES1/AKT1/MTOR/TGFB1/IFNG/SRC/IGF1R/CDC42/INS/PTK2B/SREBF1/PPARA/ADIPOQ/NR1H2/RPTOR/FGF21/PPARD	24
BP	GO:0098754	detoxification	24/351	154/18903	1.11e-15	5.42e-14	2.22e-14	GPX3/CAT/ABCB1/GPX2/ABCG2/MPO/NOS3/PTGS1/PTGS2/TXN/LPO/NQO1/GSTM1/NFE2L2/GSTP1/ALB/SOD2/SOD1/PIM1/PRDX1/GPX1/GSR/GSTA1/GPX7	24
BP	GO:0001503	ossification	38/351	429/18903	1.32e-15	6.35e-14	2.6e-14	CAT/ALPL/SPP1/SOX2/RHOA/PPARG/THRA/MAPK3/IL6/TGFB2/MMP13/SNAI2/IGFBP3/SHH/SNAI1/PTGS2/MMP9/ACHE/TNF/IGF1/EGFR/AKT1/BCL2/TGFB1/MAPK1/MMP2/CDK6/MAPK14/PTK2B/PRKACA/VDR/GSK3B/RXRA/FASN/CEBPB/RXRB/CBS/ESRRA	38
BP	GO:0034284	response to monosaccharide	27/351	207/18903	1.72e-15	8.22e-14	3.37e-14	CAT/GPER1/NR1H4/RHOA/CFTR/CMA1/GCLC/ERN1/PTGS2/GCLM/TNF/HNF4A/PIK3CA/CASP3/IGF1R/RAF1/PTK2B/SOD2/PRKACA/BAD/SREBF1/ADIPOQ/NOX4/TH/FGF21/GPX1/PPARD	27
BP	GO:0043254	regulation of protein-containing complex assembly	37/351	410/18903	1.76e-15	8.35e-14	3.42e-14	OCLN/CDK5R1/MMP1/TLR4/RHOA/THRA/MMP3/HCK/ESR1/WARS1/TNF/VEGFA/TP53/MET/MTOR/TGFB1/BAX/IFNG/SRC/RAF1/ABL1/RAC1/PARP1/SYK/HSP90AA1/CDC42/PTK2B/BAK1/GSK3B/GFAP/MAPK9/VCP/HSPA8/NR1H2/SNCA/DYRK1A/SIRT2	37
BP	GO:0098869	cellular oxidant detoxification	20/351	100/18903	1.92e-15	9.03e-14	3.7e-14	GPX3/CAT/GPX2/MPO/NOS3/PTGS1/PTGS2/TXN/LPO/NQO1/NFE2L2/GSTP1/ALB/SOD2/SOD1/PRDX1/GPX1/GSR/GSTA1/GPX7	20
BP	GO:0032869	cellular response to insulin stimulus	27/351	208/18903	1.94e-15	9.03e-14	3.7e-14	PLA2G1B/NR1H4/PPARG/SOCS3/PRKCB/GCLC/CDK4/PIK3CA/AKT1/SRC/STAT1/IGF1R/PARP1/INS/GSK3B/INSR/PDPK1/SREBF1/ADIPOQ/GPT/SLC2A4/NCOA1/NCOA2/ESRRA/YWHAG/APRT/PDK2	27
BP	GO:0006809	nitric oxide biosynthetic process	18/351	76/18903	2.1e-15	9.68e-14	3.97e-14	TLR4/JAK2/NOS3/PTGS2/RORA/NOS1/TNF/NQO1/CYP1B1/AKT1/IFNG/RAC1/NOS2/HSP90AA1/PTK2B/SOD2/INSR/MMP8	18
BP	GO:0010742	macrophage derived foam cell differentiation	14/351	38/18903	2.89e-15	1.32e-13	5.41e-14	PLA2G10/NFKBIA/PLA2G5/PPARG/PLA2G2A/APOB/TGFB1/STAT1/NFKB1/MAPK9/PPARA/ADIPOQ/NR1H2/SOAT1	14
BP	GO:0051098	regulation of binding	35/351	372/18903	3.01e-15	1.36e-13	5.58e-14	AURKA/RARA/NME1/NFKBIA/PPARG/MAPK3/JAK2/BDNF/HMOX1/PON1/MMP9/TXN/IGF1/MET/AKT1/TGFB1/CDKN1A/BAX/IFNG/SRC/ABL1/MAPK8/PARP1/CDC42/PRKACA/ACTB/GSK3B/CDK5/APP/PPARA/ADIPOQ/CSNK2B/MMP8/RAN/SIRT2	35
BP	GO:0022407	regulation of cell-cell adhesion	40/351	490/18903	3.57e-15	1.6e-13	6.55e-14	RGCC/PDE5A/RARA/SOX2/RHOA/NLRP3/DUSP3/DPP4/CCL2/JAK1/JAK2/IL2/IL6/SHH/PRKCA/ABAT/CCL5/TNF/ZAP70/IGF1/VEGFA/PIK3CA/AKT1/TGFB1/JAK3/IFNG/CASP3/SRC/ABL1/RELA/MAPK14/VCAM1/SYK/BAD/ACTB/LCK/CEBPB/ALOX12/PPARA/ADIPOQ	40
BP	GO:0050900	leukocyte migration	36/351	398/18903	4.04e-15	1.8e-13	7.36e-14	PLA2G1B/RHOA/BST1/MAPK3/DPP4/CCL2/PGF/PIK3CG/HCK/IL6/TGFB2/KIT/PDE4B/HMOX1/MMP9/CCL5/TNF/ZAP70/VEGFA/CXCL8/AKT1/MAPK1/SRC/MMP2/ABL1/RAC1/VCAM1/SYK/CDC42/PTK2B/SERPINE1/LCK/MIF/CYP19A1/APP/ADAM17	36
BP	GO:1901216	positive regulation of neuron death	19/351	91/18903	4.24e-15	1.87e-13	7.65e-14	CDK5R1/TLR4/RHOA/TGFB2/TNF/NQO1/TP53/BAX/IFNG/CASP3/ABL1/CASP9/PARP1/BAD/GSK3B/CDK5/SNCA/MAP3K5/MAP2K7	19
BP	GO:0090077	foam cell differentiation	14/351	39/18903	4.44e-15	1.94e-13	7.94e-14	PLA2G10/NFKBIA/PLA2G5/PPARG/PLA2G2A/APOB/TGFB1/STAT1/NFKB1/MAPK9/PPARA/ADIPOQ/NR1H2/SOAT1	14
BP	GO:0051222	positive regulation of protein transport	31/351	294/18903	5.52e-15	2.39e-13	9.79e-14	CDK1/PLA2G1B/GPER1/NR1H4/CDK5R1/TLR4/CFTR/TLR2/PPARG/JAK2/TGFB2/SHH/PTGS2/ABAT/ACHE/TNF/IGF1/TGFB1/IFNG/SRC/MAPK8/MAPK14/HSP90AA1/INS/PRKACA/BAD/GSK3B/CDK5/NR1H2/PPARD/RAN	31
BP	GO:0046890	regulation of lipid biosynthetic process	25/351	182/18903	5.8e-15	2.49e-13	1.02e-13	GPER1/NR1H4/FABP3/LDLR/CDK4/SNAI2/APOB/SNAI1/PTGS2/SEC14L2/TNF/CES1/AKR1C3/AKT1/MTOR/IFNG/NFKB1/IGF1R/INS/SOD1/SREBF1/PPARA/NR1H2/RPTOR/FABP5	25
BP	GO:0043491	protein kinase B signaling	27/351	218/18903	6.35e-15	2.71e-13	1.11e-13	KDR/GPER1/CCL2/PIK3CG/TXN/CCL5/F3/TNF/IGF1/AKR1C3/EGFR/MET/PIK3CA/AKT1/MTOR/TGFB1/SRC/FGFR1/IGF1R/HSP90AA1/INS/PIK3CB/INSR/PPARA/NOX4/GPX1/SIRT2	27
BP	GO:0019693	ribose phosphate metabolic process	39/351	475/18903	6.7e-15	2.83e-13	1.16e-13	AK1/PDE5A/NME1/SULT1A1/PDE4D/RHOA/UCK2/HPRT1/ACAT1/UMPS/PDE4B/RORA/G6PD/IGF1/SULT2B1/MTOR/STAT3/TGFB1/IFNG/PARP1/INS/BAD/INSR/ALDOA/APP/DCK/ARNT/VCP/PPARA/HSPA8/SNCA/MTHFD1/HMGCR/RPTOR/RAN/ADK/APRT/PDK2/HINT1	39
BP	GO:0006163	purine nucleotide metabolic process	39/351	476/18903	7.18e-15	3.01e-13	1.23e-13	AK1/PDE5A/NME1/SULT1A1/PDE4D/RHOA/HPRT1/ACAT1/NOS3/PDE4B/RORA/NOS1/IGF1/SULT2B1/MTOR/STAT3/TGFB1/IFNG/PARP1/NOS2/INS/BAD/INSR/ALDOA/APP/DCK/ARNT/VCP/PPARA/HSPA8/SNCA/MTHFD1/HMGCR/RPTOR/RAN/ADK/APRT/PDK2/HINT1	39
BP	GO:0043405	regulation of MAP kinase activity	25/351	186/18903	9.7e-15	4.01e-13	1.64e-13	PLA2G1B/PDE5A/TLR4/PPARG/ERN1/PIK3CG/KIT/TNF/EGFR/VEGFA/TGFB1/SRC/FGFR1/GSTP1/SYK/PTK2B/PIK3CB/MIF/INSR/ADIPOQ/NOX4/MAP3K5/HMGCR/CBS/MAP2K7	25
BP	GO:0009416	response to light stimulus	32/351	321/18903	9.73e-15	4.01e-13	1.64e-13	AQP1/CAT/MMP1/PCNA/MMP3/KIT/PTGS2/MMP9/CCND1/EGFR/TP53/AKT1/BCL2/CDKN1A/BAX/CASP3/MMP2/MAPK8/RELA/CASP9/PARP1/TYR/BAK1/CDK5/APP/CASP7/TH/HMGCR/GPX1/FECH/MAP2K7/RUVBL2	32
BP	GO:2000379	positive regulation of reactive oxygen species metabolic process	17/351	71/18903	1.05e-14	4.29e-13	1.76e-13	TLR4/AKR1C1/CYP1B1/CBR1/AKR1C3/TP53/TGFB1/CDKN1A/NFE2L2/GSTP1/MAPK14/SYK/PTK2B/SOD2/SOD1/SNCA/MMP8	17
BP	GO:0050878	regulation of body fluid levels	35/351	390/18903	1.26e-14	5.12e-13	2.1e-13	AQP1/NME1/TLR4/NFE2/CFTR/PROS1/JAK2/PIK3CG/IL6/UMPS/NOS3/SHH/AQP5/PRKCA/ABAT/F3/CCND1/HNF4A/VEGFA/MET/PIK3CA/SRC/NFE2L2/MAPK14/SYK/PRKACA/SERPINE1/PIK3CB/ACTB/LCK/VDR/ALOX12/NR1H2/CHRM3/APRT	35
BP	GO:0018107	peptidyl-threonine phosphorylation	20/351	111/18903	1.6e-14	6.43e-13	2.63e-13	CDK1/CDK5R1/PRKCA/AKT1/MTOR/BCL2/TGFB1/MAPK1/MAPK8/PRKACA/GSK3B/CDK5/PDPK1/APP/CSNK2A1/CSNK2B/RPTOR/DYRK1B/DYRK1A/SIRT2	20
BP	GO:0048661	positive regulation of smooth muscle cell proliferation	19/351	98/18903	1.8e-14	7.17e-13	2.94e-13	TLR4/ERN1/JAK2/IL6/HMOX1/PTGS2/MMP9/CCL5/TNF/IGF1/PIK3CA/AKT1/TGFB1/SRC/STAT1/MMP2/IGF1R/MAP3K5/NOX1	19
BP	GO:0009259	ribonucleotide metabolic process	38/351	466/18903	1.9e-14	7.51e-13	3.08e-13	AK1/PDE5A/NME1/SULT1A1/PDE4D/RHOA/UCK2/HPRT1/ACAT1/UMPS/PDE4B/RORA/IGF1/SULT2B1/MTOR/STAT3/TGFB1/IFNG/PARP1/INS/BAD/INSR/ALDOA/APP/DCK/ARNT/VCP/PPARA/HSPA8/SNCA/MTHFD1/HMGCR/RPTOR/RAN/ADK/APRT/PDK2/HINT1	38
BP	GO:0051384	response to glucocorticoid	22/351	142/18903	2.01e-14	7.91e-13	3.24e-13	AQP1/ALPL/PCNA/MAOB/RHOA/UGT1A1/JAK2/IL6/PTGS2/BCHE/TNF/CYP1B1/CCND1/PIK3CA/BCL2/CASP3/IGF1R/CASP9/BAD/EIF4E/ADIPOQ/TH	22
BP	GO:0033273	response to vitamin	18/351	86/18903	2.16e-14	8.4e-13	3.44e-13	CAT/RARA/ALPL/SPP1/SNAI2/PTGS2/CYP1A1/BCHE/CCND1/IGF1R/TYR/SOD2/VDR/RXRA/PIM1/GPX1/PPARD/CBS	18
BP	GO:0071241	cellular response to inorganic substance	27/351	229/18903	2.17e-14	8.4e-13	3.44e-13	CCNA2/CYP1A2/AQP1/FABP4/ITPKA/MMP3/MAPK3/SHH/HMOX1/PTGS2/MMP9/CYP1A1/NQO1/AKR1C3/EGFR/AKT1/MAPK1/NFE2L2/CDK2/MAPK8/PARP1/BAD/SOD1/APP/MAPK9/SNCA/TH	27
BP	GO:0038083	peptidyl-tyrosine autophosphorylation	11/351	21/18903	2.31e-14	8.83e-13	3.62e-13	KDR/MAPK3/EGFR/VEGFA/SRC/IGF1R/ABL1/PTK2B/LCK/INSR/DYRK1A	11
BP	GO:0009612	response to mechanical stimulus	26/351	211/18903	2.32e-14	8.83e-13	3.62e-13	SLC2A1/AQP1/TLR4/NFKBIA/RHOA/MAPK3/GCLC/MPO/KIT/HPN/CASP1/PTGS2/TNF/PIK3CA/SRC/STAT1/MMP2/NFKB1/IGF1R/RAF1/MAPK8/RELA/MAPK14/PTK2B/BAD/BAK1	26
BP	GO:0033135	regulation of peptidyl-serine phosphorylation	22/351	143/18903	2.34e-14	8.85e-13	3.63e-13	PDE4D/IL6/BDNF/PTGS2/TXN/NOS1/TNF/EGFR/VEGFA/PIK3CA/AKT1/BCL2/TGFB1/BAX/IFNG/RAF1/HSP90AA1/BAK1/MIF/APP/SNCA/RPTOR	22
BP	GO:0031663	lipopolysaccharide-mediated signaling pathway	16/351	63/18903	2.36e-14	8.86e-13	3.63e-13	TLR4/NFKBIA/TLR2/MAPK3/CCL2/HCK/NOS3/PRKCA/CCL5/TNF/AKT1/TGFB1/MAPK1/MAPK14/MIF/NFKBIL1	16
BP	GO:1904951	positive regulation of establishment of protein localization	31/351	310/18903	2.38e-14	8.87e-13	3.64e-13	CDK1/PLA2G1B/GPER1/NR1H4/CDK5R1/TLR4/CFTR/TLR2/PPARG/JAK2/TGFB2/SHH/PTGS2/ABAT/ACHE/TNF/IGF1/TGFB1/IFNG/SRC/MAPK8/MAPK14/HSP90AA1/INS/PRKACA/BAD/GSK3B/CDK5/NR1H2/PPARD/RAN	31
BP	GO:0015850	organic hydroxy compound transport	30/351	292/18903	3.1e-14	1.14e-12	4.69e-13	AQP1/SLC16A1/SPP1/MAOB/PLA2G10/SLCO2B1/NFKBIA/CFTR/LDLR/PPARG/SHH/SLCO1B1/PON1/SLC5A1/SLCO1B3/APOB/ABAT/NOS1/AKR1C1/CES1/NFKB1/SYK/ACTB/RXRA/CYP19A1/ADIPOQ/NR1H2/SNCA/ABCC4/SOAT1	30
BP	GO:0030099	myeloid cell differentiation	35/351	407/18903	4.53e-14	1.66e-12	6.82e-13	RARA/TLR4/PLA2G10/NFKBIA/TLR2/PPARG/THRA/JAK2/KIT/PRKCA/MMP9/G6PD/TNF/VEGFA/MTOR/STAT3/TGFB1/JAK3/IFNG/CASP3/SRC/STAT1/CDK6/CASP9/PARP1/MAPK14/CDC42/PTK2B/FASN/CEBPB/APP/ARNT/ADIPOQ/ESRRA/GLO1	35
BP	GO:0048144	fibroblast proliferation	19/351	103/18903	4.69e-14	1.71e-12	7e-13	CCNA2/CCNB1/CDK1/PLA2G1B/AQP1/CDK4/ESR1/IGF1/EGFR/TP53/CDKN1A/BAX/ABL1/GSTP1/CDK6/SOD2/MIF/PRDX1/GPX1	19
BP	GO:0009746	response to hexose	25/351	199/18903	4.74e-14	1.71e-12	7.02e-13	GPER1/NR1H4/RHOA/CFTR/CMA1/GCLC/ERN1/PTGS2/GCLM/TNF/HNF4A/PIK3CA/CASP3/IGF1R/RAF1/PTK2B/PRKACA/BAD/SREBF1/ADIPOQ/NOX4/TH/FGF21/GPX1/PPARD	25
BP	GO:0042743	hydrogen peroxide metabolic process	15/351	55/18903	4.85e-14	1.74e-12	7.14e-13	CYP1A2/GPX3/CAT/MAOB/MMP3/MPO/CYP1A1/LPO/RAC1/SOD2/SOD1/SNCA/PRDX1/GPX1/NOX1	15
BP	GO:0034764	positive regulation of transmembrane transport	27/351	237/18903	5.07e-14	1.81e-12	7.42e-13	PLA2G1B/GPER1/ABCB1/OCLN/CFTR/CCL2/EDNRA/CA2/NOS1/G6PD/IGF1/AKT1/BAX/IFNG/NFE2L2/ABL1/MAPK14/INS/BAK1/INSR/CDK5/PDPK1/ADIPOQ/SNCA/FGF21/KCNH2/HSPA2	27
BP	GO:0043467	regulation of generation of precursor metabolites and energy	21/351	134/18903	6.32e-14	2.24e-12	9.17e-13	CCNB1/CDK1/RHOA/TNF/IGF1/TP53/PIK3CA/AKT1/MTOR/STAT3/IFNG/NOS2/INS/GSK3B/INSR/APP/ARNT/VCP/PPARA/SNCA/RPTOR	21
BP	GO:0006066	alcohol metabolic process	33/351	367/18903	7.11e-14	2.5e-12	1.03e-12	CYP1A2/CAT/ALDH2/GPER1/APOBR/NR1H4/SULT1A1/CFTR/ITPKA/LDLR/PON1/APOB/SEC14L2/CYP1A1/G6PD/AKR1C1/IGF1/CYP1B1/SULT2B1/CES1/AKR1C3/ADH1C/NFKB1/PTK2B/SOD1/APP/SREBF1/CYP3A4/SNCA/HMGCR/PPARD/SOAT1/CYP2C9	33
BP	GO:0018210	peptidyl-threonine modification	20/351	120/18903	7.55e-14	2.64e-12	1.08e-12	CDK1/CDK5R1/PRKCA/AKT1/MTOR/BCL2/TGFB1/MAPK1/MAPK8/PRKACA/GSK3B/CDK5/PDPK1/APP/CSNK2A1/CSNK2B/RPTOR/DYRK1B/DYRK1A/SIRT2	20
BP	GO:0002262	myeloid cell homeostasis	23/351	169/18903	8.9e-14	3.07e-12	1.26e-12	PLA2G10/THRA/JAK2/IL6/KIT/PDE4B/HMOX1/G6PD/VEGFA/STAT3/BAX/JAK3/CASP3/STAT1/CDK6/MAPK14/PIK3CB/BAK1/SOD1/ADAM17/ARNT/MTHFD1/PRDX1	23
BP	GO:0007568	aging	23/351	169/18903	8.9e-14	3.07e-12	1.26e-12	CAT/ALPL/GCLC/EDNRA/MPO/PTGS2/CYP1A1/GCLM/ABAT/NQO1/NFE2L2/MMP2/IGF1R/CASP9/VCAM1/SOD2/BAK1/SOD1/APAF1/SREBF1/TH/GPX1/POLB	23
BP	GO:0045862	positive regulation of proteolysis	33/351	372/18903	1.04e-13	3.57e-12	1.46e-12	AURKA/GPER1/RHOA/NLRP3/PPARG/CTSD/GCLC/JAK2/HPN/CASP1/F3/TNF/AKT1/STAT3/BAX/IFNG/SRC/NFE2L2/CASP9/CYCS/SYK/PTK2B/BAD/BAK1/LCK/GSK3B/APAF1/APP/MAPK9/VCP/SNCA/MAP3K5/SIRT2	33
BP	GO:0016125	sterol metabolic process	22/351	154/18903	1.13e-13	3.81e-12	1.56e-12	CYP1A2/CAT/APOBR/NR1H4/CFTR/LDLR/PON1/APOB/SEC14L2/G6PD/CYP1B1/SULT2B1/CES1/SOD1/CYP19A1/APP/SREBF1/CYP3A4/HMGCR/PPARD/SOAT1/CYP2C9	22
BP	GO:0050729	positive regulation of inflammatory response	22/351	154/18903	1.13e-13	3.81e-12	1.56e-12	FABP4/TLR4/NFKBIA/NLRP3/TLR2/LDLR/JAK2/IL2/PIK3CG/IL6/CASP1/PLA2G2A/PTGS2/PTGER3/ABCC1/TNF/IFNG/SERPINE1/CEBPB/APP/SNCA/MMP8	22
BP	GO:1901617	organic hydroxy compound biosynthetic process	27/351	245/18903	1.15e-13	3.84e-12	1.57e-12	ALDH2/GPER1/NR1H4/CFTR/ITPKA/PNMT/TGFB2/SNAI2/APOB/SNAI1/SEC14L2/G6PD/TNF/CES1/AKR1C3/IFNG/NFKB1/TYR/PTK2B/SOD1/CYP19A1/SREBF1/CYP3A4/ALOX12/SNCA/TH/HMGCR	27
BP	GO:0033138	positive regulation of peptidyl-serine phosphorylation	19/351	108/18903	1.16e-13	3.86e-12	1.58e-12	IL6/BDNF/PTGS2/TXN/NOS1/TNF/EGFR/VEGFA/PIK3CA/AKT1/BCL2/TGFB1/IFNG/RAF1/HSP90AA1/MIF/APP/SNCA/RPTOR	19
BP	GO:0031349	positive regulation of defense response	30/351	307/18903	1.17e-13	3.87e-12	1.59e-12	MMP12/FABP4/TLR4/NFKBIA/NLRP3/PLA2G5/TLR2/LDLR/MAPK3/JAK2/IL2/PIK3CG/HCK/IL6/CASP1/PLA2G2A/PTGS2/PTGER3/ABCC1/CCL5/TNF/IFNG/SRC/SYK/HSP90AA1/SERPINE1/CEBPB/APP/SNCA/MMP8	30
BP	GO:0022612	gland morphogenesis	20/351	123/18903	1.23e-13	4.04e-12	1.66e-12	PGR/TGM2/AR/IL6/TGFB2/SNAI2/HPN/SHH/ESR1/TNF/EGFR/BCL2/TGFB1/BAX/SRC/MMP2/NFKB1/VDR/CEBPB/POLB	20
BP	GO:0042063	gliogenesis	30/351	310/18903	1.51e-13	4.94e-12	2.02e-12	CDK1/CDK5R1/TLR4/SOX2/RHOA/TLR2/LDLR/MAPK3/CCL2/HEXB/IL6/TGFB2/SHH/TNF/TP53/AKT1/MTOR/STAT3/TGFB1/IFNG/MAPK1/ABL1/CDK6/PTK2B/SOD1/GFAP/CDK5/APP/RHEB/SIRT2	30
BP	GO:0043280	positive regulation of cysteine-type endopeptidase activity involved in apoptotic process	20/351	125/18903	1.69e-13	5.48e-12	2.24e-12	GPER1/RHOA/NLRP3/PPARG/CTSD/JAK2/CASP1/F3/TNF/BAX/CASP9/CYCS/SYK/BAD/BAK1/LCK/APAF1/VCP/SNCA/MAP3K5	20
BP	GO:0052548	regulation of endopeptidase activity	35/351	428/18903	2.01e-13	6.47e-12	2.65e-12	AQP1/GPER1/SOX2/RHOA/NLRP3/PROS1/PPARG/CTSD/JAK2/CASP1/PTGS2/MMP9/F3/TNF/VEGFA/AKT1/STAT3/BAX/SRC/RAF1/CASP9/XIAP/CYCS/SYK/SERPINE1/BAD/BAK1/LCK/APAF1/APP/CSNK2A1/VCP/SNCA/MAP3K5/GPX1	35
BP	GO:0010634	positive regulation of epithelial cell migration	23/351	176/18903	2.15e-13	6.89e-12	2.82e-12	KDR/PIK3CG/TGFB2/NOS3/HMOX1/PRKCA/PTGS2/MMP9/VEGFA/MET/AKT1/MTOR/TGFB1/IFNG/SRC/NFE2L2/FGFR1/ABL1/RAC1/PTK2B/PIK3CB/PDPK1/ADAM17	23
BP	GO:0051090	regulation of DNA-binding transcription factor activity	36/351	454/18903	2.24e-13	7.14e-12	2.93e-12	RGCC/PLA2G1B/CAT/NR1H4/TLR4/PLA2G10/NFKBIA/NLRP3/TLR2/PPARG/PRKCB/MAPK3/AR/JAK2/HCK/TCF3/IL6/KIT/SHH/ESR1/HMOX1/TNF/CYP1B1/VEGFA/AKT1/STAT3/MAPK8/RELA/ESR2/SYK/INS/APP/MAPK9/PIM1/NFKBIL1/RNF2	36
BP	GO:1904659	glucose transmembrane transport	19/351	113/18903	2.72e-13	8.61e-12	3.53e-12	SLC2A1/PLA2G1B/OCLN/PRKCB/EDNRA/SLC5A2/SLC5A1/TNF/IGF1/AKT1/NFE2L2/MAPK14/INS/INSR/ADIPOQ/SLC2A4/FGF21/PPARD/FABP5	19
BP	GO:0001659	temperature homeostasis	23/351	178/18903	2.74e-13	8.63e-12	3.53e-12	FABP4/ALPL/TLR4/THRA/JAK2/PTGS2/PTGER3/ABAT/ACHE/TNF/VEGFA/STAT3/IGF1R/SYK/CEBPB/ADAM17/RHEB/ADIPOQ/NR1H2/FGF21/GPX1/FABP5/ADIPOR2	23
BP	GO:0006140	regulation of nucleotide metabolic process	18/351	99/18903	2.86e-13	8.9e-12	3.65e-12	NOS3/NOS1/IGF1/TP53/MTOR/STAT3/IFNG/PARP1/NOS2/INS/INSR/APP/ARNT/VCP/PPARA/SNCA/RPTOR/PDK2	18
BP	GO:2001237	negative regulation of extrinsic apoptotic signaling pathway	18/351	99/18903	2.86e-13	8.9e-12	3.65e-12	GCLC/AR/SNAI2/NOS3/HMOX1/GCLM/TNF/IGF1/AKT1/BCL2/SRC/RAF1/BCL2L1/GSTP1/RELA/SERPINE1/GSK3B/GPX1	18
BP	GO:0052547	regulation of peptidase activity	36/351	459/18903	3.11e-13	9.57e-12	3.92e-12	AQP1/GPER1/SOX2/RHOA/NLRP3/PROS1/PPARG/CTSD/JAK2/CASP1/PTGS2/MMP9/F3/TNF/VEGFA/AKT1/STAT3/BAX/SRC/RAF1/CASP9/XIAP/CYCS/SYK/SERPINE1/BAD/BAK1/CTSB/LCK/APAF1/APP/CSNK2A1/VCP/SNCA/MAP3K5/GPX1	36
BP	GO:0045785	positive regulation of cell adhesion	37/351	484/18903	3.12e-13	9.57e-12	3.92e-12	KDR/RARA/TGM2/SOX2/RHOA/NLRP3/DPP4/CCL2/JAK1/JAK2/IL2/IL6/TGFB2/SHH/PRKCA/CCL5/TNF/ZAP70/IGF1/VEGFA/PIK3CA/AKT1/JAK3/IFNG/SRC/ABL1/RELA/CDK6/RAC1/VCAM1/SYK/CDC42/PTK2B/BAD/ACTB/LCK/GSK3B	37
BP	GO:0014065	phosphatidylinositol 3-kinase signaling	21/351	145/18903	3.14e-13	9.58e-12	3.93e-12	CAT/KDR/GPER1/JAK2/PIK3CG/TGFB2/KIT/CCL5/TNF/IGF1/EGFR/PIK3CA/AKT1/SRC/FGFR1/IGF1R/INS/PIK3CB/INSR/PPARD/SIRT2	21
BP	GO:0036473	cell death in response to oxidative stress	18/351	100/18903	3.43e-13	1.04e-11	4.27e-12	TLR4/MMP3/JAK2/TXN/TNF/CYP1B1/MET/AKT1/BCL2/NFE2L2/ABL1/PARP1/INS/SOD2/SOD1/MAP3K5/GPX1/NOX1	18
BP	GO:0006801	superoxide metabolic process	16/351	74/18903	3.6e-13	1.09e-11	4.45e-12	BST1/MPO/NOS3/NQO1/TGFB1/NFE2L2/GSTP1/NOS2/SYK/SOD2/SOD1/ALOX12/NOX4/PRDX1/CBS/NOX1	16
BP	GO:0033559	unsaturated fatty acid metabolic process	19/351	115/18903	3.78e-13	1.13e-11	4.64e-12	CYP1A2/PLA2G10/PTGS1/PTGS2/CYP1A1/AKR1C1/CYP1B1/CBR1/AKR1C3/GSTM1/GSTP1/MIF/CYP2E1/ALOX12/CYP2C19/GPX1/FABP5/GSTA1/CYP2C9	19
BP	GO:0042180	cellular ketone metabolic process	25/351	218/18903	3.88e-13	1.16e-11	4.74e-12	NR1H4/FABP3/PPARG/PTGS2/UGT1A8/AKR1C1/NQO1/AFP/CBR1/CES1/BHMT/AKR1C3/AKT1/INS/CYP19A1/SREBF1/NQO2/PPARA/ADIPOQ/NR1H2/SNCA/PPARD/FABP5/GLO1/PDK2	25
BP	GO:0008645	hexose transmembrane transport	19/351	116/18903	4.45e-13	1.32e-11	5.4e-12	SLC2A1/PLA2G1B/OCLN/PRKCB/EDNRA/SLC5A2/SLC5A1/TNF/IGF1/AKT1/NFE2L2/MAPK14/INS/INSR/ADIPOQ/SLC2A4/FGF21/PPARD/FABP5	19
BP	GO:0015849	organic acid transport	30/351	324/18903	4.8e-13	1.41e-11	5.79e-12	SLC2A1/PLA2G1B/FABP4/ABCB1/SLC16A1/FABP3/CRABP2/PLA2G10/SLCO2B1/ABCC5/PLA2G5/ABCG2/PPARG/SLCO1B1/PLA2G2A/SLCO1B3/ABCC1/ABAT/FABP7/TNF/AKR1C1/AKT1/SYK/MIF/GFAP/PPARA/SNCA/ABCC4/PPARD/FABP5	30
BP	GO:0034219	carbohydrate transmembrane transport	20/351	132/18903	4.87e-13	1.42e-11	5.84e-12	SLC2A1/PLA2G1B/AQP1/OCLN/PRKCB/EDNRA/SLC5A2/SLC5A1/TNF/IGF1/AKT1/NFE2L2/MAPK14/INS/INSR/ADIPOQ/SLC2A4/FGF21/PPARD/FABP5	20
BP	GO:0019218	regulation of steroid metabolic process	18/351	102/18903	4.9e-13	1.42e-11	5.84e-12	NR1H4/LDLR/UGT1A1/KIT/SNAI2/APOB/SNAI1/RORA/SEC14L2/UGT1A8/TNF/CES1/AKR1C3/IFNG/NFKB1/IGF1R/SOD1/SREBF1	18
BP	GO:0043542	endothelial cell migration	28/351	281/18903	4.92e-13	1.42e-11	5.84e-12	RGCC/KDR/RHOA/PPARG/DPP4/PIK3CG/SNAI2/NOS3/HMOX1/PRKCA/PTGS2/TNF/CYP1B1/VEGFA/MET/PIK3CA/AKT1/TGFB1/NFE2L2/FGFR1/ABL1/RAC1/PTK2B/PIK3CB/PDPK1/ADAM17/CSNK2B/GPX1	28
BP	GO:0043406	positive regulation of MAP kinase activity	19/351	117/18903	5.22e-13	1.5e-11	6.16e-12	PLA2G1B/PDE5A/TLR4/ERN1/PIK3CG/KIT/TNF/EGFR/VEGFA/TGFB1/SRC/FGFR1/SYK/PTK2B/MIF/INSR/NOX4/MAP3K5/MAP2K7	19
BP	GO:0042445	hormone metabolic process	26/351	241/18903	5.46e-13	1.56e-11	6.41e-12	CYP1A2/SULT1A1/SPP1/CRABP2/CMA1/UGT1A1/DPP4/UGT1A7/HPN/SHH/ESR1/CYP1A1/BCHE/UGT1A8/AKR1C1/CYP1B1/AFP/AKR1C3/ADH1C/NFKB1/IGF1R/CTSB/CYP19A1/CYP3A4/ARNT/CYP2C9	26
BP	GO:0050728	negative regulation of inflammatory response	23/351	184/18903	5.59e-13	1.59e-11	6.52e-12	GPER1/NR1H4/PLA2G10/NLRP3/LDLR/PPARG/SOCS3/IL2/HCK/RORA/IGF1/SRC/NFKB1/GSTP1/MAPK14/SYK/INS/SOD1/CYP19A1/PPARA/ADIPOQ/GPX1/PPARD	23
BP	GO:0031668	cellular response to extracellular stimulus	27/351	262/18903	5.82e-13	1.65e-11	6.75e-12	SLC2A1/NR1H4/MAPK3/SNAI2/HMOX1/AKR1C3/TP53/MTOR/BCL2/CDKN1A/MAPK1/NFE2L2/IGF1R/MAPK8/VCAM1/ALB/VDR/RXRA/SREBF1/PPARA/HSPA8/PIM1/MAP3K5/NCOA1/RPTOR/CBS/PDK2	27
BP	GO:0009150	purine ribonucleotide metabolic process	35/351	447/18903	7.12e-13	2e-11	8.21e-12	AK1/PDE5A/NME1/SULT1A1/PDE4D/RHOA/HPRT1/ACAT1/PDE4B/RORA/IGF1/SULT2B1/MTOR/STAT3/TGFB1/IFNG/PARP1/INS/BAD/INSR/ALDOA/APP/ARNT/VCP/PPARA/HSPA8/SNCA/MTHFD1/HMGCR/RPTOR/RAN/ADK/APRT/PDK2/HINT1	35
BP	GO:0015749	monosaccharide transmembrane transport	19/351	119/18903	7.16e-13	2e-11	8.21e-12	SLC2A1/PLA2G1B/OCLN/PRKCB/EDNRA/SLC5A2/SLC5A1/TNF/IGF1/AKT1/NFE2L2/MAPK14/INS/INSR/ADIPOQ/SLC2A4/FGF21/PPARD/FABP5	19
BP	GO:0044089	positive regulation of cellular component biogenesis	37/351	498/18903	7.39e-13	2.06e-11	8.43e-12	RGCC/KDR/OCLN/CDK5R1/MMP1/TLR4/RHOA/MMP3/HCK/KIT/BDNF/ESR1/PRKCA/WARS1/TNF/VEGFA/TP53/MET/PIK3CA/MTOR/TGFB1/BAX/IFNG/SRC/CDK2/ABL1/RAC1/SYK/HSP90AA1/CDC42/PTK2B/BAK1/GSK3B/MAPK9/VCP/NR1H2/SNCA	37
BP	GO:0051897	positive regulation of protein kinase B signaling	19/351	120/18903	8.36e-13	2.31e-11	9.48e-12	PIK3CG/TXN/F3/TNF/IGF1/AKR1C3/EGFR/MET/PIK3CA/TGFB1/SRC/FGFR1/IGF1R/HSP90AA1/INS/PIK3CB/INSR/NOX4/GPX1	19
BP	GO:1903829	positive regulation of protein localization	35/351	451/18903	9.21e-13	2.53e-11	1.04e-11	CDK1/PLA2G1B/GPER1/NR1H4/CDK5R1/TLR4/CFTR/TLR2/PPARG/JAK2/TGFB2/SHH/PTGS2/ABAT/ACHE/TNF/IGF1/EGFR/AKT1/TGFB1/IFNG/SRC/MAPK8/PARP1/MAPK14/HSP90AA1/INS/PRKACA/BAD/GSK3B/CDK5/PDPK1/NR1H2/PPARD/RAN	35
BP	GO:0010675	regulation of cellular carbohydrate metabolic process	21/351	155/18903	1.19e-12	3.27e-11	1.34e-11	GPER1/IGFBP3/RORA/IGF1/TP53/AKT1/MTOR/STAT3/SRC/INS/PTK2B/BAD/GSK3B/INSR/PPARA/ADIPOQ/SNCA/GPT/RPTOR/NCOA2/PDK2	21
BP	GO:0010632	regulation of epithelial cell migration	28/351	292/18903	1.27e-12	3.45e-11	1.41e-11	RGCC/KDR/RHOA/PPARG/PIK3CG/TGFB2/NOS3/HMOX1/PRKCA/PTGS2/MMP9/TNF/VEGFA/MET/AKT1/MTOR/TGFB1/IFNG/SRC/NFE2L2/FGFR1/ABL1/RAC1/PTK2B/PIK3CB/PDPK1/ADAM17/CSNK2B	28
BP	GO:0008203	cholesterol metabolic process	20/351	139/18903	1.32e-12	3.57e-11	1.46e-11	CYP1A2/CAT/APOBR/NR1H4/CFTR/LDLR/PON1/APOB/SEC14L2/G6PD/SULT2B1/CES1/SOD1/APP/SREBF1/CYP3A4/HMGCR/PPARD/SOAT1/CYP2C9	20
BP	GO:0031099	regeneration	23/351	192/18903	1.38e-12	3.73e-11	1.53e-11	CCNA2/CDK1/AURKA/SPP1/PCNA/SOX2/UGT1A1/PGF/JAK2/IL6/HMOX1/TNF/IGF1/CCND1/BCL2/CDKN1A/MMP2/IGF1R/BAK1/GFAP/CEBPB/GPX1/PPARD	23
BP	GO:0031348	negative regulation of defense response	27/351	272/18903	1.43e-12	3.82e-11	1.57e-11	MMP12/GPER1/NR1H4/PLA2G10/NLRP3/LDLR/PPARG/SOCS3/IL2/HCK/RORA/IGF1/SRC/NFKB1/GSTP1/PARP1/MAPK14/SYK/INS/SOD1/CYP19A1/PPARA/ADIPOQ/NR1H2/GPX1/PPARD/SIRT2	27
BP	GO:0031669	cellular response to nutrient levels	25/351	231/18903	1.44e-12	3.85e-11	1.58e-11	SLC2A1/NR1H4/MAPK3/SNAI2/HMOX1/AKR1C3/TP53/MTOR/BCL2/CDKN1A/MAPK1/NFE2L2/IGF1R/MAPK8/ALB/VDR/RXRA/SREBF1/PPARA/HSPA8/PIM1/MAP3K5/NCOA1/RPTOR/PDK2	25
BP	GO:1900542	regulation of purine nucleotide metabolic process	17/351	94/18903	1.45e-12	3.85e-11	1.58e-11	NOS3/NOS1/IGF1/MTOR/STAT3/IFNG/PARP1/NOS2/INS/INSR/APP/ARNT/VCP/PPARA/SNCA/RPTOR/PDK2	17
BP	GO:0045787	positive regulation of cell cycle	31/351	362/18903	1.54e-12	4.05e-11	1.66e-11	RGCC/CCNB1/CDK1/AURKA/RARA/CDK5R1/RHOA/DUSP3/TGFB2/CDK4/PRKCA/CYP1A1/TNF/IGF1/CCND1/EGFR/AKT1/SRC/IGF1R/ABL1/CDC42/INS/EIF4E/INSR/APP/ADAM17/RPTOR/CCNT1/SIRT2/DDX39B/HSPA2	31
BP	GO:0050731	positive regulation of peptidyl-tyrosine phosphorylation	23/351	193/18903	1.54e-12	4.05e-11	1.66e-11	JAK2/IL2/IL6/KIT/CCL5/TNF/IGF1/EGFR/VEGFA/TP53/MTOR/TGFB1/IFNG/SRC/ABL1/SYK/PTK2B/MIF/ADAM17/IL24/ADIPOQ/NOX4/GRM5	23
BP	GO:0071453	cellular response to oxygen levels	22/351	175/18903	1.61e-12	4.2e-11	1.72e-11	CCNA2/RGCC/AQP1/PPARG/HMOX1/PTGS2/RORA/VEGFA/TP53/AKT1/MTOR/BCL2/SRC/NFE2L2/BAD/PIK3CB/SLC2A4/RPTOR/PPARD/CBS/SIRT2/NOX1	22
BP	GO:0009749	response to glucose	23/351	194/18903	1.72e-12	4.48e-11	1.83e-11	GPER1/NR1H4/RHOA/CFTR/CMA1/GCLC/ERN1/GCLM/HNF4A/PIK3CA/CASP3/IGF1R/RAF1/PTK2B/PRKACA/BAD/SREBF1/ADIPOQ/NOX4/TH/FGF21/GPX1/PPARD	23
BP	GO:0001889	liver development	20/351	141/18903	1.73e-12	4.48e-11	1.84e-11	AURKA/RARA/PCNA/UGT1A1/ACAT1/IL6/UGT1A7/HPN/HMOX1/CYP1A1/UGT1A10/UGT1A8/TNF/CCND1/HNF4A/MET/PIK3CA/RELA/SOD2/CEBPB	20
BP	GO:0036294	cellular response to decreased oxygen levels	21/351	159/18903	1.98e-12	5.08e-11	2.08e-11	CCNA2/RGCC/AQP1/PPARG/HMOX1/PTGS2/RORA/VEGFA/TP53/AKT1/MTOR/BCL2/SRC/NFE2L2/BAD/PIK3CB/SLC2A4/RPTOR/PPARD/CBS/SIRT2	21
BP	GO:2001056	positive regulation of cysteine-type endopeptidase activity	20/351	143/18903	2.27e-12	5.81e-11	2.38e-11	GPER1/RHOA/NLRP3/PPARG/CTSD/JAK2/CASP1/F3/TNF/BAX/CASP9/CYCS/SYK/BAD/BAK1/LCK/APAF1/VCP/SNCA/MAP3K5	20
BP	GO:0051881	regulation of mitochondrial membrane potential	15/351	70/18903	2.29e-12	5.82e-11	2.38e-11	KDR/GCLC/GCLM/AKT1/BCL2/BAX/SRC/BCL2L1/ABL1/PARP1/SOD2/BAD/BAK1/SOD1/VCP	15
BP	GO:1903532	positive regulation of secretion by cell	27/351	278/18903	2.4e-12	6.07e-11	2.49e-11	RGCC/PLA2G1B/GPER1/NR1H4/SPP1/TLR4/PLA2G10/CFTR/TLR2/PPARG/JAK2/TGFB2/ABAT/ACHE/IGF1/TGFB1/IFNG/SYK/INS/BAD/MIF/CYP19A1/CDK5/NR1H2/SNCA/PPARD/RAB5A	27
BP	GO:0050708	regulation of protein secretion	26/351	257/18903	2.43e-12	6.12e-11	2.51e-11	PLA2G1B/GPER1/NR1H4/SLC16A1/TLR4/CFTR/TLR2/PPARG/JAK2/IL6/TGFB2/ABAT/CCL5/ACHE/TNF/IGF1/HNF4A/TGFB1/IFNG/NOS2/INS/BAD/SREBF1/NR1H2/HMGCR/PPARD	26
BP	GO:0061008	hepaticobiliary system development	20/351	144/18903	2.59e-12	6.5e-11	2.66e-11	AURKA/RARA/PCNA/UGT1A1/ACAT1/IL6/UGT1A7/HPN/HMOX1/CYP1A1/UGT1A10/UGT1A8/TNF/CCND1/HNF4A/MET/PIK3CA/RELA/SOD2/CEBPB	20
BP	GO:0071248	cellular response to metal ion	23/351	198/18903	2.65e-12	6.61e-11	2.71e-11	CYP1A2/AQP1/FABP4/ITPKA/MAPK3/SHH/HMOX1/PTGS2/MMP9/CYP1A1/NQO1/AKR1C3/EGFR/AKT1/MAPK1/NFE2L2/MAPK8/PARP1/SOD1/APP/MAPK9/SNCA/TH	23
BP	GO:0045981	positive regulation of nucleotide metabolic process	13/351	48/18903	2.69e-12	6.64e-11	2.72e-11	NOS3/NOS1/IGF1/MTOR/IFNG/NOS2/INS/INSR/APP/ARNT/VCP/PPARA/RPTOR	13
BP	GO:1900544	positive regulation of purine nucleotide metabolic process	13/351	48/18903	2.69e-12	6.64e-11	2.72e-11	NOS3/NOS1/IGF1/MTOR/IFNG/NOS2/INS/INSR/APP/ARNT/VCP/PPARA/RPTOR	13
BP	GO:1901215	negative regulation of neuron death	24/351	218/18903	2.83e-12	6.95e-11	2.85e-11	KDR/RHOA/GCLC/CCL2/JAK2/BDNF/HMOX1/GCLM/CCND1/PIK3CA/AKT1/BCL2/BAX/BCL2L1/PTK2B/SOD2/SOD1/GSK3B/CDK5/CEBPB/PPARA/SNCA/PRKCG/FGF21	24
BP	GO:0046394	carboxylic acid biosynthetic process	29/351	326/18903	3.25e-12	7.96e-11	3.26e-11	CYP1A2/PLA2G1B/NR1H4/CRABP2/PLA2G10/PLA2G5/CASP1/PTGS1/PTGS2/CYP1A1/ABAT/CBR1/CES1/BHMT/AKR1C3/GSTM1/GSTP1/SYK/MIF/CYP2E1/FASN/MTAP/CYP3A4/ALOX12/NR1H2/MTHFD1/CBS/FABP5/CYP2C9	29
BP	GO:0051047	positive regulation of secretion	28/351	304/18903	3.37e-12	8.22e-11	3.37e-11	RGCC/PLA2G1B/AQP1/GPER1/NR1H4/SPP1/TLR4/PLA2G10/CFTR/TLR2/PPARG/JAK2/TGFB2/ABAT/ACHE/IGF1/TGFB1/IFNG/SYK/INS/BAD/MIF/CYP19A1/CDK5/NR1H2/SNCA/PPARD/RAB5A	28
BP	GO:0016053	organic acid biosynthetic process	29/351	328/18903	3.78e-12	9.17e-11	3.76e-11	CYP1A2/PLA2G1B/NR1H4/CRABP2/PLA2G10/PLA2G5/CASP1/PTGS1/PTGS2/CYP1A1/ABAT/CBR1/CES1/BHMT/AKR1C3/GSTM1/GSTP1/SYK/MIF/CYP2E1/FASN/MTAP/CYP3A4/ALOX12/NR1H2/MTHFD1/CBS/FABP5/CYP2C9	29
BP	GO:0002683	negative regulation of immune system process	34/351	449/18903	3.94e-12	9.5e-11	3.89e-11	MMP12/PDE5A/GPER1/RARA/TLR4/LDLR/PPARG/DUSP3/DPP4/CCL2/IL2/HCK/TGFB2/SNAI2/SHH/HMOX1/TNF/AKT1/TGFB1/JAK3/CASP3/SRC/CDK6/PARP1/MAPK14/SYK/INS/MIF/CYP19A1/AHR/CEBPB/ADIPOQ/NR1H2/GPX1	34
BP	GO:1902652	secondary alcohol metabolic process	20/351	149/18903	4.95e-12	1.19e-10	4.87e-11	CYP1A2/CAT/APOBR/NR1H4/CFTR/LDLR/PON1/APOB/SEC14L2/G6PD/SULT2B1/CES1/SOD1/APP/SREBF1/CYP3A4/HMGCR/PPARD/SOAT1/CYP2C9	20
BP	GO:0050679	positive regulation of epithelial cell proliferation	24/351	224/18903	5.09e-12	1.21e-10	4.97e-11	MMP12/KDR/NME1/AR/PGF/HPN/SHH/HMOX1/PRKCA/F3/TNF/IGF1/CCND1/EGFR/VEGFA/AKT1/STAT3/FGFR1/CDC42/BAD/PDPK1/ADAM17/ARNT/RPTOR	24
BP	GO:0048145	regulation of fibroblast proliferation	16/351	87/18903	5.09e-12	1.21e-10	4.97e-11	CCNA2/CCNB1/PLA2G1B/AQP1/CDK4/ESR1/IGF1/EGFR/TP53/CDKN1A/BAX/ABL1/GSTP1/CDK6/SOD2/MIF	16
BP	GO:0050730	regulation of peptidyl-tyrosine phosphorylation	26/351	266/18903	5.35e-12	1.27e-10	5.19e-11	SOCS3/BST1/JAK2/IL2/IL6/KIT/CCL5/TNF/IGF1/EGFR/VEGFA/TP53/MTOR/TGFB1/IFNG/SRC/ABL1/SYK/PTK2B/MIF/APP/ADAM17/IL24/ADIPOQ/NOX4/GRM5	26
BP	GO:0001101	response to acid chemical	19/351	133/18903	5.53e-12	1.3e-10	5.34e-11	PCNA/RHOA/GCLC/GCLM/TNF/NQO1/EGFR/VEGFA/PIK3CA/MTOR/CASP3/MMP2/IGF1R/BCL2L1/BAD/CEBPB/TH/RPTOR/FGF21	19
BP	GO:0071456	cellular response to hypoxia	20/351	151/18903	6.36e-12	1.49e-10	6.12e-11	CCNA2/RGCC/AQP1/PPARG/HMOX1/PTGS2/RORA/VEGFA/TP53/MTOR/BCL2/SRC/NFE2L2/BAD/PIK3CB/SLC2A4/RPTOR/PPARD/CBS/SIRT2	20
BP	GO:0010001	glial cell differentiation	24/351	227/18903	6.77e-12	1.58e-10	6.48e-11	CDK1/TLR4/SOX2/RHOA/TLR2/LDLR/MAPK3/IL6/SHH/TNF/AKT1/MTOR/STAT3/TGFB1/IFNG/MAPK1/ABL1/CDK6/SOD1/GFAP/CDK5/APP/RHEB/SIRT2	24
BP	GO:0010743	regulation of macrophage derived foam cell differentiation	11/351	32/18903	7.05e-12	1.64e-10	6.71e-11	PLA2G10/NFKBIA/PLA2G5/PPARG/PLA2G2A/APOB/NFKB1/MAPK9/PPARA/ADIPOQ/NR1H2	11
BP	GO:0070542	response to fatty acid	14/351	63/18903	7.35e-12	1.7e-10	6.95e-11	CAT/NR1H4/TLR2/LDLR/CDK4/PON1/PTGS2/AKR1C1/AKR1C3/PIK3CA/SRC/BAD/SREBF1/ADIPOQ	14
BP	GO:0019932	second-messenger-mediated signaling	28/351	314/18903	7.37e-12	1.7e-10	6.95e-11	AQP1/KDR/PDE5A/PDE4D/BST1/NOS3/NOS1/TNF/ZAP70/IGF1/EGFR/VEGFA/CXCL8/MTOR/VCAM1/NOS2/SYK/INS/PTK2B/PRKACA/GSK3B/AHR/PDPK1/CHRM3/CBS/GRM5/PDK2/HINT1	28
BP	GO:0051896	regulation of protein kinase B signaling	22/351	189/18903	7.68e-12	1.76e-10	7.21e-11	GPER1/PIK3CG/TXN/F3/TNF/IGF1/AKR1C3/EGFR/MET/PIK3CA/MTOR/TGFB1/SRC/FGFR1/IGF1R/HSP90AA1/INS/PIK3CB/INSR/PPARA/NOX4/GPX1	22
BP	GO:0070371	ERK1 and ERK2 cascade	29/351	340/18903	9.19e-12	2.1e-10	8.59e-11	CDK1/KDR/GPER1/TLR4/PLA2G5/DUSP3/MAPK3/CCL2/PLA2G2A/ACTA2/PRKCA/CCL5/TNF/IGF1/CHRNA7/EGFR/TGFB1/MAPK1/SRC/ABL1/GSTP1/SYK/PTK2B/MIF/APP/ADIPOQ/NOX4/FGF21/MAP2K7	29
BP	GO:2001242	regulation of intrinsic apoptotic signaling pathway	21/351	172/18903	9.22e-12	2.1e-10	8.59e-11	SNAI2/SNAI1/PTGS2/MMP9/TP53/AKT1/BCL2/BAX/SRC/NFE2L2/BCL2L1/PARP1/INS/SOD2/BAD/PIK3CB/SOD1/LCK/MIF/GPX1/NOX1	21
BP	GO:0008585	female gonad development	17/351	105/18903	9.38e-12	2.12e-10	8.7e-11	KDR/PGR/KIT/NOS3/ESR1/AFP/VEGFA/BCL2/BAX/CASP3/SRC/MMP2/BCL2L1/SOD1/INSR/CYP19A1/CEBPB	17
BP	GO:2001236	regulation of extrinsic apoptotic signaling pathway	20/351	155/18903	1.04e-11	2.34e-10	9.59e-11	GPER1/GCLC/AR/SNAI2/NOS3/HMOX1/GCLM/TNF/IGF1/AKT1/BCL2/SRC/FGFR1/RAF1/BCL2L1/GSTP1/RELA/SERPINE1/GSK3B/GPX1	20
BP	GO:0009755	hormone-mediated signaling pathway	22/351	192/18903	1.05e-11	2.36e-10	9.68e-11	PGR/GPER1/RARA/RHOA/PPARG/THRA/AR/JAK2/ESR1/THRB/SRC/RARB/ESR2/PARP1/RXRA/RXRB/PPARA/CSNK2B/NCOA1/PPARD/ESRRA/ADIPOR2	22
BP	GO:0060326	cell chemotaxis	28/351	319/18903	1.08e-11	2.4e-10	9.83e-11	PLA2G1B/KDR/BST1/MAPK3/DPP4/CCL2/PGF/PIK3CG/IL6/TGFB2/KIT/PDE4B/ABCC1/CCL5/VEGFA/CXCL8/MET/MAPK1/FGFR1/MMP2/RAC1/VCAM1/SYK/PTK2B/SERPINE1/MIF/CYP19A1/ADAM17	28
BP	GO:0030879	mammary gland development	19/351	138/18903	1.08e-11	2.4e-10	9.83e-11	PGR/NME1/AR/JAK2/UMPS/ESR1/CCND1/VEGFA/AKT1/BAX/MAPK1/SRC/NFKB1/VDR/CYP19A1/FASN/CEBPB/GPX1/APRT	19
BP	GO:0010950	positive regulation of endopeptidase activity	21/351	174/18903	1.15e-11	2.55e-10	1.05e-10	GPER1/RHOA/NLRP3/PPARG/CTSD/JAK2/CASP1/F3/TNF/STAT3/BAX/CASP9/CYCS/SYK/BAD/BAK1/LCK/APAF1/VCP/SNCA/MAP3K5	21
BP	GO:0016049	cell growth	35/351	493/18903	1.16e-11	2.56e-10	1.05e-10	AURKA/SPP1/CRABP2/RHOA/EDNRA/IL2/TGFB2/HPN/IGFBP3/BDNF/G6PD/IGF1/HNF4A/EGFR/VEGFA/TP53/AKT1/MTOR/BCL2/TGFB1/CDKN1A/ABL1/ESR2/HSP90AA1/CDC42/INS/PTK2B/GSK3B/CDK5/APP/ADAM17/CSNK2A1/PPARA/RPTOR/PPARD	35
BP	GO:0050867	positive regulation of cell activation	34/351	467/18903	1.17e-11	2.56e-10	1.05e-10	RARA/TLR4/RHOA/NLRP3/BST1/DPP4/CCL2/JAK2/IL2/IL6/SHH/ACTA2/CCL5/TNF/ZAP70/IGF1/IGHG1/PIK3CA/AKT1/BCL2/TGFB1/CDKN1A/JAK3/IFNG/SRC/ABL1/VCAM1/SYK/BAD/ACTB/LCK/MIF/MMP8/HAVCR1	34
BP	GO:0008643	carbohydrate transport	20/351	156/18903	1.17e-11	2.56e-10	1.05e-10	SLC2A1/PLA2G1B/AQP1/OCLN/PRKCB/EDNRA/SLC5A2/SLC5A1/TNF/IGF1/AKT1/NFE2L2/MAPK14/INS/INSR/ADIPOQ/SLC2A4/FGF21/PPARD/FABP5	20
BP	GO:0045913	positive regulation of carbohydrate metabolic process	15/351	78/18903	1.21e-11	2.63e-10	1.08e-10	GPER1/IGF1/AKT1/MTOR/IFNG/SRC/NFKB1/INS/INSR/APP/ARNT/PPARA/SNCA/GPT/RPTOR	15
BP	GO:0002064	epithelial cell development	23/351	213/18903	1.22e-11	2.63e-10	1.08e-10	KDR/PGR/RARA/PDE4D/AR/EDNRA/ESR1/ACTA2/TNF/HNF4A/VEGFA/MET/AKT1/SRC/CDK6/RARB/BAD/GSK3B/FASN/PDPK1/RHEB/ADIPOQ/GPX1	23
BP	GO:0010952	positive regulation of peptidase activity	22/351	194/18903	1.3e-11	2.8e-10	1.15e-10	GPER1/RHOA/NLRP3/PPARG/CTSD/JAK2/CASP1/F3/TNF/STAT3/BAX/CASP9/CYCS/SYK/BAD/BAK1/LCK/APAF1/APP/VCP/SNCA/MAP3K5	22
BP	GO:0019221	cytokine-mediated signaling pathway	35/351	496/18903	1.38e-11	2.95e-10	1.21e-10	MMP12/NR1H4/NFKBIA/PPARG/MAPK3/CCL2/JAK1/JAK2/HCK/IL6/KIT/CASP1/CCL5/F3/TNF/CXCL8/TP53/AKT1/STAT3/JAK3/IFNG/SRC/STAT1/GSTP1/RELA/XIAP/SYK/PTK2B/PRKACA/BAD/ADAM17/ADIPOQ/NR1H2/CSNK2B/ADIPOR2	35
BP	GO:0023061	signal release	34/351	470/18903	1.39e-11	2.98e-10	1.22e-10	AQP1/GPER1/NR1H4/SLC16A1/SPP1/MAOB/PLA2G10/CFTR/PPARG/PRKCB/JAK2/IL6/PTGS2/ABAT/CCL5/TNF/HNF4A/IFNG/RAF1/NOS2/SYK/INS/BAD/MIF/GSK3B/CYP19A1/CDK5/SREBF1/ADIPOQ/SNCA/PRKCG/ABCC4/PPARD/RAB5A	34
BP	GO:0046660	female sex differentiation	18/351	124/18903	1.53e-11	3.26e-10	1.34e-10	KDR/PGR/KIT/NOS3/ESR1/AFP/VEGFA/BCL2/BAX/CASP3/SRC/MMP2/BCL2L1/BAK1/SOD1/INSR/CYP19A1/CEBPB	18
BP	GO:0043534	blood vessel endothelial cell migration	21/351	177/18903	1.61e-11	3.41e-10	1.4e-10	RGCC/KDR/RHOA/PPARG/NOS3/HMOX1/PRKCA/PTGS2/TNF/CYP1B1/VEGFA/AKT1/TGFB1/NFE2L2/FGFR1/ABL1/PTK2B/PDPK1/ADAM17/CSNK2B/GPX1	21
BP	GO:0070661	leukocyte proliferation	29/351	348/18903	1.62e-11	3.43e-10	1.4e-10	PDE5A/TLR4/BST1/HPRT1/MAPK3/JAK2/IL2/PIK3CG/IL6/KIT/SHH/CCL5/ZAP70/IGF1/TP53/BCL2/CDKN1A/BAX/JAK3/CASP3/MAPK1/BCL2L1/ABL1/GSTP1/VCAM1/SYK/MIF/AHR/CEBPB	29
BP	GO:0046545	development of primary female sexual characteristics	17/351	109/18903	1.75e-11	3.67e-10	1.5e-10	KDR/PGR/KIT/NOS3/ESR1/AFP/VEGFA/BCL2/BAX/CASP3/SRC/MMP2/BCL2L1/SOD1/INSR/CYP19A1/CEBPB	17
BP	GO:0014068	positive regulation of phosphatidylinositol 3-kinase signaling	15/351	80/18903	1.78e-11	3.72e-10	1.52e-10	CAT/KDR/GPER1/JAK2/TGFB2/KIT/CCL5/TNF/IGF1/SRC/FGFR1/IGF1R/INS/INSR/PPARD	15
BP	GO:0048015	phosphatidylinositol-mediated signaling	21/351	178/18903	1.79e-11	3.73e-10	1.53e-10	CAT/KDR/GPER1/JAK2/PIK3CG/TGFB2/KIT/CCL5/TNF/IGF1/EGFR/PIK3CA/AKT1/SRC/FGFR1/IGF1R/INS/PIK3CB/INSR/PPARD/SIRT2	21
BP	GO:0120254	olefinic compound metabolic process	20/351	160/18903	1.88e-11	3.9e-10	1.6e-10	CYP1A2/PLA2G10/PTGS1/PTGS2/CYP1A1/AKR1C1/CYP1B1/AFP/CBR1/AKR1C3/ADH1C/GSTP1/CYP2E1/CYP19A1/CYP3A4/ALOX12/CYP2C19/GPX1/GSTA1/CYP2C9	20
BP	GO:0002573	myeloid leukocyte differentiation	23/351	218/18903	1.96e-11	4.03e-10	1.65e-10	RARA/TLR4/TLR2/PPARG/KIT/PRKCA/MMP9/TNF/VEGFA/MTOR/TGFB1/IFNG/SRC/CDK6/PARP1/MAPK14/CDC42/FASN/CEBPB/APP/ADIPOQ/ESRRA/GLO1	23
BP	GO:0044706	multi-multicellular organism process	23/351	218/18903	1.96e-11	4.03e-10	1.65e-10	SLC2A1/PGR/RARA/SPP1/STS/AR/PGF/HEXB/UMPS/ESR1/PTGS2/MMP9/CYP1A1/VEGFA/AKT1/BCL2/MMP2/PARP1/CTSB/SOD1/VDR/PPARD/CBS	23
BP	GO:0002696	positive regulation of leukocyte activation	33/351	450/18903	1.97e-11	4.03e-10	1.65e-10	RARA/TLR4/RHOA/NLRP3/BST1/DPP4/CCL2/JAK2/IL2/IL6/SHH/CCL5/TNF/ZAP70/IGF1/IGHG1/PIK3CA/AKT1/BCL2/TGFB1/CDKN1A/JAK3/IFNG/SRC/ABL1/VCAM1/SYK/BAD/ACTB/LCK/MIF/MMP8/HAVCR1	33
BP	GO:0003015	heart process	25/351	261/18903	2.16e-11	4.42e-10	1.81e-10	PDE5A/PDE4D/THRA/EDNRA/JAK2/IL2/PIK3CG/TGFB2/NOS3/PDE4B/THRB/NOS1/TNF/PIK3CA/MTOR/SRC/HSP90AA1/CDC42/PRKACA/SOD1/SREBF1/NOX4/TH/GPX1/KCNH2	25
BP	GO:1903037	regulation of leukocyte cell-cell adhesion	30/351	377/18903	2.27e-11	4.62e-10	1.89e-10	PDE5A/RARA/RHOA/NLRP3/DUSP3/DPP4/CCL2/JAK2/IL2/IL6/SHH/CCL5/TNF/ZAP70/IGF1/PIK3CA/AKT1/JAK3/IFNG/CASP3/SRC/ABL1/RELA/VCAM1/SYK/BAD/ACTB/LCK/CEBPB/PPARA	30
BP	GO:0008631	intrinsic apoptotic signaling pathway in response to oxidative stress	12/351	45/18903	2.31e-11	4.68e-10	1.92e-10	JAK2/CYP1B1/AKT1/BCL2/NFE2L2/PARP1/INS/SOD2/SOD1/MAP3K5/GPX1/NOX1	12
BP	GO:0001676	long-chain fatty acid metabolic process	17/351	111/18903	2.36e-11	4.76e-10	1.95e-10	CYP1A2/PLA2G10/PTGS1/PTGS2/CYP1A1/CYP1B1/CBR1/AKR1C3/GSTM1/GSTP1/CYP2E1/CYP3A4/ALOX12/CYP2C19/GPX1/GSTA1/CYP2C9	17
BP	GO:0048017	inositol lipid-mediated signaling	21/351	182/18903	2.75e-11	5.52e-10	2.26e-10	CAT/KDR/GPER1/JAK2/PIK3CG/TGFB2/KIT/CCL5/TNF/IGF1/EGFR/PIK3CA/AKT1/SRC/FGFR1/IGF1R/INS/PIK3CB/INSR/PPARD/SIRT2	21
BP	GO:0022411	cellular component disassembly	34/351	483/18903	2.93e-11	5.87e-10	2.4e-10	TOP2A/CDK1/AURKA/MMP12/GPER1/MMP1/NFE2/DUSP3/MMP3/CMA1/PRKCB/DPP4/IL6/MMP13/SNAI2/HPN/PRKCA/MMP9/TNF/TP53/PIK3CA/TGFB1/BAX/MMP2/IGF1R/GSK3B/INSR/APAF1/CDK5/SREBF1/VCP/HSPA8/MMP8/HSPA2	34
BP	GO:0097696	receptor signaling pathway via STAT	21/351	183/18903	3.05e-11	6.08e-10	2.49e-10	CDK5R1/PPARG/SOCS3/CCL2/JAK1/JAK2/IL2/IL6/KIT/CCL5/TNF/IGF1/CYP1B1/STAT3/TGFB1/JAK3/IFNG/STAT1/PTK2B/CDK5/IL24	21
BP	GO:0070374	positive regulation of ERK1 and ERK2 cascade	23/351	223/18903	3.13e-11	6.21e-10	2.55e-10	KDR/GPER1/TLR4/PLA2G5/MAPK3/CCL2/PLA2G2A/ACTA2/PRKCA/CCL5/TNF/IGF1/CHRNA7/EGFR/TGFB1/SRC/ABL1/PTK2B/MIF/APP/NOX4/FGF21/MAP2K7	23
BP	GO:0007548	sex differentiation	26/351	288/18903	3.22e-11	6.38e-10	2.61e-10	KDR/PGR/RARA/AR/TGFB2/KIT/NOS3/SHH/ESR1/CYP1B1/CCND1/AFP/HNF4A/AKR1C3/VEGFA/BCL2/BAX/CASP3/SRC/MMP2/BCL2L1/BAK1/SOD1/INSR/CYP19A1/CEBPB	26
BP	GO:0035296	regulation of tube diameter	19/351	147/18903	3.35e-11	6.57e-10	2.69e-10	GPER1/RHOA/GCLC/EDNRA/NOS3/ACTA2/PTGS2/GCLM/NOS1/TNF/MMP2/ABL1/INS/SOD2/SOD1/CHRM3/GPX1/PPARD/CBS	19
BP	GO:0097746	blood vessel diameter maintenance	19/351	147/18903	3.35e-11	6.57e-10	2.69e-10	GPER1/RHOA/GCLC/EDNRA/NOS3/ACTA2/PTGS2/GCLM/NOS1/TNF/MMP2/ABL1/INS/SOD2/SOD1/CHRM3/GPX1/PPARD/CBS	19
BP	GO:0016042	lipid catabolic process	28/351	336/18903	3.69e-11	7.21e-10	2.95e-10	CYP1A2/PLA2G1B/SPP1/PLA2G10/PLA2G5/LDLR/STS/THRA/ACAT1/HEXB/PIK3CG/CDK4/PLA2G2A/APOB/HSD17B14/TNF/CYP1B1/CES1/AKR1C3/AKT1/INS/CYP19A1/CYP3A4/PPARA/ADIPOQ/FGF21/PPARD/SIRT2	28
BP	GO:0019369	arachidonic acid metabolic process	13/351	58/18903	3.72e-11	7.24e-10	2.97e-10	CYP1A2/PLA2G10/PTGS1/PTGS2/CYP1A1/CYP1B1/CBR1/AKR1C3/CYP2E1/ALOX12/CYP2C19/GPX1/CYP2C9	13
BP	GO:0031098	stress-activated protein kinase signaling cascade	24/351	246/18903	3.74e-11	7.26e-10	2.98e-10	TLR4/RHOA/DUSP3/MAPK3/TGFB2/TNF/EGFR/VEGFA/MAPK1/NFKB1/IGF1R/MAPK8/GSTP1/XIAP/MAPK14/PTK2B/APP/MAPK9/MAP3K5/PRDX1/MMP8/MAP2K7/MAPKAPK2/NOX1	24
BP	GO:1905952	regulation of lipid localization	21/351	185/18903	3.76e-11	7.26e-10	2.98e-10	SPP1/FABP3/PLA2G10/NFKBIA/PPARG/IL6/SHH/PON1/APOB/TNF/CES1/AKT1/NFKB1/SYK/MIF/RXRA/CYP19A1/PPARA/ADIPOQ/NR1H2/PPARD	21
BP	GO:0035150	regulation of tube size	19/351	148/18903	3.78e-11	7.28e-10	2.98e-10	GPER1/RHOA/GCLC/EDNRA/NOS3/ACTA2/PTGS2/GCLM/NOS1/TNF/MMP2/ABL1/INS/SOD2/SOD1/CHRM3/GPX1/PPARD/CBS	19
BP	GO:0010595	positive regulation of endothelial cell migration	18/351	131/18903	3.94e-11	7.56e-10	3.1e-10	KDR/PIK3CG/NOS3/HMOX1/PRKCA/PTGS2/VEGFA/MET/AKT1/TGFB1/NFE2L2/FGFR1/ABL1/RAC1/PTK2B/PIK3CB/PDPK1/ADAM17	18
BP	GO:0002068	glandular epithelial cell development	11/351	37/18903	4.3e-11	8.19e-10	3.35e-10	PGR/RARA/HNF4A/AKT1/CDK6/RARB/BAD/GSK3B/FASN/PDPK1/RHEB	11
BP	GO:0071276	cellular response to cadmium ion	11/351	37/18903	4.3e-11	8.19e-10	3.35e-10	CYP1A2/MAPK3/HMOX1/MMP9/AKR1C3/EGFR/AKT1/MAPK1/MAPK8/SOD1/MAPK9	11
BP	GO:0070372	regulation of ERK1 and ERK2 cascade	27/351	315/18903	4.4e-11	8.34e-10	3.42e-10	KDR/GPER1/TLR4/PLA2G5/DUSP3/MAPK3/CCL2/PLA2G2A/ACTA2/PRKCA/CCL5/TNF/IGF1/CHRNA7/EGFR/TGFB1/SRC/ABL1/GSTP1/SYK/PTK2B/MIF/APP/ADIPOQ/NOX4/FGF21/MAP2K7	27
BP	GO:0005996	monosaccharide metabolic process	24/351	248/18903	4.44e-11	8.39e-10	3.44e-10	SLC2A1/GCLC/IGFBP3/RORA/G6PD/TNF/IGF1/TP53/PIK3CA/AKT1/SRC/MAPK14/INS/BAD/INSR/ALDOA/PPARA/ADIPOQ/GPT/PPARD/NCOA2/FABP5/PGD/PDK2	24
BP	GO:0045936	negative regulation of phosphate metabolic process	32/351	440/18903	5e-11	9.42e-10	3.86e-10	FABP4/OCLN/PDE4D/PPARG/DUSP3/SOCS3/IL2/TGFB2/IGFBP3/WARS1/TNF/TP53/AKT1/STAT3/TGFB1/CDKN1A/BAX/IFNG/CASP3/ABL1/GSTP1/PARP1/PIK3CB/BAK1/GSK3B/PDPK1/PPARA/ADIPOQ/SNCA/HMGCR/SIRT2/YWHAG	32
BP	GO:0010563	negative regulation of phosphorus metabolic process	32/351	441/18903	5.3e-11	9.95e-10	4.08e-10	FABP4/OCLN/PDE4D/PPARG/DUSP3/SOCS3/IL2/TGFB2/IGFBP3/WARS1/TNF/TP53/AKT1/STAT3/TGFB1/CDKN1A/BAX/IFNG/CASP3/ABL1/GSTP1/PARP1/PIK3CB/BAK1/GSK3B/PDPK1/PPARA/ADIPOQ/SNCA/HMGCR/SIRT2/YWHAG	32
BP	GO:0015908	fatty acid transport	16/351	101/18903	5.44e-11	1.02e-09	4.16e-10	SLC2A1/PLA2G1B/FABP4/FABP3/CRABP2/PLA2G10/PLA2G5/PPARG/PLA2G2A/FABP7/AKT1/SYK/MIF/PPARA/PPARD/FABP5	16
BP	GO:0051235	maintenance of location	28/351	342/18903	5.58e-11	1.04e-09	4.26e-10	GPER1/PDE4D/PLA2G10/NFKBIA/PPARG/HEXB/IL6/APOB/TXN/NOS1/TNF/CES1/AKT1/BAX/NFKB1/ABL1/ALB/PTK2B/PRKACA/LCK/CDK5/PDPK1/SREBF1/PPARA/NR1H2/SNCA/PPARD/SOAT1	28
BP	GO:0007565	female pregnancy	21/351	189/18903	5.65e-11	1.05e-09	4.29e-10	SLC2A1/PGR/RARA/SPP1/STS/AR/PGF/UMPS/ESR1/PTGS2/MMP9/VEGFA/AKT1/BCL2/MMP2/PARP1/CTSB/SOD1/VDR/PPARD/CBS	21
BP	GO:0044703	multi-organism reproductive process	22/351	209/18903	5.68e-11	1.05e-09	4.29e-10	SLC2A1/PGR/RARA/SPP1/STS/AR/PGF/UMPS/ESR1/PTGS2/MMP9/CYP1A1/VEGFA/AKT1/BCL2/MMP2/PARP1/CTSB/SOD1/VDR/PPARD/CBS	22
BP	GO:0071383	cellular response to steroid hormone stimulus	22/351	209/18903	5.68e-11	1.05e-09	4.29e-10	AQP1/PGR/GPER1/RHOA/UGT1A1/AR/JAK2/ESR1/CYP1B1/AKR1C3/SRC/IGF1R/CASP9/ESR2/PARP1/EIF4E/RXRA/RXRB/PPARA/HSPA8/PPARD/ESRRA	22
BP	GO:0010594	regulation of endothelial cell migration	23/351	230/18903	5.87e-11	1.08e-09	4.42e-10	RGCC/KDR/RHOA/PPARG/PIK3CG/NOS3/HMOX1/PRKCA/PTGS2/TNF/VEGFA/MET/AKT1/TGFB1/NFE2L2/FGFR1/ABL1/RAC1/PTK2B/PIK3CB/PDPK1/ADAM17/CSNK2B	23
BP	GO:0071322	cellular response to carbohydrate stimulus	19/351	152/18903	6.06e-11	1.11e-09	4.54e-10	GPER1/NR1H4/CFTR/CMA1/PRKCB/GCLC/ERN1/GCLM/PIK3CA/IGF1R/RAF1/PRKACA/BAD/NOX4/TH/FGF21/GPX1/PPARD/MAP2K7	19
BP	GO:0008630	intrinsic apoptotic signaling pathway in response to DNA damage	16/351	102/18903	6.34e-11	1.16e-09	4.73e-10	SNAI2/HMOX1/SNAI1/TNF/TP53/BCL2/CDKN1A/BAX/BCL2L1/ABL1/CASP9/SOD2/BAD/BAK1/MIF/POLB	16
BP	GO:0010506	regulation of autophagy	28/351	344/18903	6.4e-11	1.16e-09	4.76e-10	KDR/CDK5R1/MAPK3/ERN1/HMOX1/TP53/MET/PIK3CA/AKT1/MTOR/BCL2/STAT3/IFNG/CASP3/ABL1/MAPK8/PRKACA/BAD/PIK3CB/GSK3B/GFAP/CDK5/SREBF1/RHEB/SNCA/RPTOR/ATF6/SIRT2	28
BP	GO:0043200	response to amino acid	17/351	118/18903	6.43e-11	1.16e-09	4.76e-10	PCNA/RHOA/GCLC/GCLM/TNF/NQO1/EGFR/PIK3CA/MTOR/CASP3/MMP2/IGF1R/BCL2L1/BAD/CEBPB/RPTOR/FGF21	17
BP	GO:0035270	endocrine system development	18/351	135/18903	6.57e-11	1.18e-09	4.85e-10	SOX2/THRA/MAPK3/EDNRA/IL6/SHH/CYP1B1/HNF4A/AKT1/MAPK1/RAF1/CDK6/BAD/BAK1/GSK3B/INSR/PDPK1/RHEB	18
BP	GO:1903039	positive regulation of leukocyte cell-cell adhesion	25/351	275/18903	6.72e-11	1.21e-09	4.94e-10	RARA/RHOA/NLRP3/DPP4/CCL2/JAK2/IL2/IL6/SHH/CCL5/TNF/ZAP70/IGF1/PIK3CA/AKT1/JAK3/IFNG/SRC/ABL1/RELA/VCAM1/SYK/BAD/ACTB/LCK	25
BP	GO:0008217	regulation of blood pressure	21/351	191/18903	6.89e-11	1.23e-09	5.06e-10	PDE4D/RHOA/PPARG/CMA1/AR/EDNRA/NOS3/HMOX1/ACTA2/PTGS1/PTGS2/ABAT/NOS1/TNF/KLK2/NOS2/SOD2/SOD1/PPARA/ADIPOQ/NOX1	21
BP	GO:0022409	positive regulation of cell-cell adhesion	27/351	322/18903	7.26e-11	1.29e-09	5.3e-10	RARA/SOX2/RHOA/NLRP3/DPP4/CCL2/JAK1/JAK2/IL2/IL6/SHH/CCL5/TNF/ZAP70/IGF1/PIK3CA/AKT1/JAK3/IFNG/SRC/ABL1/RELA/VCAM1/SYK/BAD/ACTB/LCK	27
BP	GO:1903131	mononuclear cell differentiation	33/351	473/18903	7.36e-11	1.31e-09	5.35e-10	RARA/RHOA/NLRP3/PPARG/IL2/TCF3/IL6/KIT/SHH/ITK/RORA/ZAP70/VEGFA/TP53/MTOR/BCL2/STAT3/BAX/JAK3/IFNG/ABL1/CDK6/VCAM1/SYK/PTK2B/BAD/BAK1/ACTB/SOD1/LCK/FASN/CEBPB/ADAM17	33
BP	GO:0015718	monocarboxylic acid transport	17/351	119/18903	7.37e-11	1.31e-09	5.35e-10	PLA2G1B/SLC16A1/PLA2G10/SLCO2B1/PLA2G5/ABCG2/SLCO1B1/PLA2G2A/SLCO1B3/PTGS2/TNF/AKR1C1/CES1/NOS2/SYK/MIF/ABCC4	17
BP	GO:0010565	regulation of cellular ketone metabolic process	18/351	136/18903	7.45e-11	1.31e-09	5.39e-10	NR1H4/FABP3/PPARG/PTGS2/UGT1A8/CES1/BHMT/AKR1C3/AKT1/INS/SREBF1/PPARA/ADIPOQ/NR1H2/SNCA/PPARD/FABP5/PDK2	18
BP	GO:0043524	negative regulation of neuron apoptotic process	19/351	154/18903	7.63e-11	1.34e-09	5.48e-10	KDR/RHOA/GCLC/CCL2/JAK2/BDNF/HMOX1/GCLM/CCND1/PIK3CA/BCL2/BAX/BCL2L1/PTK2B/SOD2/SOD1/CEBPB/SNCA/PRKCG	19
BP	GO:0008406	gonad development	23/351	233/18903	7.63e-11	1.34e-09	5.48e-10	KDR/PGR/RARA/AR/TGFB2/KIT/NOS3/ESR1/CYP1B1/CCND1/AFP/AKR1C3/VEGFA/BCL2/BAX/CASP3/SRC/MMP2/BCL2L1/SOD1/INSR/CYP19A1/CEBPB	23
BP	GO:0001558	regulation of cell growth	31/351	422/18903	7.92e-11	1.38e-09	5.67e-10	SPP1/CRABP2/RHOA/IL2/TGFB2/HPN/IGFBP3/BDNF/G6PD/IGF1/HNF4A/EGFR/VEGFA/TP53/AKT1/MTOR/BCL2/TGFB1/CDKN1A/ABL1/ESR2/CDC42/INS/PTK2B/GSK3B/CDK5/ADAM17/CSNK2A1/PPARA/RPTOR/PPARD	31
BP	GO:0099177	regulation of trans-synaptic signaling	32/351	449/18903	8.42e-11	1.47e-09	6.01e-10	GPER1/RARA/ITPKA/PRKCB/CCL2/JAK2/KIT/CA2/BDNF/PTGS2/BCHE/ACHE/TNF/CHRNA7/MAPK1/SRC/ABL1/INS/PTK2B/PRKACA/EIF4E/GSK3B/GFAP/CDK5/APP/ADIPOQ/SNCA/PRKCG/RAB5A/YWHAG/FABP5/GRM5	32
BP	GO:0045765	regulation of angiogenesis	28/351	349/18903	8.96e-11	1.55e-09	6.36e-10	RGCC/AQP1/KDR/PPARG/CMA1/PRKCB/PGF/JAK1/IL6/TGFB2/NOS3/HMOX1/PRKCA/WARS1/F3/TNF/CYP1B1/CHRNA7/VEGFA/CXCL8/STAT3/NFE2L2/STAT1/ABL1/PTK2B/SERPINE1/PIK3CB/PDPK1	28
BP	GO:0002066	columnar/cuboidal epithelial cell development	12/351	50/18903	8.98e-11	1.55e-09	6.36e-10	PGR/RARA/HNF4A/AKT1/SRC/CDK6/RARB/BAD/GSK3B/FASN/PDPK1/RHEB	12
BP	GO:1903409	reactive oxygen species biosynthetic process	13/351	62/18903	9.15e-11	1.58e-09	6.46e-10	CYP1A2/TLR4/MAOB/RHOA/MPO/CYP1A1/INS/SOD2/SOD1/PPARA/NOX4/SNCA/MMP8	13
BP	GO:0051767	nitric-oxide synthase biosynthetic process	9/351	22/18903	9.53e-11	1.63e-09	6.68e-10	KDR/TLR4/TLR2/CCL2/JAK2/JAK3/IFNG/STAT1/GSTP1	9
BP	GO:0051769	regulation of nitric-oxide synthase biosynthetic process	9/351	22/18903	9.53e-11	1.63e-09	6.68e-10	KDR/TLR4/TLR2/CCL2/JAK2/JAK3/IFNG/STAT1/GSTP1	9
BP	GO:0006720	isoprenoid metabolic process	17/351	121/18903	9.66e-11	1.65e-09	6.75e-10	CYP1A2/CRABP2/UGT1A1/UGT1A7/CYP1A1/UGT1A8/AKR1C1/CYP1B1/AKR1C3/ADH1C/CYP2E1/CYP3A4/CYP2C19/TH/HMGCR/PPARD/CYP2C9	17
BP	GO:0051251	positive regulation of lymphocyte activation	30/351	400/18903	9.79e-11	1.66e-09	6.82e-10	RARA/TLR4/RHOA/NLRP3/BST1/DPP4/CCL2/JAK2/IL2/IL6/SHH/CCL5/ZAP70/IGF1/IGHG1/PIK3CA/AKT1/BCL2/TGFB1/CDKN1A/JAK3/IFNG/SRC/ABL1/VCAM1/SYK/BAD/ACTB/LCK/MIF	30
BP	GO:0045137	development of primary sexual characteristics	23/351	238/18903	1.17e-10	1.99e-09	8.13e-10	KDR/PGR/RARA/AR/TGFB2/KIT/NOS3/ESR1/CYP1B1/CCND1/AFP/AKR1C3/VEGFA/BCL2/BAX/CASP3/SRC/MMP2/BCL2L1/SOD1/INSR/CYP19A1/CEBPB	23
BP	GO:0051099	positive regulation of binding	20/351	177/18903	1.2e-10	2.03e-09	8.33e-10	RARA/NME1/PPARG/JAK2/BDNF/PON1/MMP9/TXN/IGF1/MET/TGFB1/IFNG/ABL1/PARP1/GSK3B/CDK5/APP/MMP8/RAN/SIRT2	20
BP	GO:0051403	stress-activated MAPK cascade	23/351	239/18903	1.27e-10	2.15e-09	8.79e-10	TLR4/DUSP3/MAPK3/TGFB2/TNF/EGFR/VEGFA/MAPK1/NFKB1/IGF1R/MAPK8/GSTP1/XIAP/MAPK14/PTK2B/APP/MAPK9/MAP3K5/PRDX1/MMP8/MAP2K7/MAPKAPK2/NOX1	23
BP	GO:0010827	regulation of glucose transmembrane transport	14/351	77/18903	1.31e-10	2.19e-09	8.98e-10	PLA2G1B/OCLN/PRKCB/EDNRA/TNF/IGF1/AKT1/NFE2L2/MAPK14/INS/INSR/ADIPOQ/FGF21/FABP5	14
BP	GO:0010720	positive regulation of cell development	26/351	307/18903	1.33e-10	2.22e-09	9.09e-10	AURKA/PDE5A/GPER1/TGM2/CRABP2/ITPKA/TLR2/IL6/KIT/SHH/BDNF/TNF/VEGFA/MTOR/BCL2/TGFB1/IFNG/ABL1/RAC1/CDC42/BAD/GFAP/RHEB/ADIPOQ/SIRT2/GRM5	26
BP	GO:1901342	regulation of vasculature development	28/351	355/18903	1.33e-10	2.22e-09	9.09e-10	RGCC/AQP1/KDR/PPARG/CMA1/PRKCB/PGF/JAK1/IL6/TGFB2/NOS3/HMOX1/PRKCA/WARS1/F3/TNF/CYP1B1/CHRNA7/VEGFA/CXCL8/STAT3/NFE2L2/STAT1/ABL1/PTK2B/SERPINE1/PIK3CB/PDPK1	28
BP	GO:0034754	cellular hormone metabolic process	18/351	141/18903	1.37e-10	2.28e-09	9.32e-10	CYP1A2/SULT1A1/SPP1/CRABP2/UGT1A1/UGT1A7/SHH/ESR1/CYP1A1/UGT1A8/AKR1C1/CYP1B1/AFP/AKR1C3/ADH1C/CYP19A1/CYP3A4/CYP2C9	18
BP	GO:0030595	leukocyte chemotaxis	23/351	240/18903	1.39e-10	2.3e-09	9.4e-10	PLA2G1B/BST1/MAPK3/DPP4/CCL2/PGF/PIK3CG/IL6/TGFB2/KIT/PDE4B/CCL5/VEGFA/CXCL8/MAPK1/MMP2/RAC1/SYK/PTK2B/SERPINE1/MIF/CYP19A1/ADAM17	23
BP	GO:0010657	muscle cell apoptotic process	15/351	92/18903	1.43e-10	2.37e-09	9.7e-10	PPARG/JAK2/HMOX1/IGF1/TP53/IFNG/NFE2L2/IGF1R/HSP90AA1/PTK2B/SOD2/APAF1/PDPK1/ALOX12/MAP3K5	15
BP	GO:0008637	apoptotic mitochondrial changes	16/351	108/18903	1.54e-10	2.53e-09	1.04e-09	GPER1/GCLC/MMP9/GCLM/IGF1/TP53/AKT1/BCL2/BAX/BCL2L1/MAPK8/SOD2/BAD/BAK1/GSK3B/GPX1	16
BP	GO:0060249	anatomical structure homeostasis	27/351	333/18903	1.55e-10	2.54e-09	1.04e-09	SLC2A1/KDR/OCLN/SPP1/TLR4/LYZ/HEXB/IL6/CA2/NOS3/PRKCA/PTGS2/PROM1/VEGFA/BCL2/BAX/SRC/XIAP/SYK/ALB/PTK2B/ACTB/SOD1/ALDOA/APP/NOX4/PRDX1	27
BP	GO:0070301	cellular response to hydrogen peroxide	15/351	93/18903	1.68e-10	2.74e-09	1.12e-09	CDK1/AQP1/CAT/PCNA/ERN1/IL6/TXN/NQO1/CYP1B1/MET/SRC/NFE2L2/ABL1/RELA/MAP3K5	15
BP	GO:1904705	regulation of vascular associated smooth muscle cell proliferation	15/351	93/18903	1.68e-10	2.74e-09	1.12e-09	GPER1/RHOA/PPARG/ERN1/JAK2/HMOX1/MMP9/TNF/IGF1/CDKN1A/SRC/MMP2/SOD2/ADIPOQ/MAP3K5	15
BP	GO:0048146	positive regulation of fibroblast proliferation	12/351	53/18903	1.88e-10	3.05e-09	1.25e-09	CCNA2/CCNB1/PLA2G1B/AQP1/CDK4/ESR1/IGF1/EGFR/CDKN1A/ABL1/CDK6/MIF	12
BP	GO:0045444	fat cell differentiation	23/351	244/18903	1.93e-10	3.12e-09	1.28e-09	FABP4/GPER1/FABP3/PPARG/IL6/SNAI2/PTGS2/RORA/TNF/CCND1/AKT1/TGFB1/MAPK14/INS/SOD2/CEBPB/SREBF1/ADIPOQ/PIM1/SLC2A4/GPX1/PPARD/SIRT2	23
BP	GO:0043270	positive regulation of ion transport	25/351	289/18903	1.94e-10	3.13e-09	1.28e-09	PLA2G1B/GPER1/ABCB1/PLA2G10/CFTR/CCL2/EDNRA/ABAT/CCL5/NOS1/G6PD/AKT1/BAX/JAK3/IFNG/ABL1/BAK1/ACTB/MIF/CDK5/PDPK1/CEBPB/SNCA/KCNH2/HSPA2	25
BP	GO:0045429	positive regulation of nitric oxide biosynthetic process	11/351	42/18903	1.98e-10	3.19e-09	1.31e-09	TLR4/JAK2/PTGS2/TNF/AKT1/IFNG/HSP90AA1/PTK2B/SOD2/INSR/MMP8	11
BP	GO:1903201	regulation of oxidative stress-induced cell death	14/351	80/18903	2.23e-10	3.58e-09	1.47e-09	TLR4/MMP3/TXN/TNF/MET/AKT1/NFE2L2/ABL1/PARP1/INS/SOD2/SOD1/GPX1/NOX1	14
BP	GO:0007159	leukocyte cell-cell adhesion	30/351	414/18903	2.26e-10	3.61e-09	1.48e-09	PDE5A/RARA/RHOA/NLRP3/DUSP3/DPP4/CCL2/JAK2/IL2/IL6/SHH/CCL5/TNF/ZAP70/IGF1/PIK3CA/AKT1/JAK3/IFNG/CASP3/SRC/ABL1/RELA/VCAM1/SYK/BAD/ACTB/LCK/CEBPB/PPARA	30
BP	GO:1990874	vascular associated smooth muscle cell proliferation	15/351	95/18903	2.3e-10	3.66e-09	1.5e-09	GPER1/RHOA/PPARG/ERN1/JAK2/HMOX1/MMP9/TNF/IGF1/CDKN1A/SRC/MMP2/SOD2/ADIPOQ/MAP3K5	15
BP	GO:0014066	regulation of phosphatidylinositol 3-kinase signaling	16/351	111/18903	2.34e-10	3.72e-09	1.52e-09	CAT/KDR/GPER1/JAK2/TGFB2/KIT/CCL5/TNF/IGF1/EGFR/SRC/FGFR1/IGF1R/INS/INSR/PPARD	16
BP	GO:0010883	regulation of lipid storage	12/351	54/18903	2.37e-10	3.76e-09	1.54e-09	PLA2G10/NFKBIA/PPARG/IL6/APOB/TNF/CES1/NFKB1/SREBF1/PPARA/NR1H2/PPARD	12
BP	GO:0070663	regulation of leukocyte proliferation	24/351	269/18903	2.41e-10	3.8e-09	1.56e-09	PDE5A/TLR4/BST1/MAPK3/JAK2/IL2/IL6/KIT/SHH/CCL5/ZAP70/IGF1/BCL2/CDKN1A/JAK3/CASP3/MAPK1/BCL2L1/GSTP1/VCAM1/SYK/MIF/AHR/CEBPB	24
BP	GO:0050714	positive regulation of protein secretion	17/351	129/18903	2.71e-10	4.26e-09	1.75e-09	PLA2G1B/GPER1/NR1H4/TLR4/CFTR/TLR2/PPARG/JAK2/TGFB2/ABAT/ACHE/IGF1/TGFB1/INS/BAD/NR1H2/PPARD	17
BP	GO:0009266	response to temperature stimulus	20/351	186/18903	2.95e-10	4.63e-09	1.9e-09	NFKBIA/THRA/GCLC/NOS3/HMOX1/PTGS2/NOS1/IGF1/TRPM3/AKT1/MTOR/HSP90AA1/SOD2/PRKACA/SOD1/GSK3B/VCP/MAP2K7/MAPKAPK2/HSPA2	20
BP	GO:0043525	positive regulation of neuron apoptotic process	12/351	55/18903	2.98e-10	4.67e-09	1.91e-09	CDK5R1/RHOA/TGFB2/TNF/NQO1/TP53/BAX/CASP3/ABL1/CASP9/CDK5/MAP2K7	12
BP	GO:0032147	activation of protein kinase activity	18/351	148/18903	3.08e-10	4.8e-09	1.97e-09	RGCC/CDK5R1/JAK2/TGFB2/TXN/CCL5/IGF1/EGFR/VEGFA/PIK3CA/MTOR/SRC/ABL1/INS/PTK2B/INSR/PDPK1/RPTOR	18
BP	GO:0060047	heart contraction	23/351	250/18903	3.13e-10	4.86e-09	1.99e-09	PDE5A/PDE4D/THRA/EDNRA/JAK2/IL2/PIK3CG/TGFB2/NOS3/PDE4B/THRB/NOS1/TNF/PIK3CA/MTOR/HSP90AA1/CDC42/PRKACA/SOD1/SREBF1/TH/GPX1/KCNH2	23
BP	GO:0070665	positive regulation of leukocyte proliferation	19/351	167/18903	3.14e-10	4.86e-09	1.99e-09	TLR4/BST1/MAPK3/JAK2/IL2/IL6/KIT/SHH/CCL5/ZAP70/IGF1/BCL2/CDKN1A/JAK3/MAPK1/BCL2L1/VCAM1/SYK/MIF	19
BP	GO:0042886	amide transport	25/351	296/18903	3.22e-10	4.96e-09	2.03e-09	AQP1/GPER1/ABCB1/NR1H4/SLC16A1/ABCC5/CFTR/ABCG2/JAK2/IL6/CA2/ABCC1/ABAT/CCL5/TNF/HNF4A/IFNG/RAF1/NOS2/INS/BAD/SREBF1/TAP1/ABCC4/PPARD	25
BP	GO:0044262	cellular carbohydrate metabolic process	25/351	296/18903	3.22e-10	4.96e-09	2.03e-09	GPER1/NDST1/ITPKA/IGFBP3/RORA/IGF1/TP53/AKT1/MTOR/STAT3/SRC/INS/PTK2B/BAD/GSK3B/INSR/PPARA/ADIPOQ/SNCA/GPT/RPTOR/NCOA2/PGD/PDK2/SI	25
BP	GO:0045766	positive regulation of angiogenesis	20/351	187/18903	3.25e-10	4.97e-09	2.04e-09	AQP1/KDR/CMA1/PRKCB/PGF/JAK1/NOS3/HMOX1/PRKCA/F3/CYP1B1/CHRNA7/VEGFA/CXCL8/STAT3/NFE2L2/ABL1/PTK2B/SERPINE1/PDPK1	20
BP	GO:1904018	positive regulation of vasculature development	20/351	187/18903	3.25e-10	4.97e-09	2.04e-09	AQP1/KDR/CMA1/PRKCB/PGF/JAK1/NOS3/HMOX1/PRKCA/F3/CYP1B1/CHRNA7/VEGFA/CXCL8/STAT3/NFE2L2/ABL1/PTK2B/SERPINE1/PDPK1	20
BP	GO:0050870	positive regulation of T cell activation	23/351	251/18903	3.39e-10	5.18e-09	2.12e-09	RARA/RHOA/NLRP3/DPP4/CCL2/JAK2/IL2/IL6/SHH/CCL5/ZAP70/IGF1/PIK3CA/AKT1/JAK3/IFNG/SRC/ABL1/VCAM1/SYK/BAD/ACTB/LCK	23
BP	GO:1904407	positive regulation of nitric oxide metabolic process	11/351	44/18903	3.43e-10	5.22e-09	2.14e-09	TLR4/JAK2/PTGS2/TNF/AKT1/IFNG/HSP90AA1/PTK2B/SOD2/INSR/MMP8	11
BP	GO:0050804	modulation of chemical synaptic transmission	31/351	448/18903	3.49e-10	5.3e-09	2.17e-09	GPER1/RARA/ITPKA/PRKCB/CCL2/JAK2/KIT/CA2/BDNF/PTGS2/BCHE/ACHE/TNF/CHRNA7/MAPK1/SRC/ABL1/INS/PTK2B/PRKACA/EIF4E/GSK3B/GFAP/CDK5/APP/ADIPOQ/SNCA/PRKCG/RAB5A/YWHAG/GRM5	31
BP	GO:0009408	response to heat	16/351	114/18903	3.52e-10	5.33e-09	2.18e-09	GCLC/NOS3/HMOX1/PTGS2/NOS1/IGF1/AKT1/MTOR/HSP90AA1/PRKACA/SOD1/GSK3B/VCP/MAP2K7/MAPKAPK2/HSPA2	16
BP	GO:0006006	glucose metabolic process	20/351	188/18903	3.57e-10	5.39e-09	2.21e-09	IGFBP3/RORA/G6PD/TNF/IGF1/TP53/PIK3CA/AKT1/SRC/MAPK14/INS/BAD/INSR/PPARA/ADIPOQ/GPT/PPARD/NCOA2/FABP5/PDK2	20
BP	GO:0050920	regulation of chemotaxis	22/351	230/18903	3.65e-10	5.49e-09	2.25e-09	KDR/DUSP3/BST1/MAPK3/DPP4/CCL2/PGF/IL6/CCL5/F3/VEGFA/CXCL8/MET/TGFB1/MAPK1/FGFR1/RAC1/PTK2B/SERPINE1/MIF/CYP19A1/ADAM17	22
BP	GO:0001836	release of cytochrome c from mitochondria	12/351	56/18903	3.74e-10	5.6e-09	2.29e-09	GPER1/MMP9/IGF1/TP53/AKT1/BCL2/BAX/BCL2L1/SOD2/BAD/BAK1/GPX1	12
BP	GO:0043535	regulation of blood vessel endothelial cell migration	18/351	150/18903	3.85e-10	5.75e-09	2.36e-09	RGCC/KDR/RHOA/PPARG/NOS3/HMOX1/PRKCA/PTGS2/TNF/VEGFA/AKT1/TGFB1/NFE2L2/FGFR1/ABL1/PDPK1/ADAM17/CSNK2B	18
BP	GO:0002685	regulation of leukocyte migration	22/351	231/18903	3.97e-10	5.9e-09	2.42e-09	RHOA/BST1/MAPK3/DPP4/CCL2/PGF/IL6/HMOX1/CCL5/TNF/VEGFA/CXCL8/AKT1/MAPK1/ABL1/RAC1/PTK2B/SERPINE1/MIF/CYP19A1/APP/ADAM17	22
BP	GO:0007599	hemostasis	22/351	231/18903	3.97e-10	5.9e-09	2.42e-09	TLR4/NFE2/PROS1/JAK2/PIK3CG/IL6/NOS3/SHH/PRKCA/ABAT/F3/HNF4A/PIK3CA/SRC/NFE2L2/MAPK14/SYK/SERPINE1/PIK3CB/ACTB/LCK/ALOX12	22
BP	GO:0007623	circadian rhythm	21/351	210/18903	4.08e-10	6.04e-09	2.48e-09	TOP2A/CDK1/PPARG/RORA/TNF/HNF4A/TP53/MTOR/MAPK8/PARP1/NOS2/GSK3B/AHR/SREBF1/MAPK9/PPARA/ADIPOQ/PRKCG/TH/NCOA2/DYRK1A	21
BP	GO:0015833	peptide transport	23/351	254/18903	4.29e-10	6.34e-09	2.6e-09	AQP1/GPER1/NR1H4/SLC16A1/ABCC5/CFTR/JAK2/IL6/CA2/ABCC1/ABAT/CCL5/TNF/HNF4A/IFNG/RAF1/NOS2/INS/BAD/SREBF1/TAP1/ABCC4/PPARD	23
BP	GO:1904646	cellular response to amyloid-beta	11/351	45/18903	4.47e-10	6.58e-09	2.7e-09	TLR4/ABCC1/TNF/IGF1/IGF1R/PARP1/VCAM1/GSK3B/CDK5/APP/GRM5	11
BP	GO:0014823	response to activity	13/351	70/18903	4.57e-10	6.72e-09	2.75e-09	CDK1/CAT/GCLC/IL6/GCLM/TNF/PIK3CA/MMP2/SOD2/ADIPOQ/TH/FGF21/PPARD	13
BP	GO:0006749	glutathione metabolic process	12/351	57/18903	4.65e-10	6.81e-09	2.79e-09	GCLC/GCLM/G6PD/GSTM1/NFE2L2/GSTP1/SOD2/SOD1/GPX1/GSR/GLO1/GSTA1	12
BP	GO:0051770	positive regulation of nitric-oxide synthase biosynthetic process	8/351	18/18903	4.86e-10	7.09e-09	2.91e-09	KDR/TLR4/TLR2/CCL2/JAK2/JAK3/IFNG/STAT1	8
BP	GO:0050863	regulation of T cell activation	28/351	376/18903	4.98e-10	7.25e-09	2.97e-09	PDE5A/RARA/RHOA/NLRP3/DUSP3/DPP4/CCL2/JAK2/IL2/IL6/SHH/CCL5/ZAP70/IGF1/PIK3CA/AKT1/JAK3/IFNG/CASP3/SRC/ABL1/VCAM1/SYK/BAD/ACTB/SOD1/LCK/CEBPB	28
BP	GO:0007259	receptor signaling pathway via JAK-STAT	19/351	172/18903	5.22e-10	7.55e-09	3.09e-09	CDK5R1/SOCS3/CCL2/JAK1/JAK2/IL2/IL6/KIT/CCL5/TNF/IGF1/CYP1B1/STAT3/JAK3/IFNG/STAT1/PTK2B/CDK5/IL24	19
BP	GO:0009308	amine metabolic process	16/351	117/18903	5.23e-10	7.55e-09	3.09e-09	ALDH2/NR1H4/SULT1A1/MAOB/HNMT/HPRT1/EDNRA/PNMT/TGFB2/CYP1A1/ABAT/BHMT/VCAM1/INS/SNCA/TH	16
BP	GO:0046632	alpha-beta T cell differentiation	16/351	117/18903	5.23e-10	7.55e-09	3.09e-09	RARA/RHOA/NLRP3/IL2/IL6/SHH/ITK/RORA/ZAP70/MTOR/BCL2/STAT3/JAK3/IFNG/ABL1/SYK	16
BP	GO:0006721	terpenoid metabolic process	15/351	101/18903	5.6e-10	8.04e-09	3.3e-09	CYP1A2/CRABP2/UGT1A1/UGT1A7/CYP1A1/UGT1A8/AKR1C1/CYP1B1/AKR1C3/ADH1C/CYP2E1/CYP3A4/CYP2C19/PPARD/CYP2C9	15
BP	GO:0042178	xenobiotic catabolic process	9/351	26/18903	5.6e-10	8.04e-09	3.3e-09	CYP1A2/UGT1A1/CYP1A1/NOS1/GSTM1/CYP3A4/CYP2C19/NR1I2/CYP2C9	9
BP	GO:0071346	cellular response to interferon-gamma	16/351	118/18903	5.95e-10	8.51e-09	3.49e-09	TLR4/TLR2/PPARG/CCL2/JAK1/JAK2/HCK/CASP1/CCL5/TNF/TP53/IFNG/STAT1/NOS2/CDC42/NR1H2	16
BP	GO:0071333	cellular response to glucose stimulus	17/351	136/18903	6.27e-10	8.95e-09	3.67e-09	GPER1/NR1H4/CFTR/CMA1/GCLC/ERN1/GCLM/PIK3CA/IGF1R/RAF1/PRKACA/BAD/NOX4/TH/FGF21/GPX1/PPARD	17
BP	GO:0048608	reproductive structure development	25/351	306/18903	6.47e-10	9.2e-09	3.77e-09	KDR/PGR/RARA/AR/TGFB2/KIT/NOS3/SHH/ESR1/CYP1B1/CCND1/AFP/AKR1C3/VEGFA/BCL2/BAX/CASP3/SRC/MMP2/BCL2L1/BAK1/SOD1/INSR/CYP19A1/CEBPB	25
BP	GO:0002274	myeloid leukocyte activation	22/351	237/18903	6.48e-10	9.2e-09	3.77e-09	TLR4/PLA2G10/TLR2/LDLR/JAK2/PIK3CG/IL6/KIT/HMOX1/PLA2G2A/RORA/CCL5/TNF/CXCL8/IFNG/SYK/MIF/PDPK1/APP/SNCA/MMP8/HAVCR1	22
BP	GO:1903580	positive regulation of ATP metabolic process	10/351	36/18903	7.1e-10	1e-08	4.11e-09	IGF1/MTOR/IFNG/INS/INSR/APP/ARNT/VCP/PPARA/RPTOR	10
BP	GO:0019915	lipid storage	14/351	87/18903	7.12e-10	1e-08	4.11e-09	PLA2G10/NFKBIA/PPARG/HEXB/IL6/APOB/TNF/CES1/NFKB1/SREBF1/PPARA/NR1H2/PPARD/SOAT1	14
BP	GO:0009895	negative regulation of catabolic process	26/351	332/18903	7.26e-10	1.02e-08	4.18e-09	PIK3CG/TRDMT1/SHH/HMOX1/TNF/NQO1/EGFR/TP53/MET/PIK3CA/AKT1/MTOR/BCL2/STAT3/RELA/MAPK14/NOS2/INS/CSNK2A1/PPARA/SNCA/PRKCG/HMGCR/RPTOR/SIRT2/MAPKAPK2	26
BP	GO:0045927	positive regulation of growth	23/351	261/18903	7.33e-10	1.03e-08	4.22e-09	CDK1/CRABP2/RHOA/IL2/TGFB2/HPN/BDNF/IGF1/EGFR/VEGFA/AKT1/MTOR/BCL2/MAPK14/CDC42/INS/PTK2B/INSR/ADAM17/CSNK2A1/PIM1/RPTOR/PPARD	23
BP	GO:0007162	negative regulation of cell adhesion	25/351	308/18903	7.41e-10	1.04e-08	4.24e-09	RGCC/MMP12/PDE5A/RHOA/DUSP3/JAK2/IL2/SNAI2/SHH/ABAT/CYP1B1/VEGFA/AKT1/TGFB1/JAK3/CASP3/SRC/MMP2/ABL1/SERPINE1/CEBPB/ALOX12/PPARA/ADIPOQ/ARHGDIA	25
BP	GO:0071470	cellular response to osmotic stress	11/351	47/18903	7.42e-10	1.04e-08	4.24e-09	SLC2A1/AQP1/NLRP3/CASP1/AQP5/PTGS2/MTOR/CASP3/BAD/SLC2A4/RPTOR	11
BP	GO:0071331	cellular response to hexose stimulus	17/351	138/18903	7.89e-10	1.1e-08	4.5e-09	GPER1/NR1H4/CFTR/CMA1/GCLC/ERN1/GCLM/PIK3CA/IGF1R/RAF1/PRKACA/BAD/NOX4/TH/FGF21/GPX1/PPARD	17
BP	GO:0150076	neuroinflammatory response	13/351	73/18903	7.91e-10	1.1e-08	4.5e-09	TLR2/LDLR/MMP3/JAK2/IL6/PTGS2/MMP9/TNF/IGF1/IFNG/APP/SNCA/MMP8	13
BP	GO:0072330	monocarboxylic acid biosynthetic process	21/351	218/18903	8.13e-10	1.13e-08	4.61e-09	CYP1A2/PLA2G1B/NR1H4/CRABP2/PLA2G10/PTGS1/PTGS2/CYP1A1/CBR1/CES1/AKR1C3/GSTM1/GSTP1/MIF/CYP2E1/FASN/CYP3A4/ALOX12/NR1H2/FABP5/CYP2C9	21
BP	GO:0009306	protein secretion	27/351	359/18903	8.27e-10	1.14e-08	4.68e-09	PLA2G1B/GPER1/NR1H4/SLC16A1/TLR4/CFTR/TLR2/PPARG/JAK2/IL6/TGFB2/ABAT/CCL5/ACHE/TNF/IGF1/HNF4A/TGFB1/IFNG/RAF1/NOS2/INS/BAD/SREBF1/NR1H2/HMGCR/PPARD	27
BP	GO:0046889	positive regulation of lipid biosynthetic process	14/351	88/18903	8.32e-10	1.15e-08	4.69e-09	NR1H4/FABP3/LDLR/PTGS2/TNF/AKT1/MTOR/IFNG/IGF1R/INS/SREBF1/PPARA/NR1H2/RPTOR	14
BP	GO:0061458	reproductive system development	25/351	310/18903	8.48e-10	1.16e-08	4.77e-09	KDR/PGR/RARA/AR/TGFB2/KIT/NOS3/SHH/ESR1/CYP1B1/CCND1/AFP/AKR1C3/VEGFA/BCL2/BAX/CASP3/SRC/MMP2/BCL2L1/BAK1/SOD1/INSR/CYP19A1/CEBPB	25
BP	GO:1903522	regulation of blood circulation	23/351	263/18903	8.52e-10	1.17e-08	4.78e-09	PDE5A/PDE4D/RHOA/THRA/EDNRA/JAK2/IL2/PIK3CG/TGFB2/NOS3/PDE4B/THRB/PTGS2/NOS1/TNF/MMP2/ABL1/HSP90AA1/PRKACA/SREBF1/TH/CHRM3/KCNH2	23
BP	GO:0019748	secondary metabolic process	12/351	60/18903	8.76e-10	1.2e-08	4.9e-09	CYP1A2/UGT1A7/CYP1A1/UGT1A8/AKR1C1/CYP1B1/AKR1C3/BCL2/NFE2L2/TYR/CYP3A4/TH	12
BP	GO:0035592	establishment of protein localization to extracellular region	27/351	360/18903	8.79e-10	1.2e-08	4.9e-09	PLA2G1B/GPER1/NR1H4/SLC16A1/TLR4/CFTR/TLR2/PPARG/JAK2/IL6/TGFB2/ABAT/CCL5/ACHE/TNF/IGF1/HNF4A/TGFB1/IFNG/RAF1/NOS2/INS/BAD/SREBF1/NR1H2/HMGCR/PPARD	27
BP	GO:0006694	steroid biosynthetic process	19/351	178/18903	9.38e-10	1.27e-08	5.22e-09	NR1H4/CFTR/SNAI2/APOB/SNAI1/SEC14L2/CYP1A1/G6PD/TNF/CES1/AKR1C3/IFNG/NFKB1/IGF1R/SOD1/CYP19A1/SREBF1/CYP3A4/HMGCR	19
BP	GO:2000628	regulation of miRNA metabolic process	13/351	74/18903	9.43e-10	1.28e-08	5.24e-09	RARA/PPARG/TGFB2/TNF/TP53/STAT3/TGFB1/NFKB1/RELA/SREBF1/PPARA/NR1H2/PPARD	13
BP	GO:1903706	regulation of hemopoiesis	29/351	413/18903	9.49e-10	1.28e-08	5.25e-09	RARA/TLR4/NFKBIA/RHOA/NLRP3/IL2/SNAI2/SHH/PRKCA/TNF/ZAP70/MTOR/STAT3/TGFB1/JAK3/IFNG/STAT1/ABL1/CDK6/MAPK14/SYK/PTK2B/BAD/ACTB/SOD1/CEBPB/ARNT/ADIPOQ/ESRRA	29
BP	GO:0097529	myeloid leukocyte migration	22/351	242/18903	9.63e-10	1.3e-08	5.32e-09	PLA2G1B/BST1/MAPK3/DPP4/CCL2/PGF/PIK3CG/IL6/TGFB2/KIT/PDE4B/CCL5/VEGFA/CXCL8/MAPK1/MMP2/RAC1/SYK/PTK2B/SERPINE1/MIF/CYP19A1	22
BP	GO:0032943	mononuclear cell proliferation	25/351	312/18903	9.7e-10	1.3e-08	5.33e-09	PDE5A/TLR4/BST1/HPRT1/JAK2/IL2/PIK3CG/IL6/SHH/CCL5/ZAP70/IGF1/TP53/BCL2/CDKN1A/BAX/JAK3/CASP3/BCL2L1/ABL1/VCAM1/SYK/MIF/AHR/CEBPB	25
BP	GO:0034644	cellular response to UV	14/351	89/18903	9.71e-10	1.3e-08	5.33e-09	AQP1/MMP1/PCNA/MMP3/PTGS2/MMP9/TP53/CDKN1A/BAX/MMP2/CASP9/PARP1/BAK1/RUVBL2	14
BP	GO:1901655	cellular response to ketone	15/351	105/18903	9.8e-10	1.31e-08	5.37e-09	AQP1/SPP1/CFTR/PTGER2/AR/JAK2/CDK4/CYP1B1/AKR1C3/AKT1/SRC/IGF1R/CASP9/EIF4E/AHR	15
BP	GO:0001935	endothelial cell proliferation	20/351	199/18903	9.83e-10	1.31e-08	5.37e-09	RGCC/KDR/PPARG/CCL2/ERN1/PGF/HMOX1/PRKCA/F3/TNF/VEGFA/AKT1/STAT3/FGFR1/STAT1/PIK3CB/PDPK1/ADAM17/ARNT/RPTOR	20
BP	GO:0034341	response to interferon-gamma	17/351	140/18903	9.9e-10	1.31e-08	5.38e-09	TLR4/TLR2/PPARG/CCL2/JAK1/JAK2/HCK/CASP1/CCL5/TNF/TP53/IFNG/STAT1/NOS2/CDC42/NR1H2/SNCA	17
BP	GO:0071326	cellular response to monosaccharide stimulus	17/351	140/18903	9.9e-10	1.31e-08	5.38e-09	GPER1/NR1H4/CFTR/CMA1/GCLC/ERN1/GCLM/PIK3CA/IGF1R/RAF1/PRKACA/BAD/NOX4/TH/FGF21/GPX1/PPARD	17
BP	GO:0035051	cardiocyte differentiation	18/351	159/18903	1e-09	1.33e-08	5.45e-09	CDK1/GPER1/RARA/MAPK3/EDNRA/TGFB2/G6PD/IGF1/EGFR/VEGFA/MTOR/TGFB1/MAPK1/RARB/VCAM1/CDC42/PPARA/NOX4	18
BP	GO:0048771	tissue remodeling	19/351	179/18903	1.03e-09	1.36e-08	5.58e-09	SPP1/PPARG/EDNRA/IL2/IL6/NOS3/PRKCA/TP53/TGFB1/BAX/SRC/MMP2/NFKB1/SYK/PTK2B/BAK1/VDR/NOX4/CBS	19
BP	GO:0051091	positive regulation of DNA-binding transcription factor activity	23/351	266/18903	1.06e-09	1.4e-08	5.73e-09	RGCC/PLA2G1B/CAT/TLR4/NLRP3/TLR2/PPARG/PRKCB/AR/JAK2/TCF3/IL6/KIT/SHH/ESR1/TNF/VEGFA/AKT1/STAT3/RELA/ESR2/INS/APP	23
BP	GO:0046456	icosanoid biosynthetic process	12/351	61/18903	1.07e-09	1.4e-08	5.75e-09	PLA2G1B/PLA2G10/PLA2G5/CASP1/PTGS1/PTGS2/CBR1/AKR1C3/SYK/MIF/FABP5/CYP2C9	12
BP	GO:1902893	regulation of miRNA transcription	12/351	61/18903	1.07e-09	1.4e-08	5.75e-09	RARA/PPARG/TGFB2/TNF/TP53/STAT3/TGFB1/RELA/SREBF1/PPARA/NR1H2/PPARD	12
BP	GO:0043536	positive regulation of blood vessel endothelial cell migration	13/351	75/18903	1.12e-09	1.46e-08	5.97e-09	KDR/NOS3/HMOX1/PRKCA/PTGS2/VEGFA/AKT1/TGFB1/NFE2L2/FGFR1/ABL1/PDPK1/ADAM17	13
BP	GO:0046323	glucose import	13/351	75/18903	1.12e-09	1.46e-08	5.97e-09	SLC2A1/PLA2G1B/OCLN/TNF/IGF1/AKT1/NFE2L2/MAPK14/INS/INSR/ADIPOQ/SLC2A4/FGF21	13
BP	GO:0050810	regulation of steroid biosynthetic process	13/351	75/18903	1.12e-09	1.46e-08	5.97e-09	NR1H4/SNAI2/APOB/SNAI1/SEC14L2/TNF/CES1/AKR1C3/IFNG/NFKB1/IGF1R/SOD1/SREBF1	13
BP	GO:0060191	regulation of lipase activity	14/351	90/18903	1.13e-09	1.47e-08	6e-09	PLA2G1B/RHOA/PLA2G5/EDNRA/KIT/ITK/ESR1/CCL5/EGFR/FGFR1/ABL1/PDPK1/NR1H2/SNCA	14
BP	GO:0051924	regulation of calcium ion transport	23/351	268/18903	1.23e-09	1.59e-08	6.52e-09	PLA2G1B/GPER1/PDE4D/RHOA/CCL2/PIK3CG/NOS3/PDE4B/PTGS2/CCL5/NOS1/G6PD/BCL2/BAX/JAK3/ABL1/PTK2B/PRKACA/BAK1/CDK5/PDPK1/SNCA/HSPA2	23
BP	GO:0022617	extracellular matrix disassembly	12/351	62/18903	1.31e-09	1.68e-08	6.87e-09	MMP12/MMP1/MMP3/CMA1/DPP4/IL6/MMP13/HPN/MMP9/TGFB1/MMP2/MMP8	12
BP	GO:0045428	regulation of nitric oxide biosynthetic process	12/351	62/18903	1.31e-09	1.68e-08	6.87e-09	TLR4/JAK2/PTGS2/TNF/AKT1/IFNG/RAC1/HSP90AA1/PTK2B/SOD2/INSR/MMP8	12
BP	GO:0061614	miRNA transcription	12/351	62/18903	1.31e-09	1.68e-08	6.87e-09	RARA/PPARG/TGFB2/TNF/TP53/STAT3/TGFB1/RELA/SREBF1/PPARA/NR1H2/PPARD	12
BP	GO:0030098	lymphocyte differentiation	29/351	419/18903	1.32e-09	1.69e-08	6.93e-09	RARA/RHOA/NLRP3/IL2/TCF3/IL6/KIT/SHH/ITK/RORA/ZAP70/TP53/MTOR/BCL2/STAT3/BAX/JAK3/IFNG/ABL1/CDK6/VCAM1/SYK/PTK2B/BAD/BAK1/ACTB/SOD1/LCK/ADAM17	29
BP	GO:0071692	protein localization to extracellular region	27/351	368/18903	1.42e-09	1.81e-08	7.43e-09	PLA2G1B/GPER1/NR1H4/SLC16A1/TLR4/CFTR/TLR2/PPARG/JAK2/IL6/TGFB2/ABAT/CCL5/ACHE/TNF/IGF1/HNF4A/TGFB1/IFNG/RAF1/NOS2/INS/BAD/SREBF1/NR1H2/HMGCR/PPARD	27
BP	GO:0007596	blood coagulation	21/351	225/18903	1.45e-09	1.84e-08	7.56e-09	TLR4/PROS1/JAK2/PIK3CG/IL6/NOS3/SHH/PRKCA/ABAT/F3/HNF4A/PIK3CA/SRC/NFE2L2/MAPK14/SYK/SERPINE1/PIK3CB/ACTB/LCK/ALOX12	21
BP	GO:0006692	prostanoid metabolic process	11/351	50/18903	1.51e-09	1.92e-08	7.86e-09	PLA2G10/PTGS1/PTGS2/AKR1C1/CBR1/AKR1C3/GSTM1/GSTP1/MIF/FABP5/GSTA1	11
BP	GO:0006693	prostaglandin metabolic process	11/351	50/18903	1.51e-09	1.92e-08	7.86e-09	PLA2G10/PTGS1/PTGS2/AKR1C1/CBR1/AKR1C3/GSTM1/GSTP1/MIF/FABP5/GSTA1	11
BP	GO:0006919	activation of cysteine-type endopeptidase activity involved in apoptotic process	13/351	77/18903	1.58e-09	1.99e-08	8.15e-09	PPARG/JAK2/F3/TNF/BAX/CASP9/CYCS/BAD/BAK1/LCK/APAF1/VCP/SNCA	13
BP	GO:0032757	positive regulation of interleukin-8 production	12/351	63/18903	1.59e-09	2e-08	8.2e-09	PLA2G1B/TLR4/TLR2/IL6/F3/TNF/STAT3/RELA/NOS2/SYK/SERPINE1/ADIPOQ	12
BP	GO:0006633	fatty acid biosynthetic process	18/351	164/18903	1.66e-09	2.09e-08	8.57e-09	CYP1A2/PLA2G1B/PLA2G10/PTGS1/PTGS2/CYP1A1/CBR1/AKR1C3/GSTM1/GSTP1/MIF/CYP2E1/FASN/CYP3A4/ALOX12/NR1H2/FABP5/CYP2C9	18
BP	GO:0030217	T cell differentiation	24/351	296/18903	1.67e-09	2.1e-08	8.6e-09	RARA/RHOA/NLRP3/IL2/IL6/KIT/SHH/ITK/RORA/ZAP70/TP53/MTOR/BCL2/STAT3/JAK3/IFNG/ABL1/CDK6/SYK/BAD/ACTB/SOD1/LCK/ADAM17	24
BP	GO:0032570	response to progesterone	10/351	39/18903	1.69e-09	2.11e-08	8.66e-09	TLR2/PTGER2/TGFB2/CYP1B1/TGFB1/SRC/IGF1R/BAD/SREBF1/NCOA2	10
BP	GO:0002688	regulation of leukocyte chemotaxis	16/351	127/18903	1.79e-09	2.24e-08	9.17e-09	BST1/MAPK3/DPP4/CCL2/PGF/IL6/CCL5/VEGFA/CXCL8/MAPK1/RAC1/PTK2B/SERPINE1/MIF/CYP19A1/ADAM17	16
BP	GO:0006766	vitamin metabolic process	15/351	110/18903	1.9e-09	2.37e-08	9.71e-09	SLC2A1/ALPL/GCLC/SNAI2/SNAI1/CYP1A1/ABCC1/TNF/NQO1/CBR1/AKR1C3/IFNG/NFKB1/CYP3A4/PPARD	15
BP	GO:0019318	hexose metabolic process	21/351	229/18903	2e-09	2.48e-08	1.02e-08	IGFBP3/RORA/G6PD/TNF/IGF1/TP53/PIK3CA/AKT1/SRC/MAPK14/INS/BAD/INSR/ALDOA/PPARA/ADIPOQ/GPT/PPARD/NCOA2/FABP5/PDK2	21
BP	GO:0001894	tissue homeostasis	23/351	275/18903	2.03e-09	2.51e-08	1.03e-08	SLC2A1/KDR/OCLN/SPP1/TLR4/LYZ/IL6/NOS3/PRKCA/PTGS2/PROM1/VEGFA/BCL2/BAX/SRC/XIAP/SYK/ALB/PTK2B/ACTB/SOD1/NOX4/PRDX1	23
BP	GO:0045598	regulation of fat cell differentiation	17/351	147/18903	2.12e-09	2.61e-08	1.07e-08	GPER1/PPARG/IL6/SNAI2/PTGS2/RORA/TNF/AKT1/TGFB1/MAPK14/INS/SOD2/CEBPB/ADIPOQ/PIM1/PPARD/SIRT2	17
BP	GO:0106106	cold-induced thermogenesis	17/351	147/18903	2.12e-09	2.61e-08	1.07e-08	FABP4/ALPL/TLR4/THRA/JAK2/ACHE/VEGFA/IGF1R/SYK/CEBPB/ADAM17/RHEB/ADIPOQ/NR1H2/FGF21/FABP5/ADIPOR2	17
BP	GO:0120161	regulation of cold-induced thermogenesis	17/351	147/18903	2.12e-09	2.61e-08	1.07e-08	FABP4/ALPL/TLR4/THRA/JAK2/ACHE/VEGFA/IGF1R/SYK/CEBPB/ADAM17/RHEB/ADIPOQ/NR1H2/FGF21/FABP5/ADIPOR2	17
BP	GO:0003012	muscle system process	30/351	455/18903	2.13e-09	2.61e-08	1.07e-08	PDE5A/GPER1/PDE4D/RHOA/PPARG/EDNRA/PIK3CG/KIT/NOS3/PDE4B/HMOX1/ACTA2/PRKCA/PTGS2/PTGER3/ABAT/NOS1/G6PD/TNF/IGF1/PIK3CA/MTOR/PARP1/HSP90AA1/PRKACA/SOD1/ALDOA/PPARA/CHRM3/KCNH2	30
BP	GO:0045821	positive regulation of glycolytic process	8/351	21/18903	2.15e-09	2.63e-08	1.08e-08	IGF1/MTOR/IFNG/INS/INSR/APP/ARNT/RPTOR	8
BP	GO:0050817	coagulation	21/351	230/18903	2.16e-09	2.64e-08	1.08e-08	TLR4/PROS1/JAK2/PIK3CG/IL6/NOS3/SHH/PRKCA/ABAT/F3/HNF4A/PIK3CA/SRC/NFE2L2/MAPK14/SYK/SERPINE1/PIK3CB/ACTB/LCK/ALOX12	21
BP	GO:0018958	phenol-containing compound metabolic process	15/351	111/18903	2.16e-09	2.64e-08	1.08e-08	ALDH2/SULT1A1/MAOB/HPRT1/EDNRA/PNMT/TGFB2/HPN/ABAT/BCL2/TYR/CTSB/CYP2E1/SNCA/TH	15
BP	GO:0070141	response to UV-A	7/351	14/18903	2.2e-09	2.67e-08	1.1e-08	MMP1/MMP3/MMP9/CCND1/EGFR/AKT1/MMP2	7
BP	GO:0030307	positive regulation of cell growth	18/351	167/18903	2.23e-09	2.71e-08	1.11e-08	CRABP2/RHOA/IL2/TGFB2/HPN/BDNF/IGF1/EGFR/VEGFA/AKT1/MTOR/BCL2/CDC42/INS/PTK2B/ADAM17/CSNK2A1/RPTOR	18
BP	GO:0045931	positive regulation of mitotic cell cycle	16/351	129/18903	2.26e-09	2.74e-08	1.12e-08	RGCC/CCNB1/CDK1/DUSP3/CDK4/PRKCA/CYP1A1/CCND1/EGFR/AKT1/ABL1/EIF4E/APP/ADAM17/RPTOR/HSPA2	16
BP	GO:0031331	positive regulation of cellular catabolic process	29/351	429/18903	2.27e-09	2.74e-08	1.12e-08	AURKA/KDR/MAPK3/GCLC/IL6/HMOX1/TNF/IGF1/AKT1/MTOR/BAX/IFNG/NFE2L2/INS/PTK2B/BAD/PIK3CB/GSK3B/INSR/APP/MAPK9/ARNT/VCP/PPARA/SNCA/RPTOR/FGF21/ATF6/SIRT2	29
BP	GO:0031100	animal organ regeneration	12/351	65/18903	2.32e-09	2.78e-08	1.14e-08	CCNA2/CDK1/AURKA/PCNA/UGT1A1/PGF/IL6/HMOX1/TNF/CCND1/BAK1/CEBPB	12
BP	GO:0080164	regulation of nitric oxide metabolic process	12/351	65/18903	2.32e-09	2.78e-08	1.14e-08	TLR4/JAK2/PTGS2/TNF/AKT1/IFNG/RAC1/HSP90AA1/PTK2B/SOD2/INSR/MMP8	12
BP	GO:1905953	negative regulation of lipid localization	12/351	65/18903	2.32e-09	2.78e-08	1.14e-08	PLA2G10/NFKBIA/PPARG/IL6/SHH/TNF/CES1/AKT1/NFKB1/PPARA/NR1H2/PPARD	12
BP	GO:0051054	positive regulation of DNA metabolic process	24/351	301/18903	2.34e-09	2.79e-08	1.14e-08	RGCC/CDK1/PCNA/MAPK3/IL2/IL6/TNF/CYP1B1/EGFR/AKT1/TGFB1/BAX/MAPK1/SRC/IGF1R/CDK2/PARP1/HSP90AA1/PTK2B/ACTB/NOX4/PRKCG/MAP2K7/RUVBL2	24
BP	GO:1900407	regulation of cellular response to oxidative stress	14/351	95/18903	2.35e-09	2.8e-08	1.15e-08	TLR4/MMP3/TXN/TNF/MET/AKT1/NFE2L2/ABL1/PARP1/INS/SOD2/SOD1/GPX1/NOX1	14
BP	GO:0032409	regulation of transporter activity	25/351	326/18903	2.4e-09	2.85e-08	1.17e-08	ABCB1/PDE4D/CFTR/PPARG/CCL2/EDNRA/PDE4B/PON1/MMP9/NOS1/BCL2/IFNG/INS/PTK2B/PRKACA/ACTB/RXRA/CDK5/APP/ADIPOQ/PIM1/SNCA/CHRM3/GRM5/HSPA2	25
BP	GO:0019217	regulation of fatty acid metabolic process	14/351	96/18903	2.71e-09	3.21e-08	1.32e-08	FABP3/PPARG/PTGS2/UGT1A8/AKT1/INS/SREBF1/PPARA/ADIPOQ/NR1H2/SNCA/PPARD/FABP5/PDK2	14
BP	GO:0042594	response to starvation	20/351	211/18903	2.75e-09	3.25e-08	1.33e-08	SLC2A1/MAPK3/UGT1A1/ACAT1/AKR1C3/TP53/MTOR/BCL2/CDKN1A/MAPK1/NFE2L2/IGF1R/MAPK8/ALB/SREBF1/PPARA/HSPA8/GPT/MAP3K5/RPTOR	20
BP	GO:0010517	regulation of phospholipase activity	12/351	66/18903	2.79e-09	3.28e-08	1.35e-08	PLA2G1B/PLA2G5/EDNRA/KIT/ITK/ESR1/CCL5/EGFR/FGFR1/ABL1/PDPK1/SNCA	12
BP	GO:0072577	endothelial cell apoptotic process	12/351	66/18903	2.79e-09	3.28e-08	1.35e-08	RGCC/KDR/GPER1/CCL2/TNF/AKR1C3/NFE2L2/ABL1/SERPINE1/PDPK1/MAP3K5/FGF21	12
BP	GO:0044843	cell cycle G1/S phase transition	23/351	280/18903	2.87e-09	3.38e-08	1.38e-08	CCNA2/RGCC/CCNE1/SOX2/CCL2/CDK4/CYP1A1/CCND1/EGFR/TP53/AKT1/BCL2/CDKN1A/CDK2/CDK6/EIF4E/ACTB/CDK5/ADAM17/WEE1/CDK7/RPTOR/CDK3	23
BP	GO:0045454	cell redox homeostasis	10/351	41/18903	2.88e-09	3.38e-08	1.39e-08	GCLC/NOS3/TXN/NOS1/NQO1/NFE2L2/NOS2/PRDX1/GPX1/GSR	10
BP	GO:0001890	placenta development	17/351	150/18903	2.9e-09	3.38e-08	1.39e-08	SPP1/PPARG/SOCS3/SNAI1/PTGS2/EGFR/AKT1/MAPK1/PARP1/MAPK14/CTSB/SOD1/VDR/CEBPB/ARNT/NCOA1/PPARD	17
BP	GO:0010821	regulation of mitochondrion organization	17/351	150/18903	2.9e-09	3.38e-08	1.39e-08	AURKA/KDR/GPER1/PPARG/GCLC/MMP9/IGF1/TP53/AKT1/BAX/BCL2L1/MAPK8/BAD/BAK1/GSK3B/SREBF1/GPX1	17
BP	GO:0042326	negative regulation of phosphorylation	27/351	381/18903	3.02e-09	3.52e-08	1.44e-08	FABP4/OCLN/PDE4D/PPARG/DUSP3/SOCS3/IL2/IGFBP3/WARS1/AKT1/STAT3/TGFB1/CDKN1A/BAX/IFNG/CASP3/ABL1/GSTP1/PIK3CB/BAK1/PDPK1/PPARA/ADIPOQ/SNCA/HMGCR/SIRT2/YWHAG	27
BP	GO:0046651	lymphocyte proliferation	24/351	305/18903	3.04e-09	3.53e-08	1.45e-08	PDE5A/TLR4/BST1/HPRT1/JAK2/IL2/PIK3CG/IL6/SHH/CCL5/ZAP70/IGF1/TP53/BCL2/CDKN1A/BAX/JAK3/CASP3/ABL1/VCAM1/SYK/MIF/AHR/CEBPB	24
BP	GO:0010888	negative regulation of lipid storage	8/351	22/18903	3.33e-09	3.86e-08	1.58e-08	NFKBIA/PPARG/IL6/TNF/CES1/PPARA/NR1H2/PPARD	8
BP	GO:0015909	long-chain fatty acid transport	12/351	67/18903	3.34e-09	3.86e-08	1.58e-08	SLC2A1/PLA2G1B/FABP4/FABP3/PLA2G10/PLA2G5/PPARG/PLA2G2A/AKT1/SYK/MIF/FABP5	12
BP	GO:0048708	astrocyte differentiation	13/351	82/18903	3.52e-09	4.06e-08	1.66e-08	TLR4/LDLR/MAPK3/IL6/SHH/TNF/STAT3/IFNG/MAPK1/ABL1/CDK6/GFAP/APP	13
BP	GO:1904892	regulation of receptor signaling pathway via STAT	15/351	115/18903	3.57e-09	4.1e-08	1.68e-08	CDK5R1/PPARG/SOCS3/JAK2/IL6/KIT/CCL5/TNF/CYP1B1/TGFB1/JAK3/IFNG/PTK2B/CDK5/IL24	15
BP	GO:0032642	regulation of chemokine production	14/351	98/18903	3.57e-09	4.1e-08	1.68e-08	NR1H4/TLR4/TLR2/IL6/SNAI2/HMOX1/TNF/IFNG/GSTP1/SYK/MIF/APP/ADAM17/ADIPOQ	14
BP	GO:0090068	positive regulation of cell cycle process	22/351	260/18903	3.7e-09	4.24e-08	1.74e-08	RGCC/CCNB1/CDK1/AURKA/RHOA/CDK4/CYP1A1/TNF/IGF1/CCND1/EGFR/AKT1/IGF1R/CDC42/INS/INSR/APP/ADAM17/RPTOR/SIRT2/DDX39B/HSPA2	22
BP	GO:0055074	calcium ion homeostasis	24/351	309/18903	3.93e-09	4.49e-08	1.84e-08	KDR/GPER1/ALPL/TGM2/PDE4D/PRKCB/EDNRA/HEXB/CCL5/NOS1/CHRNA7/BCL2/BAX/ABL1/PTK2B/PRKACA/PIK3CB/BAK1/LCK/VDR/PDPK1/APP/SNCA/GRM5	24
BP	GO:0060193	positive regulation of lipase activity	12/351	68/18903	3.99e-09	4.55e-08	1.87e-08	PLA2G1B/RHOA/PLA2G5/EDNRA/KIT/ITK/ESR1/CCL5/EGFR/FGFR1/PDPK1/NR1H2	12
BP	GO:0006816	calcium ion transport	29/351	440/18903	4.03e-09	4.58e-08	1.88e-08	PLA2G1B/GPER1/PDE4D/RHOA/PRKCB/CCL2/EDNRA/PIK3CG/NOS3/PDE4B/PTGS2/CCL5/NOS1/G6PD/CHRNA7/TRPM3/BCL2/BAX/JAK3/ABL1/PTK2B/PRKACA/BAK1/LCK/VDR/CDK5/PDPK1/SNCA/HSPA2	29
BP	GO:0002065	columnar/cuboidal epithelial cell differentiation	15/351	116/18903	4.03e-09	4.58e-08	1.88e-08	PGR/RARA/HNF4A/AKT1/SRC/ABL1/CDK6/RARB/SERPINE1/BAD/GSK3B/FASN/PDPK1/CEBPB/RHEB	15
BP	GO:0032602	chemokine production	14/351	99/18903	4.09e-09	4.63e-08	1.9e-08	NR1H4/TLR4/TLR2/IL6/SNAI2/HMOX1/TNF/IFNG/GSTP1/SYK/MIF/APP/ADAM17/ADIPOQ	14
BP	GO:0042176	regulation of protein catabolic process	26/351	361/18903	4.27e-09	4.83e-08	1.98e-08	AURKA/LDLR/GCLC/SHH/TNF/NQO1/EGFR/AKT1/IFNG/NFE2L2/CDK2/RELA/NOS2/HSP90AA1/INS/PRKACA/GSK3B/GFAP/MAPK9/CSNK2A1/VCP/SNCA/PRKCG/HMGCR/GPX1/SIRT2	26
BP	GO:0046631	alpha-beta T cell activation	18/351	174/18903	4.32e-09	4.88e-08	2e-08	RARA/RHOA/NLRP3/JAK2/IL2/IL6/SHH/ITK/RORA/ZAP70/MTOR/BCL2/STAT3/JAK3/IFNG/ABL1/SYK/INS	18
BP	GO:0000079	regulation of cyclin-dependent protein serine/threonine kinase activity	15/351	117/18903	4.54e-09	5.1e-08	2.09e-08	CCNA2/RGCC/CCNB1/CCNE1/CDK5R1/CCND1/EGFR/AKT1/CDKN1A/CASP3/SRC/ACTB/ADAM17/CDK7/CCNT1	15
BP	GO:0071887	leukocyte apoptotic process	15/351	117/18903	4.54e-09	5.1e-08	2.09e-08	IL2/IL6/CCL5/TP53/AKT1/BCL2/BAX/JAK3/CASP3/BCL2L1/CASP9/PIK3CB/BAK1/MIF/ADAM17	15
BP	GO:0001776	leukocyte homeostasis	14/351	100/18903	4.68e-09	5.24e-08	2.15e-08	IL2/IL6/PDE4B/AKT1/BCL2/BAX/JAK3/CASP3/ABL1/PIK3CB/BAK1/MIF/ADAM17/MTHFD1	14
BP	GO:0061180	mammary gland epithelium development	12/351	69/18903	4.75e-09	5.31e-08	2.18e-08	PGR/AR/JAK2/ESR1/CCND1/AKT1/BAX/MAPK1/SRC/VDR/CEBPB/GPX1	12
BP	GO:1904037	positive regulation of epithelial cell apoptotic process	10/351	43/18903	4.77e-09	5.31e-08	2.18e-08	RGCC/PLA2G1B/GPER1/CCL2/JAK2/IL6/HMOX1/AKR1C3/BAX/BAD	10
BP	GO:0097006	regulation of plasma lipoprotein particle levels	13/351	84/18903	4.77e-09	5.31e-08	2.18e-08	NR1H4/PLA2G10/PLA2G5/LDLR/MPO/HMOX1/PLA2G2A/APOB/PRKACA/ADIPOQ/NR1H2/FGF21/SOAT1	13
BP	GO:0016052	carbohydrate catabolic process	17/351	155/18903	4.8e-09	5.33e-08	2.18e-08	HEXB/CHIT1/IGF1/TP53/MTOR/STAT3/IFNG/INS/BAD/INSR/ALDOA/APP/ARNT/PPARA/RPTOR/PGD/SI	17
BP	GO:0032368	regulation of lipid transport	17/351	155/18903	4.8e-09	5.33e-08	2.18e-08	SPP1/FABP3/PLA2G10/NFKBIA/PPARG/SHH/PON1/CES1/AKT1/NFKB1/SYK/MIF/RXRA/CYP19A1/PPARA/ADIPOQ/NR1H2	17
BP	GO:0001933	negative regulation of protein phosphorylation	25/351	338/18903	5e-09	5.52e-08	2.26e-08	FABP4/OCLN/PDE4D/PPARG/DUSP3/SOCS3/IL2/IGFBP3/WARS1/AKT1/TGFB1/CDKN1A/BAX/IFNG/CASP3/ABL1/GSTP1/PIK3CB/BAK1/PDPK1/ADIPOQ/SNCA/HMGCR/SIRT2/YWHAG	25
BP	GO:0006790	sulfur compound metabolic process	25/351	338/18903	5e-09	5.52e-08	2.26e-08	NDST1/SULT1A1/GCLC/ACAT1/EDNRA/GCLM/LPO/G6PD/SULT2B1/BHMT/GSTM1/NFE2L2/GSTP1/SOD2/SOD1/MTAP/NOX4/SNCA/MTHFD1/GPX1/GSR/CBS/GLO1/PDK2/GSTA1	25
BP	GO:2001243	negative regulation of intrinsic apoptotic signaling pathway	14/351	101/18903	5.34e-09	5.88e-08	2.41e-08	SNAI2/SNAI1/PTGS2/MMP9/AKT1/BCL2/SRC/NFE2L2/BCL2L1/INS/SOD2/PIK3CB/MIF/GPX1	14
BP	GO:0050890	cognition	24/351	314/18903	5.39e-09	5.92e-08	2.43e-08	TLR2/LDLR/THRA/KIT/BDNF/PTGS2/BCHE/TNF/CHRNA7/EGFR/CASP3/MAPK1/SRC/ABL1/INS/INSR/CDK5/CEBPB/APP/PRKCG/TH/SLC2A4/HMGCR/GRM5	24
BP	GO:0043470	regulation of carbohydrate catabolic process	11/351	56/18903	5.46e-09	5.99e-08	2.45e-08	IGF1/TP53/MTOR/STAT3/IFNG/INS/INSR/APP/ARNT/PPARA/RPTOR	11
BP	GO:0009141	nucleoside triphosphate metabolic process	22/351	267/18903	6.04e-09	6.61e-08	2.71e-08	AK1/NME1/RHOA/UCK2/IGF1/MTOR/STAT3/TGFB1/IFNG/PARP1/INS/BAD/INSR/ALDOA/APP/ARNT/VCP/PPARA/HSPA8/RPTOR/RAN/ADK	22
BP	GO:0001678	cellular glucose homeostasis	17/351	158/18903	6.44e-09	7.03e-08	2.88e-08	GPER1/NR1H4/CFTR/CMA1/GCLC/ERN1/GCLM/PIK3CA/IGF1R/RAF1/PRKACA/BAD/NOX4/TH/FGF21/GPX1/PPARD	17
BP	GO:1904029	regulation of cyclin-dependent protein kinase activity	15/351	120/18903	6.47e-09	7.05e-08	2.89e-08	CCNA2/RGCC/CCNB1/CCNE1/CDK5R1/CCND1/EGFR/AKT1/CDKN1A/CASP3/SRC/ACTB/ADAM17/CDK7/CCNT1	15
BP	GO:0043393	regulation of protein binding	19/351	200/18903	6.64e-09	7.22e-08	2.96e-08	AURKA/MAPK3/BDNF/MMP9/AKT1/CDKN1A/BAX/SRC/ABL1/MAPK8/CDC42/PRKACA/ACTB/GSK3B/CDK5/APP/PPARA/ADIPOQ/RAN	19
BP	GO:0043388	positive regulation of DNA binding	11/351	57/18903	6.66e-09	7.22e-08	2.96e-08	NME1/PPARG/JAK2/MMP9/TXN/IGF1/TGFB1/IFNG/PARP1/MMP8/SIRT2	11
BP	GO:0043255	regulation of carbohydrate biosynthetic process	14/351	103/18903	6.92e-09	7.5e-08	3.07e-08	GPER1/IGF1/AKT1/TGFB1/NFKB1/INS/PTK2B/GSK3B/INSR/PPARA/ADIPOQ/SNCA/GPT/PDK2	14
BP	GO:0001649	osteoblast differentiation	21/351	246/18903	7.21e-09	7.79e-08	3.19e-08	CAT/ALPL/SPP1/SOX2/PPARG/IL6/SNAI2/IGFBP3/SHH/SNAI1/ACHE/TNF/IGF1/AKT1/CDK6/MAPK14/PRKACA/GSK3B/FASN/CEBPB/ESRRA	21
BP	GO:0030301	cholesterol transport	15/351	121/18903	7.27e-09	7.82e-08	3.2e-08	PLA2G10/NFKBIA/CFTR/LDLR/PPARG/SHH/PON1/APOB/AKR1C1/CES1/NFKB1/RXRA/ADIPOQ/NR1H2/SOAT1	15
BP	GO:0051101	regulation of DNA binding	15/351	121/18903	7.27e-09	7.82e-08	3.2e-08	NME1/NFKBIA/PPARG/JAK2/HMOX1/MMP9/TXN/IGF1/TGFB1/IFNG/MAPK8/PARP1/CSNK2B/MMP8/SIRT2	15
BP	GO:0010660	regulation of muscle cell apoptotic process	13/351	87/18903	7.42e-09	7.94e-08	3.25e-08	PPARG/JAK2/HMOX1/IGF1/TP53/IFNG/NFE2L2/IGF1R/PTK2B/SOD2/PDPK1/ALOX12/MAP3K5	13
BP	GO:1900182	positive regulation of protein localization to nucleus	13/351	87/18903	7.42e-09	7.94e-08	3.25e-08	CDK1/JAK2/SHH/PTGS2/AKT1/TGFB1/IFNG/SRC/PARP1/MAPK14/HSP90AA1/INS/RAN	13
BP	GO:0035265	organ growth	18/351	180/18903	7.43e-09	7.94e-08	3.25e-08	CDK1/RARA/AR/TGFB2/MMP13/SHH/ESR1/G6PD/IGF1/AKT1/BCL2/ABL1/RARB/MAPK14/SOD1/CYP19A1/PPARA/PIM1	18
BP	GO:0006775	fat-soluble vitamin metabolic process	10/351	45/18903	7.68e-09	8.19e-08	3.36e-08	SNAI2/SNAI1/CYP1A1/TNF/NQO1/CBR1/IFNG/NFKB1/CYP3A4/PPARD	10
BP	GO:0042368	vitamin D biosynthetic process	6/351	10/18903	7.75e-09	8.23e-08	3.37e-08	SNAI2/SNAI1/TNF/IFNG/NFKB1/CYP3A4	6
BP	GO:0009144	purine nucleoside triphosphate metabolic process	21/351	247/18903	7.75e-09	8.23e-08	3.37e-08	AK1/NME1/RHOA/IGF1/MTOR/STAT3/TGFB1/IFNG/PARP1/INS/BAD/INSR/ALDOA/APP/ARNT/VCP/PPARA/HSPA8/RPTOR/RAN/ADK	21
BP	GO:1990845	adaptive thermogenesis	17/351	160/18903	7.8e-09	8.27e-08	3.39e-08	FABP4/ALPL/TLR4/THRA/JAK2/ACHE/VEGFA/IGF1R/SYK/CEBPB/ADAM17/RHEB/ADIPOQ/NR1H2/FGF21/FABP5/ADIPOR2	17
BP	GO:1902882	regulation of response to oxidative stress	14/351	104/18903	7.87e-09	8.32e-08	3.41e-08	TLR4/MMP3/TXN/TNF/MET/AKT1/NFE2L2/ABL1/PARP1/INS/SOD2/SOD1/GPX1/NOX1	14
BP	GO:0001541	ovarian follicle development	11/351	58/18903	8.08e-09	8.53e-08	3.49e-08	KDR/KIT/ESR1/VEGFA/BCL2/BAX/SRC/MMP2/BCL2L1/SOD1/CEBPB	11
BP	GO:0070555	response to interleukin-1	16/351	141/18903	8.36e-09	8.81e-08	3.61e-08	MAPK3/GCLC/CCL2/IL6/PRKCA/RORA/CCL5/CXCL8/SRC/MMP2/NFKB1/RELA/CEBPB/APP/SNCA/MAP2K7	16
BP	GO:0009199	ribonucleoside triphosphate metabolic process	21/351	249/18903	8.94e-09	9.39e-08	3.85e-08	AK1/NME1/RHOA/UCK2/IGF1/MTOR/STAT3/TGFB1/IFNG/PARP1/INS/BAD/INSR/ALDOA/APP/ARNT/VCP/PPARA/HSPA8/RPTOR/RAN	21
BP	GO:0007611	learning or memory	22/351	273/18903	9.09e-09	9.53e-08	3.9e-08	TLR2/LDLR/THRA/KIT/BDNF/PTGS2/BCHE/CHRNA7/EGFR/CASP3/MAPK1/SRC/ABL1/INSR/CDK5/CEBPB/APP/PRKCG/TH/SLC2A4/HMGCR/GRM5	22
BP	GO:0071260	cellular response to mechanical stimulus	12/351	73/18903	9.27e-09	9.68e-08	3.97e-08	SLC2A1/AQP1/TLR4/MAPK3/GCLC/CASP1/PTGS2/NFKB1/IGF1R/MAPK8/BAD/BAK1	12
BP	GO:1903578	regulation of ATP metabolic process	12/351	73/18903	9.27e-09	9.68e-08	3.97e-08	IGF1/MTOR/STAT3/IFNG/PARP1/INS/INSR/APP/ARNT/VCP/PPARA/RPTOR	12
BP	GO:0000082	G1/S transition of mitotic cell cycle	21/351	250/18903	9.59e-09	9.98e-08	4.09e-08	RGCC/CCNE1/CCL2/CDK4/CYP1A1/CCND1/EGFR/TP53/AKT1/BCL2/CDKN1A/CDK2/CDK6/EIF4E/ACTB/CDK5/ADAM17/WEE1/CDK7/RPTOR/CDK3	21
BP	GO:0016485	protein processing	21/351	250/18903	9.59e-09	9.98e-08	4.09e-08	CMA1/DPP4/HPN/CASP1/SHH/BCHE/F3/KLK2/CASP3/SRC/CASP9/XIAP/PARP1/CYCS/PRKACA/SERPINE1/BAD/BAK1/APAF1/ADAM17/CASP7	21
BP	GO:0001936	regulation of endothelial cell proliferation	18/351	183/18903	9.65e-09	1e-07	4.1e-08	RGCC/KDR/PPARG/CCL2/PGF/HMOX1/PRKCA/F3/TNF/VEGFA/AKT1/STAT3/FGFR1/STAT1/PDPK1/ADAM17/ARNT/RPTOR	18
BP	GO:0046324	regulation of glucose import	11/351	59/18903	9.77e-09	1.01e-07	4.15e-08	PLA2G1B/OCLN/TNF/IGF1/AKT1/NFE2L2/MAPK14/INS/INSR/ADIPOQ/FGF21	11
BP	GO:0042113	B cell activation	25/351	350/18903	1.01e-08	1.04e-07	4.28e-08	TLR4/BST1/PRKCB/IL2/TCF3/IL6/KIT/ZAP70/IGHG1/TP53/BCL2/TGFB1/CDKN1A/BAX/JAK3/CASP3/ABL1/VCAM1/SYK/PTK2B/BAD/BAK1/MIF/AHR/ADAM17	25
BP	GO:0042391	regulation of membrane potential	28/351	431/18903	1.03e-08	1.06e-07	4.36e-08	KDR/GPER1/CFTR/GCLC/GCLM/ABAT/TNF/CHRNA7/AKT1/MTOR/BCL2/BAX/SRC/BCL2L1/ABL1/PARP1/PTK2B/SOD2/BAD/BAK1/SOD1/GSK3B/CDK5/APP/VCP/SNCA/KCNH2/GRM5	28
BP	GO:0032640	tumor necrosis factor production	18/351	184/18903	1.05e-08	1.08e-07	4.43e-08	RARA/NR1H4/TLR4/TLR2/JAK2/IL6/IGF1/CHRNA7/STAT3/IFNG/GSTP1/SYK/MIF/APP/ADIPOQ/MMP8/NFKBIL1/MAPKAPK2	18
BP	GO:0032680	regulation of tumor necrosis factor production	18/351	184/18903	1.05e-08	1.08e-07	4.43e-08	RARA/NR1H4/TLR4/TLR2/JAK2/IL6/IGF1/CHRNA7/STAT3/IFNG/GSTP1/SYK/MIF/APP/ADIPOQ/MMP8/NFKBIL1/MAPKAPK2	18
BP	GO:0009914	hormone transport	23/351	300/18903	1.07e-08	1.1e-07	4.49e-08	AQP1/GPER1/NR1H4/SLC16A1/SPP1/CFTR/PPARG/JAK2/IL6/SLCO1B1/ABAT/CCL5/TNF/HNF4A/IFNG/RAF1/NOS2/INS/BAD/CYP19A1/SREBF1/ADIPOQ/PPARD	23
BP	GO:0010586	miRNA metabolic process	13/351	90/18903	1.13e-08	1.16e-07	4.75e-08	RARA/PPARG/TGFB2/TNF/TP53/STAT3/TGFB1/NFKB1/RELA/SREBF1/PPARA/NR1H2/PPARD	13
BP	GO:0050921	positive regulation of chemotaxis	16/351	144/18903	1.14e-08	1.16e-07	4.75e-08	KDR/MAPK3/PGF/IL6/CCL5/F3/VEGFA/CXCL8/MET/TGFB1/MAPK1/FGFR1/RAC1/PTK2B/SERPINE1/ADAM17	16
BP	GO:0001952	regulation of cell-matrix adhesion	15/351	125/18903	1.14e-08	1.16e-07	4.76e-08	MMP12/KDR/RHOA/DUSP3/BST1/VEGFA/BCL2/SRC/ABL1/CDK6/RAC1/PTK2B/SERPINE1/PIK3CB/GSK3B	15
BP	GO:0010906	regulation of glucose metabolic process	14/351	107/18903	1.14e-08	1.16e-07	4.77e-08	IGFBP3/RORA/IGF1/TP53/AKT1/SRC/INS/BAD/INSR/PPARA/ADIPOQ/GPT/NCOA2/PDK2	14
BP	GO:2000351	regulation of endothelial cell apoptotic process	11/351	60/18903	1.18e-08	1.19e-07	4.89e-08	RGCC/KDR/GPER1/CCL2/TNF/AKR1C3/NFE2L2/ABL1/SERPINE1/PDPK1/FGF21	11
BP	GO:0006110	regulation of glycolytic process	10/351	47/18903	1.21e-08	1.22e-07	5e-08	IGF1/MTOR/STAT3/IFNG/INS/INSR/APP/ARNT/PPARA/RPTOR	10
BP	GO:0090199	regulation of release of cytochrome c from mitochondria	10/351	47/18903	1.21e-08	1.22e-07	5e-08	GPER1/MMP9/IGF1/TP53/AKT1/BAX/BCL2L1/BAD/BAK1/GPX1	10
BP	GO:0044106	cellular amine metabolic process	14/351	108/18903	1.29e-08	1.31e-07	5.35e-08	ALDH2/NR1H4/SULT1A1/MAOB/HNMT/HPRT1/EDNRA/PNMT/TGFB2/ABAT/BHMT/INS/SNCA/TH	14
BP	GO:0060135	maternal process involved in female pregnancy	11/351	61/18903	1.41e-08	1.42e-07	5.83e-08	PGR/SPP1/AR/ESR1/PTGS2/AKT1/PARP1/CTSB/VDR/PPARD/CBS	11
BP	GO:0090257	regulation of muscle system process	21/351	256/18903	1.46e-08	1.46e-07	5.99e-08	PDE5A/GPER1/PDE4D/RHOA/PPARG/PIK3CG/KIT/NOS3/PDE4B/PRKCA/PTGS2/ABAT/NOS1/G6PD/IGF1/PARP1/HSP90AA1/PRKACA/SOD1/PPARA/CHRM3	21
BP	GO:0033209	tumor necrosis factor-mediated signaling pathway	14/351	109/18903	1.46e-08	1.46e-07	5.99e-08	NR1H4/NFKBIA/JAK2/CASP1/TNF/TP53/STAT1/GSTP1/RELA/XIAP/SYK/PTK2B/ADAM17/ADIPOQ	14
BP	GO:0042116	macrophage activation	14/351	109/18903	1.46e-08	1.46e-07	5.99e-08	TLR4/PLA2G10/TLR2/LDLR/JAK2/IL6/RORA/TNF/IFNG/SYK/MIF/APP/SNCA/MMP8	14
BP	GO:0046031	ADP metabolic process	13/351	92/18903	1.49e-08	1.49e-07	6.1e-08	AK1/IGF1/MTOR/STAT3/IFNG/INS/BAD/INSR/ALDOA/APP/ARNT/PPARA/RPTOR	13
BP	GO:0009299	mRNA transcription	10/351	48/18903	1.5e-08	1.49e-07	6.12e-08	RARA/PPARG/THRB/TP53/STAT3/VDR/RXRA/SREBF1/NCOA1/NCOA2	10
BP	GO:0044346	fibroblast apoptotic process	8/351	26/18903	1.52e-08	1.51e-07	6.2e-08	PIK3CG/STK17B/TP53/PIK3CA/CASP3/CASP9/BAK1/CASP7	8
BP	GO:0060333	interferon-gamma-mediated signaling pathway	8/351	26/18903	1.52e-08	1.51e-07	6.2e-08	PPARG/JAK1/JAK2/HCK/TP53/IFNG/STAT1/NR1H2	8
BP	GO:0048638	regulation of developmental growth	24/351	332/18903	1.59e-08	1.58e-07	6.48e-08	CDK1/SPP1/CRABP2/AR/CDK4/BDNF/G6PD/IGF1/VEGFA/PIK3CA/AKT1/BCL2/STAT3/CDKN1A/ABL1/MAPK14/SOD1/GSK3B/INSR/CDK5/APP/PPARA/PIM1/PPARD	24
BP	GO:0071706	tumor necrosis factor superfamily cytokine production	18/351	189/18903	1.6e-08	1.58e-07	6.49e-08	RARA/NR1H4/TLR4/TLR2/JAK2/IL6/IGF1/CHRNA7/STAT3/IFNG/GSTP1/SYK/MIF/APP/ADIPOQ/MMP8/NFKBIL1/MAPKAPK2	18
BP	GO:1903555	regulation of tumor necrosis factor superfamily cytokine production	18/351	189/18903	1.6e-08	1.58e-07	6.49e-08	RARA/NR1H4/TLR4/TLR2/JAK2/IL6/IGF1/CHRNA7/STAT3/IFNG/GSTP1/SYK/MIF/APP/ADIPOQ/MMP8/NFKBIL1/MAPKAPK2	18
BP	GO:0046883	regulation of hormone secretion	20/351	234/18903	1.62e-08	1.6e-07	6.55e-08	GPER1/NR1H4/SLC16A1/SPP1/CFTR/PPARG/JAK2/IL6/ABAT/CCL5/TNF/HNF4A/IFNG/NOS2/INS/BAD/CYP19A1/SREBF1/ADIPOQ/PPARD	20
BP	GO:0046824	positive regulation of nucleocytoplasmic transport	11/351	62/18903	1.69e-08	1.66e-07	6.8e-08	CDK1/JAK2/SHH/PTGS2/TGFB1/IFNG/MAPK14/HSP90AA1/PRKACA/GSK3B/RAN	11
BP	GO:0030003	cellular cation homeostasis	30/351	499/18903	1.77e-08	1.74e-07	7.11e-08	GPER1/TGM2/PDE4D/CFTR/PRKCB/MAPK3/EDNRA/HEXB/CA2/HMOX1/CCL5/NOS1/CHRNA7/BCL2/BAX/IFNG/MAPK1/ABL1/PTK2B/PRKACA/PIK3CB/BAK1/SOD1/LCK/VDR/PDPK1/APP/SNCA/NOX1/GRM5	30
BP	GO:0032946	positive regulation of mononuclear cell proliferation	16/351	149/18903	1.86e-08	1.82e-07	7.45e-08	TLR4/BST1/JAK2/IL2/IL6/SHH/CCL5/ZAP70/IGF1/BCL2/CDKN1A/JAK3/BCL2L1/VCAM1/SYK/MIF	16
BP	GO:0006874	cellular calcium ion homeostasis	22/351	284/18903	1.86e-08	1.82e-07	7.45e-08	GPER1/TGM2/PDE4D/PRKCB/EDNRA/HEXB/CCL5/NOS1/CHRNA7/BCL2/BAX/ABL1/PTK2B/PRKACA/PIK3CB/BAK1/LCK/VDR/PDPK1/APP/SNCA/GRM5	22
BP	GO:0046326	positive regulation of glucose import	9/351	37/18903	1.86e-08	1.82e-07	7.45e-08	OCLN/IGF1/AKT1/NFE2L2/MAPK14/INS/INSR/ADIPOQ/FGF21	9
BP	GO:0044772	mitotic cell cycle phase transition	29/351	473/18903	2.01e-08	1.96e-07	8.03e-08	CCNA2/RGCC/CCNB1/CDK1/AURKA/CCNE1/ABCB1/CCL2/CDK4/CYP1A1/CCND1/EGFR/TP53/AKT1/BCL2/CDKN1A/CDK2/CDK6/EIF4E/ACTB/CDK5/APP/ADAM17/WEE1/CDK7/RPTOR/SIRT2/CDK3/HSPA2	29
BP	GO:0043154	negative regulation of cysteine-type endopeptidase activity involved in apoptotic process	12/351	78/18903	2.01e-08	1.96e-07	8.03e-08	AQP1/PTGS2/MMP9/TNF/VEGFA/AKT1/SRC/RAF1/XIAP/CSNK2A1/SNCA/GPX1	12
BP	GO:1905954	positive regulation of lipid localization	14/351	113/18903	2.33e-08	2.27e-07	9.28e-08	SPP1/FABP3/PLA2G10/NFKBIA/PPARG/PON1/APOB/CES1/NFKB1/MIF/RXRA/CYP19A1/ADIPOQ/NR1H2	14
BP	GO:0009132	nucleoside diphosphate metabolic process	15/351	132/18903	2.41e-08	2.33e-07	9.57e-08	AK1/NME1/UMPS/IGF1/MTOR/STAT3/IFNG/INS/BAD/INSR/ALDOA/APP/ARNT/PPARA/RPTOR	15
BP	GO:0006909	phagocytosis	23/351	314/18903	2.51e-08	2.42e-07	9.93e-08	RARA/TLR4/TGM2/PLA2G5/TLR2/LDLR/CCL2/HCK/TNF/IGHG1/MET/PIK3CA/IFNG/SRC/ABL1/RAC1/SYK/CDC42/SOD1/ADIPOQ/PRKCG/HAVCR1/RAB5A	23
BP	GO:0032872	regulation of stress-activated MAPK cascade	18/351	195/18903	2.61e-08	2.52e-07	1.03e-07	TLR4/DUSP3/MAPK3/TGFB2/TNF/EGFR/VEGFA/MAPK1/IGF1R/GSTP1/XIAP/PTK2B/APP/MAP3K5/PRDX1/MMP8/MAP2K7/NOX1	18
BP	GO:0009185	ribonucleoside diphosphate metabolic process	14/351	114/18903	2.62e-08	2.52e-07	1.03e-07	AK1/UMPS/IGF1/MTOR/STAT3/IFNG/INS/BAD/INSR/ALDOA/APP/ARNT/PPARA/RPTOR	14
BP	GO:0030168	platelet activation	15/351	133/18903	2.67e-08	2.57e-07	1.05e-07	TLR4/JAK2/PIK3CG/IL6/NOS3/PRKCA/ABAT/PIK3CA/SRC/MAPK14/SYK/PIK3CB/ACTB/LCK/ALOX12	15
BP	GO:0042440	pigment metabolic process	12/351	80/18903	2.7e-08	2.59e-07	1.06e-07	SLCO2B1/UGT1A1/UGT1A7/SLCO1B1/HMOX1/SLCO1B3/ABCC1/UGT1A10/UGT1A8/BCL2/TYR/FECH	12
BP	GO:0046942	carboxylic acid transport	22/351	290/18903	2.72e-08	2.6e-07	1.07e-07	PLA2G1B/SLC16A1/PLA2G10/SLCO2B1/ABCC5/PLA2G5/ABCG2/SLCO1B1/PLA2G2A/SLCO1B3/PTGS2/ABCC1/ABAT/TNF/AKR1C1/CES1/NOS2/SYK/MIF/GFAP/SNCA/ABCC4	22
BP	GO:0030225	macrophage differentiation	10/351	51/18903	2.79e-08	2.66e-07	1.09e-07	TLR2/PRKCA/MMP9/VEGFA/TGFB1/IFNG/PARP1/CDC42/APP/ADIPOQ	10
BP	GO:0009205	purine ribonucleoside triphosphate metabolic process	20/351	242/18903	2.85e-08	2.72e-07	1.12e-07	AK1/NME1/RHOA/IGF1/MTOR/STAT3/TGFB1/IFNG/PARP1/INS/BAD/INSR/ALDOA/APP/ARNT/VCP/PPARA/HSPA8/RPTOR/RAN	20
BP	GO:0046879	hormone secretion	22/351	291/18903	2.89e-08	2.75e-07	1.13e-07	AQP1/GPER1/NR1H4/SLC16A1/SPP1/CFTR/PPARG/JAK2/IL6/ABAT/CCL5/TNF/HNF4A/IFNG/RAF1/NOS2/INS/BAD/CYP19A1/SREBF1/ADIPOQ/PPARD	22
BP	GO:0032104	regulation of response to extracellular stimulus	8/351	28/18903	2.93e-08	2.78e-07	1.14e-07	NR1H4/SNAI2/BCL2/BAX/VDR/RXRA/PPARA/PRKCG	8
BP	GO:0032107	regulation of response to nutrient levels	8/351	28/18903	2.93e-08	2.78e-07	1.14e-07	NR1H4/SNAI2/BCL2/BAX/VDR/RXRA/PPARA/PRKCG	8
BP	GO:0009267	cellular response to starvation	17/351	175/18903	3.01e-08	2.85e-07	1.17e-07	SLC2A1/MAPK3/AKR1C3/TP53/MTOR/BCL2/CDKN1A/MAPK1/NFE2L2/IGF1R/MAPK8/ALB/SREBF1/PPARA/HSPA8/MAP3K5/RPTOR	17
BP	GO:0032944	regulation of mononuclear cell proliferation	20/351	243/18903	3.06e-08	2.89e-07	1.18e-07	PDE5A/TLR4/BST1/JAK2/IL2/IL6/SHH/CCL5/ZAP70/IGF1/BCL2/CDKN1A/JAK3/CASP3/BCL2L1/VCAM1/SYK/MIF/AHR/CEBPB	20
BP	GO:0006730	one-carbon metabolic process	9/351	39/18903	3.07e-08	2.89e-07	1.19e-07	CA4/CA3/CA1/CA9/CA5B/CA2/CA13/CA12/MTHFD1	9
BP	GO:0008210	estrogen metabolic process	9/351	39/18903	3.07e-08	2.89e-07	1.19e-07	CYP1A2/SULT1A1/UGT1A1/UGT1A7/CYP1A1/CYP1B1/CYP19A1/CYP3A4/CYP2C9	9
BP	GO:0120162	positive regulation of cold-induced thermogenesis	13/351	98/18903	3.24e-08	3.05e-07	1.25e-07	FABP4/ALPL/THRA/JAK2/ACHE/VEGFA/IGF1R/SYK/CEBPB/ADIPOQ/FGF21/FABP5/ADIPOR2	13
BP	GO:0015918	sterol transport	15/351	135/18903	3.27e-08	3.07e-07	1.26e-07	PLA2G10/NFKBIA/CFTR/LDLR/PPARG/SHH/PON1/APOB/AKR1C1/CES1/NFKB1/RXRA/ADIPOQ/NR1H2/SOAT1	15
BP	GO:0030656	regulation of vitamin metabolic process	6/351	12/18903	3.3e-08	3.09e-07	1.27e-07	SNAI2/SNAI1/TNF/AKR1C3/IFNG/NFKB1	6
BP	GO:0070302	regulation of stress-activated protein kinase signaling cascade	18/351	198/18903	3.31e-08	3.1e-07	1.27e-07	TLR4/DUSP3/MAPK3/TGFB2/TNF/EGFR/VEGFA/MAPK1/IGF1R/GSTP1/XIAP/PTK2B/APP/MAP3K5/PRDX1/MMP8/MAP2K7/NOX1	18
BP	GO:0015711	organic anion transport	25/351	372/18903	3.37e-08	3.15e-07	1.29e-07	SLC2A1/CA4/PLA2G1B/SLC16A1/PLA2G10/SLCO2B1/ABCC5/CFTR/PLA2G5/ABCG2/SLCO1B1/PLA2G2A/SLCO1B3/PTGS2/ABCC1/ABAT/TNF/AKR1C1/CES1/NOS2/SYK/MIF/GFAP/SNCA/ABCC4	25
BP	GO:0031016	pancreas development	12/351	82/18903	3.6e-08	3.35e-07	1.37e-07	IL6/SHH/HNF4A/MET/AKT1/CDK6/BAD/BAK1/GSK3B/INSR/PDPK1/RHEB	12
BP	GO:0021782	glial cell development	14/351	117/18903	3.66e-08	3.4e-07	1.39e-07	TLR4/TLR2/LDLR/IL6/SHH/TNF/AKT1/IFNG/CDK6/SOD1/GFAP/CDK5/APP/SIRT2	14
BP	GO:0043279	response to alkaloid	13/351	99/18903	3.67e-08	3.41e-07	1.4e-07	CCNA2/TGM2/BCHE/ABAT/NQO1/CASP3/BCL2L1/HSP90AA1/PTK2B/CDK5/CASP7/PRKCG/TH	13
BP	GO:0042307	positive regulation of protein import into nucleus	9/351	40/18903	3.9e-08	3.61e-07	1.48e-07	CDK1/JAK2/SHH/PTGS2/TGFB1/IFNG/MAPK14/HSP90AA1/RAN	9
BP	GO:0071392	cellular response to estradiol stimulus	9/351	40/18903	3.9e-08	3.61e-07	1.48e-07	CCNA2/GPER1/UGT1A1/ESR1/EGFR/MMP2/IGF1R/ESR2/RUVBL2	9
BP	GO:0007263	nitric oxide mediated signal transduction	8/351	29/18903	3.99e-08	3.66e-07	1.5e-07	PDE5A/NOS3/NOS1/EGFR/VEGFA/NOS2/INS/CBS	8
BP	GO:0042759	long-chain fatty acid biosynthetic process	8/351	29/18903	3.99e-08	3.66e-07	1.5e-07	CYP1A2/CYP1A1/GSTM1/GSTP1/CYP2E1/CYP3A4/ALOX12/CYP2C9	8
BP	GO:1902175	regulation of oxidative stress-induced intrinsic apoptotic signaling pathway	8/351	29/18903	3.99e-08	3.66e-07	1.5e-07	AKT1/NFE2L2/PARP1/INS/SOD2/SOD1/GPX1/NOX1	8
BP	GO:0034101	erythrocyte homeostasis	15/351	137/18903	3.99e-08	3.67e-07	1.5e-07	PLA2G10/THRA/JAK2/KIT/HMOX1/G6PD/VEGFA/STAT3/JAK3/CASP3/STAT1/CDK6/MAPK14/ARNT/PRDX1	15
BP	GO:0006165	nucleoside diphosphate phosphorylation	13/351	100/18903	4.15e-08	3.8e-07	1.56e-07	AK1/NME1/IGF1/MTOR/STAT3/IFNG/INS/INSR/ALDOA/APP/ARNT/PPARA/RPTOR	13
BP	GO:0042359	vitamin D metabolic process	7/351	20/18903	4.51e-08	4.12e-07	1.69e-07	SNAI2/SNAI1/CYP1A1/TNF/IFNG/NFKB1/CYP3A4	7
BP	GO:0051882	mitochondrial depolarization	7/351	20/18903	4.51e-08	4.12e-07	1.69e-07	KDR/GCLC/GCLM/BCL2/SRC/ABL1/PARP1	7
BP	GO:0006575	cellular modified amino acid metabolic process	17/351	180/18903	4.57e-08	4.16e-07	1.71e-07	PLA2G10/GCLC/HPN/GCLM/G6PD/BHMT/GSTM1/NFE2L2/GSTP1/SOD2/CTSB/SOD1/MTHFD1/GPX1/GSR/GLO1/GSTA1	17
BP	GO:0038034	signal transduction in absence of ligand	11/351	68/18903	4.61e-08	4.19e-07	1.71e-07	IL2/SNAI2/TNF/AKT1/BCL2/BAX/FGFR1/BCL2L1/BAD/BAK1/GSK3B	11
BP	GO:0097192	extrinsic apoptotic signaling pathway in absence of ligand	11/351	68/18903	4.61e-08	4.19e-07	1.71e-07	IL2/SNAI2/TNF/AKT1/BCL2/BAX/FGFR1/BCL2L1/BAD/BAK1/GSK3B	11
BP	GO:0097194	execution phase of apoptosis	12/351	84/18903	4.74e-08	4.29e-07	1.76e-07	TOP2A/GPER1/IL6/TP53/AKT1/BAX/CASP3/BCL2L1/CASP9/APAF1/CASP7/SIRT2	12
BP	GO:0061448	connective tissue development	21/351	274/18903	4.74e-08	4.29e-07	1.76e-07	RARA/NR1H4/PPARG/THRA/MAPK3/ACAT1/CDK4/MMP13/SNAI2/ACTA2/SNAI1/PIK3CA/TGFB1/RARB/MAPK14/NCOA1/PPARD/DYRK1B/NCOA2/CBS/ESRRA	21
BP	GO:1904031	positive regulation of cyclin-dependent protein kinase activity	10/351	54/18903	4.97e-08	4.49e-07	1.84e-07	RGCC/CCNB1/CDK5R1/CCND1/EGFR/AKT1/CDKN1A/SRC/ADAM17/CCNT1	10
BP	GO:0046939	nucleotide phosphorylation	13/351	102/18903	5.28e-08	4.76e-07	1.95e-07	AK1/NME1/IGF1/MTOR/STAT3/IFNG/INS/INSR/ALDOA/APP/ARNT/PPARA/RPTOR	13
BP	GO:2000278	regulation of DNA biosynthetic process	14/351	121/18903	5.64e-08	5.07e-07	2.08e-07	RGCC/PCNA/MAPK3/TNF/CYP1B1/TP53/CDKN1A/MAPK1/SRC/HSP90AA1/PTK2B/ADIPOQ/NOX4/MAP2K7	14
BP	GO:0007204	positive regulation of cytosolic calcium ion concentration	18/351	205/18903	5.66e-08	5.08e-07	2.08e-07	PLA2G1B/GPER1/PTGER2/EDNRA/JAK2/IL2/PIK3CG/ESR1/PTGER1/PTGER3/NOS1/BCL2/BAX/JAK3/ABL1/PTK2B/BAK1/CDK5	18
BP	GO:0006584	catecholamine metabolic process	10/351	55/18903	5.97e-08	5.34e-07	2.19e-07	ALDH2/SULT1A1/MAOB/HPRT1/EDNRA/PNMT/TGFB2/ABAT/SNCA/TH	10
BP	GO:0009712	catechol-containing compound metabolic process	10/351	55/18903	5.97e-08	5.34e-07	2.19e-07	ALDH2/SULT1A1/MAOB/HPRT1/EDNRA/PNMT/TGFB2/ABAT/SNCA/TH	10
BP	GO:0010518	positive regulation of phospholipase activity	10/351	55/18903	5.97e-08	5.34e-07	2.19e-07	PLA2G1B/PLA2G5/EDNRA/KIT/ITK/ESR1/CCL5/EGFR/FGFR1/PDPK1	10
BP	GO:0072507	divalent inorganic cation homeostasis	24/351	356/18903	6.02e-08	5.36e-07	2.2e-07	KDR/GPER1/ALPL/TGM2/PDE4D/PRKCB/EDNRA/HEXB/CCL5/NOS1/CHRNA7/BCL2/BAX/ABL1/PTK2B/PRKACA/PIK3CB/BAK1/LCK/VDR/PDPK1/APP/SNCA/GRM5	24
BP	GO:0006787	porphyrin-containing compound catabolic process	6/351	13/18903	6.04e-08	5.36e-07	2.2e-07	SLCO2B1/UGT1A1/SLCO1B1/HMOX1/SLCO1B3/ABCC1	6
BP	GO:0033015	tetrapyrrole catabolic process	6/351	13/18903	6.04e-08	5.36e-07	2.2e-07	SLCO2B1/UGT1A1/SLCO1B1/HMOX1/SLCO1B3/ABCC1	6
BP	GO:0042362	fat-soluble vitamin biosynthetic process	6/351	13/18903	6.04e-08	5.36e-07	2.2e-07	SNAI2/SNAI1/TNF/IFNG/NFKB1/CYP3A4	6
BP	GO:0007260	tyrosine phosphorylation of STAT protein	12/351	86/18903	6.21e-08	5.5e-07	2.25e-07	SOCS3/JAK1/JAK2/IL2/IL6/KIT/CCL5/TNF/IGF1/JAK3/IFNG/IL24	12
BP	GO:0032722	positive regulation of chemokine production	11/351	70/18903	6.29e-08	5.57e-07	2.28e-07	TLR4/TLR2/IL6/HMOX1/TNF/IFNG/SYK/MIF/APP/ADAM17/ADIPOQ	11
BP	GO:0090087	regulation of peptide transport	17/351	184/18903	6.31e-08	5.57e-07	2.28e-07	GPER1/NR1H4/SLC16A1/CFTR/JAK2/IL6/CA2/ABAT/CCL5/TNF/HNF4A/IFNG/NOS2/INS/BAD/SREBF1/PPARD	17
BP	GO:0048167	regulation of synaptic plasticity	18/351	207/18903	6.56e-08	5.78e-07	2.37e-07	RARA/ITPKA/KIT/PTGS2/CHRNA7/MAPK1/ABL1/INS/PTK2B/GSK3B/GFAP/CDK5/APP/SNCA/PRKCG/RAB5A/YWHAG/GRM5	18
BP	GO:0010878	cholesterol storage	7/351	21/18903	6.66e-08	5.85e-07	2.4e-07	PPARG/APOB/CES1/PPARA/NR1H2/PPARD/SOAT1	7
BP	GO:0009135	purine nucleoside diphosphate metabolic process	13/351	104/18903	6.68e-08	5.85e-07	2.4e-07	AK1/IGF1/MTOR/STAT3/IFNG/INS/BAD/INSR/ALDOA/APP/ARNT/PPARA/RPTOR	13
BP	GO:0009179	purine ribonucleoside diphosphate metabolic process	13/351	104/18903	6.68e-08	5.85e-07	2.4e-07	AK1/IGF1/MTOR/STAT3/IFNG/INS/BAD/INSR/ALDOA/APP/ARNT/PPARA/RPTOR	13
BP	GO:0046425	regulation of receptor signaling pathway via JAK-STAT	13/351	104/18903	6.68e-08	5.85e-07	2.4e-07	CDK5R1/SOCS3/JAK2/IL6/KIT/CCL5/TNF/CYP1B1/JAK3/IFNG/PTK2B/CDK5/IL24	13
BP	GO:0071482	cellular response to light stimulus	14/351	123/18903	6.95e-08	6.07e-07	2.49e-07	AQP1/MMP1/PCNA/MMP3/PTGS2/MMP9/TP53/CDKN1A/BAX/MMP2/CASP9/PARP1/BAK1/RUVBL2	14
BP	GO:0034504	protein localization to nucleus	22/351	306/18903	7.06e-08	6.13e-07	2.51e-07	CDK1/MMP12/NFKBIA/JAK2/SHH/PTGS2/TXN/TP53/AKT1/STAT3/TGFB1/CDKN1A/IFNG/SRC/PARP1/MAPK14/SYK/HSP90AA1/INS/GSK3B/CDK5/RAN	22
BP	GO:0001523	retinoid metabolic process	12/351	87/18903	7.08e-08	6.13e-07	2.51e-07	CYP1A2/CRABP2/UGT1A1/UGT1A7/CYP1A1/UGT1A8/AKR1C1/CYP1B1/AKR1C3/ADH1C/CYP3A4/PPARD	12
BP	GO:0010232	vascular transport	12/351	87/18903	7.08e-08	6.13e-07	2.51e-07	SLC2A1/ABCB1/SLC16A1/SLCO2B1/ABCC5/ABCG2/SLC5A1/ABCC1/INSR/SLC2A4/ABCC4/FABP5	12
BP	GO:0014910	regulation of smooth muscle cell migration	12/351	87/18903	7.08e-08	6.13e-07	2.51e-07	TLR4/RHOA/IGFBP3/CCL5/IGF1/CYP1B1/BCL2/SRC/NFE2L2/SERPINE1/ADIPOQ/PPARD	12
BP	GO:0150104	transport across blood-brain barrier	12/351	87/18903	7.08e-08	6.13e-07	2.51e-07	SLC2A1/ABCB1/SLC16A1/SLCO2B1/ABCC5/ABCG2/SLC5A1/ABCC1/INSR/SLC2A4/ABCC4/FABP5	12
BP	GO:0010212	response to ionizing radiation	15/351	143/18903	7.11e-08	6.15e-07	2.52e-07	SNAI2/CCND1/TP53/BCL2/CDKN1A/BAX/CASP3/BCL2L1/PARP1/MAPK14/VCAM1/SOD2/BAK1/GPX1/POLB	15
BP	GO:0071715	icosanoid transport	10/351	56/18903	7.15e-08	6.16e-07	2.52e-07	PLA2G1B/PLA2G10/PLA2G5/PLA2G2A/PTGS2/ABCC1/NOS2/SYK/MIF/ABCC4	10
BP	GO:2000630	positive regulation of miRNA metabolic process	10/351	56/18903	7.15e-08	6.16e-07	2.52e-07	PPARG/TGFB2/TNF/TP53/STAT3/TGFB1/NFKB1/RELA/SREBF1/NR1H2	10
BP	GO:0033344	cholesterol efflux	11/351	71/18903	7.33e-08	6.3e-07	2.58e-07	PLA2G10/NFKBIA/PPARG/SHH/PON1/APOB/CES1/RXRA/ADIPOQ/NR1H2/SOAT1	11
BP	GO:0034767	positive regulation of ion transmembrane transport	17/351	186/18903	7.4e-08	6.35e-07	2.6e-07	PLA2G1B/GPER1/ABCB1/CFTR/CCL2/EDNRA/NOS1/G6PD/BAX/IFNG/ABL1/BAK1/CDK5/PDPK1/SNCA/KCNH2/HSPA2	17
BP	GO:0071868	cellular response to monoamine stimulus	13/351	105/18903	7.5e-08	6.42e-07	2.63e-07	TGM2/MAPK3/PDE4B/PTGER1/MAPK1/ABL1/PRKACA/GSK3B/APP/ADIPOQ/SNCA/CHRM3/SIRT2	13
BP	GO:0071870	cellular response to catecholamine stimulus	13/351	105/18903	7.5e-08	6.42e-07	2.63e-07	TGM2/MAPK3/PDE4B/PTGER1/MAPK1/ABL1/PRKACA/GSK3B/APP/ADIPOQ/SNCA/CHRM3/SIRT2	13
BP	GO:0042789	mRNA transcription by RNA polymerase II	9/351	43/18903	7.66e-08	6.54e-07	2.68e-07	RARA/PPARG/THRB/STAT3/VDR/RXRA/SREBF1/NCOA1/NCOA2	9
BP	GO:0006606	protein import into nucleus	16/351	165/18903	7.89e-08	6.73e-07	2.76e-07	CDK1/MMP12/NFKBIA/JAK2/SHH/PTGS2/TP53/AKT1/STAT3/TGFB1/CDKN1A/IFNG/MAPK14/SYK/HSP90AA1/RAN	16
BP	GO:0032370	positive regulation of lipid transport	12/351	88/18903	8.07e-08	6.87e-07	2.81e-07	SPP1/FABP3/PLA2G10/NFKBIA/PPARG/PON1/CES1/MIF/RXRA/CYP19A1/ADIPOQ/NR1H2	12
BP	GO:0042698	ovulation cycle	11/351	72/18903	8.51e-08	7.23e-07	2.96e-07	PGR/PCNA/TGFB2/NOS3/ESR1/CYP1B1/AFP/CASP3/SRC/MMP2/IGF1R	11
BP	GO:0010332	response to gamma radiation	10/351	57/18903	8.53e-08	7.23e-07	2.96e-07	TP53/BCL2/CDKN1A/BAX/BCL2L1/PARP1/SOD2/BAK1/GPX1/POLB	10
BP	GO:0032768	regulation of monooxygenase activity	10/351	57/18903	8.53e-08	7.23e-07	2.96e-07	TNF/EGFR/AKT1/IFNG/NFKB1/INS/PTK2B/PIK3CB/VDR/SNCA	10
BP	GO:1903169	regulation of calcium ion transmembrane transport	17/351	188/18903	8.65e-08	7.32e-07	3e-07	PLA2G1B/GPER1/PDE4D/PIK3CG/PDE4B/NOS1/G6PD/BCL2/BAX/ABL1/PTK2B/PRKACA/BAK1/CDK5/PDPK1/SNCA/HSPA2	17
BP	GO:0007435	salivary gland morphogenesis	8/351	32/18903	9.3e-08	7.86e-07	3.22e-07	TGM2/TGFB2/SNAI2/SHH/TNF/EGFR/TGFB1/POLB	8
BP	GO:0071478	cellular response to radiation	17/351	189/18903	9.35e-08	7.88e-07	3.23e-07	AQP1/MMP1/PCNA/MMP3/SNAI2/PTGS2/MMP9/TP53/CDKN1A/BAX/MMP2/BCL2L1/CASP9/PARP1/MAPK14/BAK1/RUVBL2	17
BP	GO:0048568	embryonic organ development	27/351	449/18903	9.36e-08	7.88e-07	3.23e-07	KDR/RARA/NDST1/SOCS3/MAPK3/EDNRA/TGFB2/KIT/HPN/SHH/SNAI1/TNF/EGFR/VEGFA/CXCL8/TP53/AKT1/TGFB1/MAPK1/RARB/CDC42/SOD1/CEBPB/ARNT/MTHFD1/TH/NCOA1	27
BP	GO:0050671	positive regulation of lymphocyte proliferation	15/351	146/18903	9.39e-08	7.89e-07	3.23e-07	TLR4/BST1/JAK2/IL2/IL6/SHH/CCL5/ZAP70/IGF1/BCL2/CDKN1A/JAK3/VCAM1/SYK/MIF	15
BP	GO:0010828	positive regulation of glucose transmembrane transport	9/351	44/18903	9.47e-08	7.94e-07	3.25e-07	OCLN/IGF1/AKT1/NFE2L2/MAPK14/INS/INSR/ADIPOQ/FGF21	9
BP	GO:0051051	negative regulation of transport	28/351	479/18903	9.69e-08	8.12e-07	3.33e-07	MAOB/PLA2G10/TLR2/PRKCB/NOS3/SHH/HMOX1/PTGS2/MMP9/PTGER3/TXN/ABAT/NOS1/TNF/AKT1/BCL2/NFKB1/RAC1/INS/PTK2B/CDK5/SREBF1/ADIPOQ/NR1H2/SNCA/HMGCR/KCNH2/FABP5	28
BP	GO:0002067	glandular epithelial cell differentiation	11/351	73/18903	9.85e-08	8.23e-07	3.37e-07	PGR/RARA/HNF4A/AKT1/CDK6/RARB/BAD/GSK3B/FASN/PDPK1/RHEB	11
BP	GO:0009812	flavonoid metabolic process	6/351	14/18903	1.04e-07	8.66e-07	3.55e-07	SULT1A1/UGT1A1/UGT1A7/CYP1A1/UGT1A10/UGT1A8	6
BP	GO:0071871	response to epinephrine	6/351	14/18903	1.04e-07	8.66e-07	3.55e-07	PDE4B/ABL1/PRKACA/ADIPOQ/SNCA/SIRT2	6
BP	GO:0016101	diterpenoid metabolic process	12/351	90/18903	1.04e-07	8.66e-07	3.55e-07	CYP1A2/CRABP2/UGT1A1/UGT1A7/CYP1A1/UGT1A8/AKR1C1/CYP1B1/AKR1C3/ADH1C/CYP3A4/PPARD	12
BP	GO:0062014	negative regulation of small molecule metabolic process	13/351	108/18903	1.05e-07	8.71e-07	3.57e-07	SNAI2/SNAI1/UGT1A8/AKR1C3/TP53/AKT1/STAT3/NFKB1/PARP1/INS/SOD1/PPARA/ADIPOQ	13
BP	GO:0071867	response to monoamine	13/351	108/18903	1.05e-07	8.71e-07	3.57e-07	TGM2/MAPK3/PDE4B/PTGER1/MAPK1/ABL1/PRKACA/GSK3B/APP/ADIPOQ/SNCA/CHRM3/SIRT2	13
BP	GO:0071869	response to catecholamine	13/351	108/18903	1.05e-07	8.71e-07	3.57e-07	TGM2/MAPK3/PDE4B/PTGER1/MAPK1/ABL1/PRKACA/GSK3B/APP/ADIPOQ/SNCA/CHRM3/SIRT2	13
BP	GO:0010959	regulation of metal ion transport	26/351	423/18903	1.06e-07	8.78e-07	3.6e-07	PLA2G1B/GPER1/PDE4D/RHOA/CCL2/PIK3CG/NOS3/PDE4B/PTGS2/CCL5/NOS1/G6PD/AKT1/BCL2/BAX/JAK3/IFNG/ABL1/PTK2B/PRKACA/BAK1/CDK5/PDPK1/SNCA/KCNH2/HSPA2	26
BP	GO:0008016	regulation of heart contraction	18/351	214/18903	1.09e-07	8.99e-07	3.68e-07	PDE5A/PDE4D/THRA/EDNRA/JAK2/IL2/PIK3CG/TGFB2/NOS3/PDE4B/THRB/NOS1/TNF/HSP90AA1/PRKACA/SREBF1/TH/KCNH2	18
BP	GO:0051170	import into nucleus	16/351	169/18903	1.1e-07	9.08e-07	3.72e-07	CDK1/MMP12/NFKBIA/JAK2/SHH/PTGS2/TP53/AKT1/STAT3/TGFB1/CDKN1A/IFNG/MAPK14/SYK/HSP90AA1/RAN	16
BP	GO:0030336	negative regulation of cell migration	24/351	368/18903	1.12e-07	9.21e-07	3.77e-07	RGCC/RHOA/PPARG/DUSP3/DPP4/CCL2/IGFBP3/SHH/HMOX1/TNF/CYP1B1/AKT1/BCL2/STAT3/TGFB1/NFE2L2/RAC1/SERPINE1/MIF/CYP19A1/IL24/ADIPOQ/CSNK2B/PPARD	24
BP	GO:0002687	positive regulation of leukocyte migration	15/351	148/18903	1.12e-07	9.24e-07	3.78e-07	RHOA/MAPK3/PGF/IL6/CCL5/TNF/VEGFA/CXCL8/MAPK1/ABL1/RAC1/PTK2B/SERPINE1/APP/ADAM17	15
BP	GO:0035924	cellular response to vascular endothelial growth factor stimulus	11/351	74/18903	1.14e-07	9.3e-07	3.81e-07	KDR/ERN1/PGF/VEGFA/PIK3CA/AKT1/RELA/MAPK14/VCAM1/PIK3CB/MAPKAPK2	11
BP	GO:0048662	negative regulation of smooth muscle cell proliferation	11/351	74/18903	1.14e-07	9.3e-07	3.81e-07	GPER1/RHOA/PPARG/NOS3/IGFBP3/HMOX1/CDKN1A/IFNG/SOD2/ADIPOQ/PPARD	11
BP	GO:2000573	positive regulation of DNA biosynthetic process	11/351	74/18903	1.14e-07	9.3e-07	3.81e-07	RGCC/PCNA/MAPK3/TNF/CYP1B1/MAPK1/SRC/HSP90AA1/PTK2B/NOX4/MAP2K7	11
BP	GO:0046683	response to organophosphorus	14/351	128/18903	1.15e-07	9.4e-07	3.85e-07	AQP1/CFTR/PIK3CG/PTGS2/AKR1C1/CYP1B1/STAT1/TYR/PTK2B/SOD1/AHR/APP/SREBF1/ADIPOQ	14
BP	GO:0043620	regulation of DNA-templated transcription in response to stress	9/351	45/18903	1.16e-07	9.47e-07	3.88e-07	HMOX1/VEGFA/TP53/NFE2L2/RELA/CEBPB/ARNT/ATF6/SIRT2	9
BP	GO:0071827	plasma lipoprotein particle organization	9/351	45/18903	1.16e-07	9.47e-07	3.88e-07	NR1H4/PLA2G10/PLA2G5/MPO/PLA2G2A/APOB/PRKACA/NR1H2/SOAT1	9
BP	GO:0046822	regulation of nucleocytoplasmic transport	13/351	109/18903	1.17e-07	9.53e-07	3.9e-07	CDK1/JAK2/SHH/PTGS2/TXN/TGFB1/IFNG/MAPK14/HSP90AA1/PRKACA/GSK3B/CDK5/RAN	13
BP	GO:0006520	cellular amino acid metabolic process	21/351	289/18903	1.18e-07	9.53e-07	3.9e-07	NR1H4/HNMT/GCLC/ACAT1/NOS3/WARS1/GCLM/ABAT/NOS1/HNF4A/BHMT/NOS2/INS/TYR/MTAP/NOX4/GPT/MTHFD1/TH/CBS/YARS1	21
BP	GO:0050670	regulation of lymphocyte proliferation	19/351	239/18903	1.18e-07	9.53e-07	3.9e-07	PDE5A/TLR4/BST1/JAK2/IL2/IL6/SHH/CCL5/ZAP70/IGF1/BCL2/CDKN1A/JAK3/CASP3/VCAM1/SYK/MIF/AHR/CEBPB	19
BP	GO:2000117	negative regulation of cysteine-type endopeptidase activity	12/351	91/18903	1.18e-07	9.53e-07	3.9e-07	AQP1/PTGS2/MMP9/TNF/VEGFA/AKT1/SRC/RAF1/XIAP/CSNK2A1/SNCA/GPX1	12
BP	GO:0050806	positive regulation of synaptic transmission	16/351	170/18903	1.2e-07	9.66e-07	3.96e-07	GPER1/CCL2/CA2/PTGS2/TNF/CHRNA7/MAPK1/ABL1/INS/PTK2B/GSK3B/GFAP/CDK5/APP/SNCA/PRKCG	16
BP	GO:0050796	regulation of insulin secretion	15/351	149/18903	1.23e-07	9.91e-07	4.06e-07	GPER1/NR1H4/SLC16A1/CFTR/JAK2/IL6/ABAT/CCL5/TNF/HNF4A/IFNG/NOS2/BAD/SREBF1/PPARD	15
BP	GO:1902105	regulation of leukocyte differentiation	22/351	317/18903	1.31e-07	1.05e-06	4.32e-07	RARA/TLR4/RHOA/NLRP3/IL2/SHH/PRKCA/TNF/ZAP70/MTOR/TGFB1/JAK3/IFNG/ABL1/CDK6/SYK/BAD/ACTB/SOD1/CEBPB/ADIPOQ/ESRRA	22
BP	GO:0022898	regulation of transmembrane transporter activity	21/351	291/18903	1.32e-07	1.06e-06	4.35e-07	ABCB1/PDE4D/CFTR/CCL2/EDNRA/PDE4B/MMP9/NOS1/BCL2/IFNG/INS/PTK2B/PRKACA/ACTB/CDK5/APP/PIM1/SNCA/CHRM3/GRM5/HSPA2	21
BP	GO:0019430	removal of superoxide radicals	7/351	23/18903	1.36e-07	1.09e-06	4.46e-07	MPO/NOS3/NQO1/NFE2L2/SOD2/SOD1/PRDX1	7
BP	GO:0060965	negative regulation of miRNA-mediated gene silencing	7/351	23/18903	1.36e-07	1.09e-06	4.46e-07	PPARG/IL6/ESR1/TNF/TP53/STAT3/TGFB1	7
BP	GO:0007254	JNK cascade	16/351	172/18903	1.41e-07	1.13e-06	4.61e-07	TLR4/DUSP3/TNF/EGFR/NFKB1/IGF1R/MAPK8/GSTP1/XIAP/PTK2B/APP/MAPK9/MAP3K5/MMP8/MAP2K7/NOX1	16
BP	GO:0035272	exocrine system development	9/351	46/18903	1.42e-07	1.14e-06	4.66e-07	TGM2/TGFB2/SNAI2/SHH/TNF/EGFR/TGFB1/INSR/POLB	9
BP	GO:0019439	aromatic compound catabolic process	28/351	489/18903	1.49e-07	1.18e-06	4.85e-07	PDE5A/MAOB/PDE4D/SLCO2B1/HNMT/HPRT1/UGT1A1/ACAT1/ERN1/IL6/TRDMT1/PDE4B/SLCO1B1/HMOX1/PON1/SLCO1B3/PRKCA/CYP1A1/ABCC1/AKT1/BAX/MAPK14/APAF1/VCP/RNASE3/MAPKAPK2/ISG20/HINT1	28
BP	GO:0044070	regulation of anion transport	12/351	93/18903	1.51e-07	1.2e-06	4.91e-07	ABCB1/PLA2G10/CFTR/CA2/ABAT/TNF/CES1/SYK/MIF/CEBPB/SNCA/GRM5	12
BP	GO:0007431	salivary gland development	8/351	34/18903	1.55e-07	1.23e-06	5.05e-07	TGM2/TGFB2/SNAI2/SHH/TNF/EGFR/TGFB1/POLB	8
BP	GO:0042573	retinoic acid metabolic process	8/351	34/18903	1.55e-07	1.23e-06	5.05e-07	CRABP2/UGT1A1/UGT1A7/CYP1A1/UGT1A8/AKR1C3/ADH1C/CYP3A4	8
BP	GO:0030183	B cell differentiation	15/351	152/18903	1.6e-07	1.27e-06	5.19e-07	IL2/TCF3/IL6/KIT/TP53/BCL2/BAX/JAK3/ABL1/VCAM1/SYK/PTK2B/BAD/BAK1/ADAM17	15
BP	GO:0001774	microglial cell activation	9/351	47/18903	1.73e-07	1.36e-06	5.59e-07	TLR2/LDLR/JAK2/IL6/TNF/IFNG/APP/SNCA/MMP8	9
BP	GO:0031018	endocrine pancreas development	9/351	47/18903	1.73e-07	1.36e-06	5.59e-07	IL6/HNF4A/AKT1/CDK6/BAD/BAK1/GSK3B/PDPK1/RHEB	9
BP	GO:0046677	response to antibiotic	9/351	47/18903	1.73e-07	1.36e-06	5.59e-07	ALPL/JAK1/JAK2/CYP1A1/TP53/CASP3/CASP9/HSP90AA1/SOD1	9
BP	GO:1902895	positive regulation of miRNA transcription	9/351	47/18903	1.73e-07	1.36e-06	5.59e-07	PPARG/TGFB2/TNF/TP53/STAT3/TGFB1/RELA/SREBF1/NR1H2	9
BP	GO:0072503	cellular divalent inorganic cation homeostasis	22/351	323/18903	1.82e-07	1.43e-06	5.84e-07	GPER1/TGM2/PDE4D/PRKCB/EDNRA/HEXB/CCL5/NOS1/CHRNA7/BCL2/BAX/ABL1/PTK2B/PRKACA/PIK3CB/BAK1/LCK/VDR/PDPK1/APP/SNCA/GRM5	22
BP	GO:0071897	DNA biosynthetic process	17/351	198/18903	1.84e-07	1.44e-06	5.9e-07	RGCC/TK1/PCNA/MAPK3/TNF/CYP1B1/TP53/CDKN1A/MAPK1/SRC/HSP90AA1/PTK2B/VCP/ADIPOQ/NOX4/POLB/MAP2K7	17
BP	GO:0060149	negative regulation of post-transcriptional gene silencing	7/351	24/18903	1.89e-07	1.48e-06	6.05e-07	PPARG/IL6/ESR1/TNF/TP53/STAT3/TGFB1	7
BP	GO:0060967	negative regulation of gene silencing by RNA	7/351	24/18903	1.89e-07	1.48e-06	6.05e-07	PPARG/IL6/ESR1/TNF/TP53/STAT3/TGFB1	7
BP	GO:1900369	negative regulation of post-transcriptional gene silencing by RNA	7/351	24/18903	1.89e-07	1.48e-06	6.05e-07	PPARG/IL6/ESR1/TNF/TP53/STAT3/TGFB1	7
BP	GO:0014909	smooth muscle cell migration	12/351	95/18903	1.91e-07	1.49e-06	6.1e-07	TLR4/RHOA/IGFBP3/CCL5/IGF1/CYP1B1/BCL2/SRC/NFE2L2/SERPINE1/ADIPOQ/PPARD	12
BP	GO:1904036	negative regulation of epithelial cell apoptotic process	10/351	62/18903	1.96e-07	1.52e-06	6.24e-07	KDR/HMOX1/BCL2/NFE2L2/IGF1R/ABL1/SERPINE1/PDPK1/PPARA/FGF21	10
BP	GO:0002526	acute inflammatory response	13/351	114/18903	2e-07	1.56e-06	6.38e-07	NLRP3/UGT1A1/PIK3CG/IL6/PTGS2/PTGER3/F3/TNF/IGHG1/GSTP1/VCAM1/INS/CEBPB	13
BP	GO:0009615	response to virus	25/351	409/18903	2.09e-07	1.62e-06	6.64e-07	MMP12/PLA2G10/NLRP3/TLR2/JAK1/JAK2/IL6/CASP1/ACTA2/APOB/CYP1A1/CCL5/TNF/BCL2/BAX/IFNG/SRC/STAT1/NFKB1/BCL2L1/RELA/CDK6/MAPK14/HSP90AA1/ISG20	25
BP	GO:0032309	icosanoid secretion	9/351	48/18903	2.1e-07	1.62e-06	6.65e-07	PLA2G1B/PLA2G10/PLA2G5/PLA2G2A/PTGS2/NOS2/SYK/MIF/ABCC4	9
BP	GO:0071825	protein-lipid complex subunit organization	9/351	48/18903	2.1e-07	1.62e-06	6.65e-07	NR1H4/PLA2G10/PLA2G5/MPO/PLA2G2A/APOB/PRKACA/NR1H2/SOAT1	9
BP	GO:0046700	heterocycle catabolic process	27/351	468/18903	2.15e-07	1.66e-06	6.81e-07	PDE5A/PDE4D/SLCO2B1/HNMT/HPRT1/UGT1A1/ACAT1/ERN1/IL6/TRDMT1/PDE4B/SLCO1B1/HMOX1/SLCO1B3/PRKCA/CYP1A1/ABCC1/AKT1/BAX/NFE2L2/MAPK14/APAF1/VCP/RNASE3/MAPKAPK2/ISG20/HINT1	27
BP	GO:0001938	positive regulation of endothelial cell proliferation	13/351	115/18903	2.22e-07	1.71e-06	7.02e-07	KDR/PGF/HMOX1/PRKCA/F3/VEGFA/AKT1/STAT3/FGFR1/PDPK1/ADAM17/ARNT/RPTOR	13
BP	GO:1900180	regulation of protein localization to nucleus	14/351	135/18903	2.25e-07	1.73e-06	7.09e-07	CDK1/JAK2/SHH/PTGS2/AKT1/TGFB1/IFNG/SRC/PARP1/MAPK14/HSP90AA1/INS/GSK3B/RAN	14
BP	GO:0030072	peptide hormone secretion	18/351	225/18903	2.32e-07	1.78e-06	7.29e-07	AQP1/GPER1/NR1H4/SLC16A1/CFTR/JAK2/IL6/ABAT/CCL5/TNF/HNF4A/IFNG/RAF1/NOS2/INS/BAD/SREBF1/PPARD	18
BP	GO:2000146	negative regulation of cell motility	24/351	383/18903	2.34e-07	1.8e-06	7.36e-07	RGCC/RHOA/PPARG/DUSP3/DPP4/CCL2/IGFBP3/SHH/HMOX1/TNF/CYP1B1/AKT1/BCL2/STAT3/TGFB1/NFE2L2/RAC1/SERPINE1/MIF/CYP19A1/IL24/ADIPOQ/CSNK2B/PPARD	24
BP	GO:0071695	anatomical structure maturation	19/351	250/18903	2.38e-07	1.82e-06	7.47e-07	AURKA/KDR/PGR/CDK5R1/PLA2G10/RHOA/CFTR/PPARG/EDNRA/TGFB2/G6PD/IGF1/VEGFA/BCL2/MMP2/PTK2B/PRKACA/APP/SIRT2	19
BP	GO:0090276	regulation of peptide hormone secretion	16/351	179/18903	2.44e-07	1.87e-06	7.65e-07	GPER1/NR1H4/SLC16A1/CFTR/JAK2/IL6/ABAT/CCL5/TNF/HNF4A/IFNG/NOS2/INS/BAD/SREBF1/PPARD	16
BP	GO:0022408	negative regulation of cell-cell adhesion	17/351	202/18903	2.45e-07	1.87e-06	7.66e-07	RGCC/PDE5A/DUSP3/JAK2/IL2/SHH/ABAT/VEGFA/AKT1/TGFB1/JAK3/CASP3/ABL1/CEBPB/ALOX12/PPARA/ADIPOQ	17
BP	GO:0043401	steroid hormone mediated signaling pathway	14/351	136/18903	2.46e-07	1.88e-06	7.7e-07	PGR/GPER1/RHOA/AR/JAK2/ESR1/SRC/ESR2/PARP1/RXRA/RXRB/PPARA/PPARD/ESRRA	14
BP	GO:0033280	response to vitamin D	8/351	36/18903	2.51e-07	1.91e-06	7.83e-07	ALPL/SPP1/SNAI2/PTGS2/TYR/VDR/RXRA/PIM1	8
BP	GO:0042311	vasodilation	9/351	49/18903	2.53e-07	1.92e-06	7.87e-07	GPER1/NOS3/NOS1/TNF/INS/SOD2/SOD1/GPX1/PPARD	9
BP	GO:0072522	purine-containing compound biosynthetic process	19/351	251/18903	2.53e-07	1.92e-06	7.87e-07	AK1/NME1/HPRT1/ACAT1/NOS3/NOS1/TGFB1/PARP1/NOS2/ALDOA/MTAP/DCK/VCP/PPARA/SNCA/MTHFD1/ADK/APRT/PDK2	19
BP	GO:0003323	type B pancreatic cell development	7/351	25/18903	2.58e-07	1.95e-06	8.01e-07	HNF4A/AKT1/CDK6/BAD/GSK3B/PDPK1/RHEB	7
BP	GO:0071450	cellular response to oxygen radical	7/351	25/18903	2.58e-07	1.95e-06	8.01e-07	MPO/NOS3/NQO1/NFE2L2/SOD2/SOD1/PRDX1	7
BP	GO:0071451	cellular response to superoxide	7/351	25/18903	2.58e-07	1.95e-06	8.01e-07	MPO/NOS3/NQO1/NFE2L2/SOD2/SOD1/PRDX1	7
BP	GO:0034349	glial cell apoptotic process	6/351	16/18903	2.69e-07	2.03e-06	8.3e-07	CCL2/PRKCA/TP53/CASP3/CASP9/CDK5	6
BP	GO:1903799	negative regulation of miRNA maturation	6/351	16/18903	2.69e-07	2.03e-06	8.3e-07	IL6/ESR1/TNF/TP53/STAT3/TGFB1	6
BP	GO:0044270	cellular nitrogen compound catabolic process	27/351	474/18903	2.77e-07	2.08e-06	8.54e-07	PDE5A/PDE4D/SLCO2B1/HNMT/HPRT1/UGT1A1/ACAT1/ERN1/IL6/TRDMT1/PDE4B/SLCO1B1/HMOX1/SLCO1B3/PRKCA/ABCC1/BHMT/AKT1/BAX/MAPK14/APAF1/CYP3A4/VCP/RNASE3/MAPKAPK2/ISG20/HINT1	27
BP	GO:0007292	female gamete generation	15/351	159/18903	2.89e-07	2.17e-06	8.9e-07	TOP2A/AURKA/PGR/PDE5A/EDNRA/HEXB/NOS3/PTGS2/IGF1/AFP/BCL2/SRC/MMP2/PTK2B/SIRT2	15
BP	GO:0001655	urogenital system development	23/351	360/18903	2.98e-07	2.24e-06	9.17e-07	AQP1/CAT/RARA/RHOA/ACAT1/AR/EDNRA/TGFB2/SHH/ESR1/ACTA2/MMP9/PROM1/VEGFA/BCL2/BAX/STAT1/MMP2/RARB/CASP9/CYP19A1/APAF1/ADIPOQ	23
BP	GO:0002269	leukocyte activation involved in inflammatory response	9/351	50/18903	3.03e-07	2.27e-06	9.3e-07	TLR2/LDLR/JAK2/IL6/TNF/IFNG/APP/SNCA/MMP8	9
BP	GO:0045737	positive regulation of cyclin-dependent protein serine/threonine kinase activity	9/351	50/18903	3.03e-07	2.27e-06	9.3e-07	RGCC/CCNB1/CDK5R1/CCND1/EGFR/AKT1/SRC/ADAM17/CCNT1	9
BP	GO:1901293	nucleoside phosphate biosynthetic process	21/351	306/18903	3.06e-07	2.28e-06	9.36e-07	TK1/AK1/NME1/UCK2/HPRT1/ACAT1/UMPS/NOS3/NOS1/TGFB1/PARP1/NOS2/ALDOA/DCK/VCP/PPARA/SNCA/MTHFD1/ADK/APRT/PDK2	21
BP	GO:0002791	regulation of peptide secretion	16/351	182/18903	3.06e-07	2.28e-06	9.36e-07	GPER1/NR1H4/SLC16A1/CFTR/JAK2/IL6/ABAT/CCL5/TNF/HNF4A/IFNG/NOS2/INS/BAD/SREBF1/PPARD	16
BP	GO:0034110	regulation of homotypic cell-cell adhesion	8/351	37/18903	3.15e-07	2.34e-06	9.6e-07	JAK1/JAK2/IL6/PRKCA/ABAT/CCL5/SYK/ALOX12	8
BP	GO:0071402	cellular response to lipoprotein particle stimulus	8/351	37/18903	3.15e-07	2.34e-06	9.6e-07	TLR4/LDLR/PPARG/CES1/AKT1/SYK/ADAM17/FGF21	8
BP	GO:0002790	peptide secretion	18/351	230/18903	3.21e-07	2.39e-06	9.78e-07	AQP1/GPER1/NR1H4/SLC16A1/CFTR/JAK2/IL6/ABAT/CCL5/TNF/HNF4A/IFNG/RAF1/NOS2/INS/BAD/SREBF1/PPARD	18
BP	GO:0044403	biological process involved in symbiotic interaction	21/351	307/18903	3.23e-07	2.4e-06	9.82e-07	CDK1/LDLR/DPP4/JAK2/HPN/CCL5/EGFR/CXCL8/SRC/BCL2L1/CDC42/CTSB/INSR/FASN/HSPA8/GPX1/HAVCR1/RAB5A/CCNT1/DDX39B/EEA1	21
BP	GO:0040013	negative regulation of locomotion	25/351	419/18903	3.29e-07	2.43e-06	9.97e-07	RGCC/RHOA/PPARG/DUSP3/DPP4/CCL2/IGFBP3/SHH/HMOX1/TNF/CYP1B1/AKT1/BCL2/STAT3/TGFB1/NFE2L2/RAC1/SERPINE1/MIF/CYP19A1/IL24/ADIPOQ/CSNK2B/PPARD/GRM5	25
BP	GO:0030073	insulin secretion	16/351	183/18903	3.3e-07	2.44e-06	1e-06	GPER1/NR1H4/SLC16A1/CFTR/JAK2/IL6/ABAT/CCL5/TNF/HNF4A/IFNG/RAF1/NOS2/BAD/SREBF1/PPARD	16
BP	GO:0042632	cholesterol homeostasis	12/351	100/18903	3.38e-07	2.49e-06	1.02e-06	FABP4/NR1H4/FABP3/PLA2G10/LDLR/APOB/RORA/AKR1C1/HNF4A/CES1/NR1H2/SOAT1	12
BP	GO:1901992	positive regulation of mitotic cell cycle phase transition	12/351	100/18903	3.38e-07	2.49e-06	1.02e-06	RGCC/CCNB1/CDK1/CDK4/CYP1A1/CCND1/EGFR/AKT1/APP/ADAM17/RPTOR/HSPA2	12
BP	GO:0060562	epithelial tube morphogenesis	22/351	335/18903	3.4e-07	2.5e-06	1.03e-06	KDR/PGR/RARA/RHOA/AR/EDNRA/TGFB2/SHH/ESR1/TNF/VEGFA/MET/BCL2/TGFB1/CASP3/SRC/ABL1/PRKACA/VDR/APAF1/CSNK2B/MTHFD1	22
BP	GO:0006875	cellular metal ion homeostasis	25/351	420/18903	3.44e-07	2.53e-06	1.04e-06	GPER1/TGM2/PDE4D/PRKCB/EDNRA/HEXB/HMOX1/CCL5/NOS1/CHRNA7/BCL2/BAX/IFNG/ABL1/PTK2B/PRKACA/PIK3CB/BAK1/SOD1/LCK/VDR/PDPK1/APP/SNCA/GRM5	25
BP	GO:1903798	regulation of miRNA maturation	7/351	26/18903	3.48e-07	2.56e-06	1.05e-06	IL6/ESR1/TNF/EGFR/TP53/STAT3/TGFB1	7
BP	GO:0050873	brown fat cell differentiation	9/351	51/18903	3.62e-07	2.66e-06	1.09e-06	FABP4/FABP3/PTGS2/MAPK14/INS/CEBPB/ADIPOQ/PIM1/SLC2A4	9
BP	GO:0042752	regulation of circadian rhythm	13/351	120/18903	3.66e-07	2.68e-06	1.1e-06	TOP2A/CDK1/PPARG/RORA/HNF4A/TP53/MTOR/MAPK8/PARP1/GSK3B/MAPK9/PPARA/PRKCG	13
BP	GO:0019722	calcium-mediated signaling	17/351	208/18903	3.71e-07	2.71e-06	1.11e-06	KDR/BST1/TNF/ZAP70/IGF1/CXCL8/MTOR/VCAM1/SYK/PTK2B/PRKACA/GSK3B/PDPK1/CHRM3/GRM5/PDK2/HINT1	17
BP	GO:0055092	sterol homeostasis	12/351	101/18903	3.77e-07	2.75e-06	1.13e-06	FABP4/NR1H4/FABP3/PLA2G10/LDLR/APOB/RORA/AKR1C1/HNF4A/CES1/NR1H2/SOAT1	12
BP	GO:0006096	glycolytic process	11/351	83/18903	3.79e-07	2.76e-06	1.13e-06	IGF1/MTOR/STAT3/IFNG/INS/INSR/ALDOA/APP/ARNT/PPARA/RPTOR	11
BP	GO:0032094	response to food	8/351	38/18903	3.93e-07	2.86e-06	1.17e-06	SLC16A1/MPO/CYP1A1/G6PD/AKT1/SREBF1/PPARA/PRKCG	8
BP	GO:0009404	toxin metabolic process	6/351	17/18903	4.09e-07	2.97e-06	1.22e-06	CYP1A2/CYP1A1/CYP1B1/NFE2L2/CYP3A4/TH	6
BP	GO:0006757	ATP generation from ADP	11/351	84/18903	4.29e-07	3.11e-06	1.27e-06	IGF1/MTOR/STAT3/IFNG/INS/INSR/ALDOA/APP/ARNT/PPARA/RPTOR	11
BP	GO:0060612	adipose tissue development	9/351	52/18903	4.31e-07	3.13e-06	1.28e-06	NR1H4/PPARG/ACAT1/CDK4/PIK3CA/NCOA1/PPARD/DYRK1B/NCOA2	9
BP	GO:0008286	insulin receptor signaling pathway	13/351	122/18903	4.44e-07	3.21e-06	1.32e-06	NR1H4/SOCS3/PRKCB/CDK4/PIK3CA/AKT1/SRC/IGF1R/INS/GSK3B/INSR/SREBF1/PDK2	13
BP	GO:1901989	positive regulation of cell cycle phase transition	13/351	122/18903	4.44e-07	3.21e-06	1.32e-06	RGCC/CCNB1/CDK1/CDK4/CYP1A1/CCND1/EGFR/AKT1/APP/ADAM17/RPTOR/DDX39B/HSPA2	13
BP	GO:0046165	alcohol biosynthetic process	14/351	143/18903	4.58e-07	3.31e-06	1.35e-06	GPER1/CFTR/ITPKA/APOB/SEC14L2/G6PD/CES1/NFKB1/PTK2B/SOD1/SREBF1/CYP3A4/SNCA/HMGCR	14
BP	GO:0034976	response to endoplasmic reticulum stress	19/351	261/18903	4.62e-07	3.32e-06	1.36e-06	CFTR/ERN1/CCND1/CXCL8/TP53/BCL2/BAX/NFE2L2/BCL2L1/ABL1/BAK1/GSK3B/APAF1/CEBPB/VCP/NR1H2/MAP3K5/FGF21/ATF6	19
BP	GO:0010875	positive regulation of cholesterol efflux	7/351	27/18903	4.62e-07	3.32e-06	1.36e-06	NFKBIA/PPARG/PON1/CES1/RXRA/ADIPOQ/NR1H2	7
BP	GO:0042133	neurotransmitter metabolic process	7/351	27/18903	4.62e-07	3.32e-06	1.36e-06	MAOB/HNMT/BCHE/ABAT/NOS1/ACHE/TH	7
BP	GO:0032677	regulation of interleukin-8 production	12/351	103/18903	4.68e-07	3.35e-06	1.37e-06	PLA2G1B/TLR4/TLR2/IL6/F3/TNF/STAT3/RELA/NOS2/SYK/SERPINE1/ADIPOQ	12
BP	GO:1903076	regulation of protein localization to plasma membrane	12/351	103/18903	4.68e-07	3.35e-06	1.37e-06	GPER1/AR/TNF/EGFR/AKT1/TGFB1/IFNG/BCL2L1/INS/ACTB/CDK5/PDPK1	12
BP	GO:0061138	morphogenesis of a branching epithelium	16/351	188/18903	4.76e-07	3.4e-06	1.4e-06	KDR/PGR/TGM2/SOCS3/AR/EDNRA/SNAI2/SHH/ESR1/TNF/VEGFA/MET/BCL2/SRC/ABL1/VDR	16
BP	GO:0008625	extrinsic apoptotic signaling pathway via death domain receptors	11/351	85/18903	4.84e-07	3.45e-06	1.42e-06	NOS3/HMOX1/TNF/BCL2/BAX/RAF1/BCL2L1/SERPINE1/BAD/GSK3B/GPX1	11
BP	GO:0033028	myeloid cell apoptotic process	8/351	39/18903	4.86e-07	3.45e-06	1.42e-06	THRA/IL6/SNAI2/BCL2/PIK3CB/MIF/ADAM17/ADIPOQ	8
BP	GO:0043618	regulation of transcription from RNA polymerase II promoter in response to stress	8/351	39/18903	4.86e-07	3.45e-06	1.42e-06	HMOX1/VEGFA/TP53/NFE2L2/CEBPB/ARNT/ATF6/SIRT2	8
BP	GO:0016051	carbohydrate biosynthetic process	17/351	212/18903	4.86e-07	3.45e-06	1.42e-06	GPER1/NDST1/G6PD/IGF1/AKT1/TGFB1/NFKB1/INS/PTK2B/GSK3B/INSR/PPARA/ADIPOQ/SNCA/GPT/PGD/PDK2	17
BP	GO:0042098	T cell proliferation	17/351	212/18903	4.86e-07	3.45e-06	1.42e-06	PDE5A/JAK2/IL2/PIK3CG/IL6/SHH/CCL5/ZAP70/IGF1/TP53/BAX/JAK3/CASP3/ABL1/VCAM1/SYK/CEBPB	17
BP	GO:0007249	I-kappaB kinase/NF-kappaB signaling	20/351	288/18903	4.87e-07	3.46e-06	1.42e-06	NR1H4/TLR4/NFKBIA/RHOA/TLR2/PRKCB/EDNRA/CASP1/ESR1/HMOX1/RORA/TNF/AKT1/STAT1/ABL1/GSTP1/RELA/PDPK1/ADIPOQ/NFKBIL1	20
BP	GO:0042135	neurotransmitter catabolic process	5/351	10/18903	5.01e-07	3.54e-06	1.45e-06	MAOB/HNMT/BCHE/ABAT/ACHE	5
BP	GO:0097267	omega-hydroxylase P450 pathway	5/351	10/18903	5.01e-07	3.54e-06	1.45e-06	CYP1A2/CYP1A1/CYP1B1/CYP2C19/CYP2C9	5
BP	GO:0006778	porphyrin-containing compound metabolic process	9/351	53/18903	5.11e-07	3.61e-06	1.48e-06	CYP1A2/SLCO2B1/UGT1A1/SLCO1B1/HMOX1/SLCO1B3/CYP1A1/ABCC1/FECH	9
BP	GO:0010874	regulation of cholesterol efflux	9/351	53/18903	5.11e-07	3.61e-06	1.48e-06	PLA2G10/NFKBIA/PPARG/SHH/PON1/CES1/RXRA/ADIPOQ/NR1H2	9
BP	GO:0032637	interleukin-8 production	12/351	104/18903	5.2e-07	3.67e-06	1.5e-06	PLA2G1B/TLR4/TLR2/IL6/F3/TNF/STAT3/RELA/NOS2/SYK/SERPINE1/ADIPOQ	12
BP	GO:0045637	regulation of myeloid cell differentiation	17/351	214/18903	5.55e-07	3.9e-06	1.6e-06	RARA/TLR4/NFKBIA/PRKCA/TNF/MTOR/STAT3/TGFB1/IFNG/STAT1/CDK6/MAPK14/PTK2B/CEBPB/ARNT/ADIPOQ/ESRRA	17
BP	GO:0048246	macrophage chemotaxis	8/351	40/18903	5.98e-07	4.2e-06	1.72e-06	MAPK3/CCL2/CCL5/MAPK1/MMP2/PTK2B/MIF/CYP19A1	8
BP	GO:0061900	glial cell activation	9/351	54/18903	6.03e-07	4.23e-06	1.73e-06	TLR2/LDLR/JAK2/IL6/TNF/IFNG/APP/SNCA/MMP8	9
BP	GO:0051900	regulation of mitochondrial depolarization	6/351	18/18903	6.04e-07	4.23e-06	1.73e-06	KDR/GCLC/GCLM/BCL2/SRC/PARP1	6
BP	GO:0000303	response to superoxide	7/351	28/18903	6.07e-07	4.24e-06	1.74e-06	MPO/NOS3/NQO1/NFE2L2/SOD2/SOD1/PRDX1	7
BP	GO:0070920	regulation of production of small RNA involved in gene silencing by RNA	7/351	28/18903	6.07e-07	4.24e-06	1.74e-06	IL6/ESR1/TNF/EGFR/TP53/STAT3/TGFB1	7
BP	GO:0010507	negative regulation of autophagy	11/351	87/18903	6.15e-07	4.29e-06	1.76e-06	HMOX1/TP53/MET/PIK3CA/AKT1/MTOR/BCL2/STAT3/SNCA/RPTOR/SIRT2	11
BP	GO:0046390	ribose phosphate biosynthetic process	18/351	241/18903	6.39e-07	4.45e-06	1.82e-06	AK1/NME1/UCK2/HPRT1/ACAT1/UMPS/G6PD/TGFB1/PARP1/ALDOA/DCK/VCP/PPARA/SNCA/MTHFD1/ADK/APRT/PDK2	18
BP	GO:0038127	ERBB signaling pathway	13/351	126/18903	6.46e-07	4.5e-06	1.84e-06	GPER1/DUSP3/MMP9/EGFR/PIK3CA/AKT1/TGFB1/MAPK1/SRC/ABL1/PTK2B/PDPK1/ADAM17	13
BP	GO:0046034	ATP metabolic process	17/351	217/18903	6.75e-07	4.69e-06	1.92e-06	AK1/IGF1/MTOR/STAT3/TGFB1/IFNG/PARP1/INS/BAD/INSR/ALDOA/APP/ARNT/VCP/PPARA/HSPA8/RPTOR	17
BP	GO:0006164	purine nucleotide biosynthetic process	18/351	242/18903	6.79e-07	4.71e-06	1.93e-06	AK1/NME1/HPRT1/ACAT1/NOS3/NOS1/TGFB1/PARP1/NOS2/ALDOA/DCK/VCP/PPARA/SNCA/MTHFD1/ADK/APRT/PDK2	18
BP	GO:0044272	sulfur compound biosynthetic process	14/351	148/18903	6.98e-07	4.83e-06	1.98e-06	NDST1/GCLC/ACAT1/GCLM/BHMT/GSTM1/NFE2L2/GSTP1/MTAP/SNCA/MTHFD1/CBS/PDK2/GSTA1	14
BP	GO:0038093	Fc receptor signaling pathway	9/351	55/18903	7.1e-07	4.91e-06	2.01e-06	HCK/KIT/SRC/ABL1/MAPK8/SYK/LCK/MAPK9/MAP2K7	9
BP	GO:0032963	collagen metabolic process	12/351	107/18903	7.1e-07	4.91e-06	2.01e-06	RGCC/MMP12/MMP1/MMP3/IL6/MMP13/MMP9/TGFB1/MMP2/CTSB/MMP8/PPARD	12
BP	GO:0150077	regulation of neuroinflammatory response	8/351	41/18903	7.31e-07	5.04e-06	2.07e-06	LDLR/MMP3/IL6/PTGS2/MMP9/TNF/IGF1/MMP8	8
BP	GO:1904064	positive regulation of cation transmembrane transport	15/351	171/18903	7.4e-07	5.1e-06	2.09e-06	PLA2G1B/GPER1/CCL2/EDNRA/NOS1/G6PD/BAX/IFNG/ABL1/BAK1/CDK5/PDPK1/SNCA/KCNH2/HSPA2	15
BP	GO:0006936	muscle contraction	22/351	351/18903	7.48e-07	5.15e-06	2.11e-06	PDE5A/GPER1/PDE4D/RHOA/EDNRA/PIK3CG/KIT/PDE4B/ACTA2/PTGS2/PTGER3/ABAT/NOS1/TNF/PIK3CA/MTOR/HSP90AA1/PRKACA/SOD1/ALDOA/CHRM3/KCNH2	22
BP	GO:0042692	muscle cell differentiation	24/351	409/18903	7.65e-07	5.26e-06	2.16e-06	CDK1/GPER1/RARA/EDNRA/KIT/SHH/BDNF/RORA/NOS1/G6PD/IGF1/VEGFA/AKT1/MTOR/BCL2/TGFB1/CASP3/RARB/MAPK14/SOD2/PPARA/NOX4/GPX1/DYRK1B	24
BP	GO:0030218	erythrocyte differentiation	13/351	128/18903	7.75e-07	5.32e-06	2.18e-06	PLA2G10/THRA/JAK2/KIT/G6PD/VEGFA/STAT3/JAK3/CASP3/STAT1/CDK6/MAPK14/ARNT	13
BP	GO:0071229	cellular response to acid chemical	11/351	89/18903	7.76e-07	5.32e-06	2.18e-06	GCLC/GCLM/TNF/EGFR/VEGFA/PIK3CA/MTOR/MMP2/BCL2L1/CEBPB/RPTOR	11
BP	GO:0045861	negative regulation of proteolysis	22/351	352/18903	7.85e-07	5.35e-06	2.19e-06	AQP1/PROS1/SHH/PTGS2/MMP9/TNF/VEGFA/TP53/AKT1/SRC/RAF1/XIAP/INS/SERPINE1/CTSB/CDK5/APP/CSNK2A1/NR1H2/SNCA/PRKCG/GPX1	22
BP	GO:0006090	pyruvate metabolic process	12/351	108/18903	7.86e-07	5.35e-06	2.19e-06	IGF1/MTOR/STAT3/IFNG/INS/INSR/ALDOA/APP/ARNT/PPARA/RPTOR/PDK2	12
BP	GO:0014812	muscle cell migration	12/351	108/18903	7.86e-07	5.35e-06	2.19e-06	TLR4/RHOA/IGFBP3/CCL5/IGF1/CYP1B1/BCL2/SRC/NFE2L2/SERPINE1/ADIPOQ/PPARD	12
BP	GO:0090398	cellular senescence	12/351	108/18903	7.86e-07	5.35e-06	2.19e-06	TP53/CDKN1A/IGF1R/CDK2/ABL1/MAPK8/CDK6/MAPK14/MIF/MAPK9/MAP3K5/MAP2K7	12
BP	GO:0000305	response to oxygen radical	7/351	29/18903	7.87e-07	5.35e-06	2.19e-06	MPO/NOS3/NQO1/NFE2L2/SOD2/SOD1/PRDX1	7
BP	GO:0010575	positive regulation of vascular endothelial growth factor production	7/351	29/18903	7.87e-07	5.35e-06	2.19e-06	IL6/PTGS2/RORA/CYP1B1/TGFB1/ARNT/NOX1	7
BP	GO:0097421	liver regeneration	7/351	29/18903	7.87e-07	5.35e-06	2.19e-06	AURKA/PCNA/IL6/HMOX1/TNF/CCND1/CEBPB	7
BP	GO:0002263	cell activation involved in immune response	20/351	297/18903	7.91e-07	5.37e-06	2.2e-06	RARA/TLR4/NLRP3/IL2/PIK3CG/IL6/KIT/HMOX1/RORA/TP53/MTOR/STAT3/TGFB1/JAK3/IFNG/ABL1/SYK/PTK2B/PDPK1/APP	20
BP	GO:0010676	positive regulation of cellular carbohydrate metabolic process	9/351	56/18903	8.32e-07	5.63e-06	2.31e-06	GPER1/IGF1/AKT1/SRC/INS/INSR/PPARA/SNCA/GPT	9
BP	GO:0051928	positive regulation of calcium ion transport	13/351	129/18903	8.48e-07	5.73e-06	2.35e-06	PLA2G1B/GPER1/CCL2/CCL5/G6PD/BAX/JAK3/ABL1/BAK1/CDK5/PDPK1/SNCA/HSPA2	13
BP	GO:1901990	regulation of mitotic cell cycle phase transition	22/351	354/18903	8.63e-07	5.83e-06	2.39e-06	RGCC/CCNB1/CDK1/AURKA/CCL2/CDK4/CYP1A1/CCND1/EGFR/TP53/AKT1/BCL2/CDKN1A/CDK2/ACTB/APP/ADAM17/WEE1/CDK7/RPTOR/SIRT2/HSPA2	22
BP	GO:0010744	positive regulation of macrophage derived foam cell differentiation	6/351	19/18903	8.69e-07	5.83e-06	2.39e-06	PLA2G10/PLA2G5/PLA2G2A/APOB/NFKB1/MAPK9	6
BP	GO:0010885	regulation of cholesterol storage	6/351	19/18903	8.69e-07	5.83e-06	2.39e-06	PPARG/APOB/CES1/PPARA/NR1H2/PPARD	6
BP	GO:0019373	epoxygenase P450 pathway	6/351	19/18903	8.69e-07	5.83e-06	2.39e-06	CYP1A2/CYP1A1/CYP1B1/CYP2E1/CYP2C19/CYP2C9	6
BP	GO:1902894	negative regulation of miRNA transcription	6/351	19/18903	8.69e-07	5.83e-06	2.39e-06	RARA/PPARG/TGFB1/RELA/PPARA/PPARD	6
BP	GO:0051591	response to cAMP	11/351	90/18903	8.69e-07	5.83e-06	2.39e-06	AQP1/CFTR/PIK3CG/CYP1B1/STAT1/TYR/PTK2B/AHR/APP/SREBF1/ADIPOQ	11
BP	GO:0014002	astrocyte development	8/351	42/18903	8.88e-07	5.94e-06	2.43e-06	TLR4/LDLR/IL6/TNF/IFNG/CDK6/GFAP/APP	8
BP	GO:0031670	cellular response to nutrient	8/351	42/18903	8.88e-07	5.94e-06	2.43e-06	NR1H4/SNAI2/HMOX1/VDR/RXRA/PIM1/NCOA1/PDK2	8
BP	GO:0010887	negative regulation of cholesterol storage	5/351	11/18903	9.04e-07	6.01e-06	2.46e-06	PPARG/CES1/PPARA/NR1H2/PPARD	5
BP	GO:0042167	heme catabolic process	5/351	11/18903	9.04e-07	6.01e-06	2.46e-06	SLCO2B1/SLCO1B1/HMOX1/SLCO1B3/ABCC1	5
BP	GO:0046149	pigment catabolic process	5/351	11/18903	9.04e-07	6.01e-06	2.46e-06	SLCO2B1/SLCO1B1/HMOX1/SLCO1B3/ABCC1	5
BP	GO:0060020	Bergmann glial cell differentiation	5/351	11/18903	9.04e-07	6.01e-06	2.46e-06	MAPK3/SHH/MAPK1/ABL1/GFAP	5
BP	GO:0071872	cellular response to epinephrine stimulus	5/351	11/18903	9.04e-07	6.01e-06	2.46e-06	PDE4B/PRKACA/ADIPOQ/SNCA/SIRT2	5
BP	GO:0031330	negative regulation of cellular catabolic process	18/351	247/18903	9.14e-07	6.07e-06	2.49e-06	PIK3CG/TRDMT1/SHH/HMOX1/TP53/MET/PIK3CA/AKT1/MTOR/BCL2/STAT3/MAPK14/INS/CSNK2A1/SNCA/RPTOR/SIRT2/MAPKAPK2	18
BP	GO:0071621	granulocyte chemotaxis	13/351	130/18903	9.26e-07	6.14e-06	2.52e-06	PLA2G1B/BST1/MAPK3/DPP4/CCL2/PIK3CG/TGFB2/PDE4B/CCL5/CXCL8/MAPK1/RAC1/SYK	13
BP	GO:0010810	regulation of cell-substrate adhesion	17/351	222/18903	9.27e-07	6.14e-06	2.52e-06	MMP12/KDR/RHOA/DUSP3/BST1/JAK2/VEGFA/BCL2/SRC/ABL1/CDK6/RAC1/CDC42/PTK2B/SERPINE1/PIK3CB/GSK3B	17
BP	GO:0007173	epidermal growth factor receptor signaling pathway	12/351	110/18903	9.59e-07	6.33e-06	2.59e-06	GPER1/DUSP3/MMP9/EGFR/PIK3CA/AKT1/TGFB1/SRC/ABL1/PTK2B/PDPK1/ADAM17	12
BP	GO:0045833	negative regulation of lipid metabolic process	12/351	110/18903	9.59e-07	6.33e-06	2.59e-06	GPER1/UGT1A1/PIK3CG/SNAI2/SNAI1/UGT1A8/TNF/AKR1C3/AKT1/NFKB1/INS/SOD1	12
BP	GO:0006913	nucleocytoplasmic transport	21/351	329/18903	1e-06	6.59e-06	2.7e-06	CDK1/MMP12/NFKBIA/JAK2/SHH/PTGS2/TXN/TP53/AKT1/STAT3/TGFB1/CDKN1A/IFNG/MAPK14/SYK/HSP90AA1/PRKACA/GSK3B/CDK5/RAN/DDX39B	21
BP	GO:0051169	nuclear transport	21/351	329/18903	1e-06	6.59e-06	2.7e-06	CDK1/MMP12/NFKBIA/JAK2/SHH/PTGS2/TXN/TP53/AKT1/STAT3/TGFB1/CDKN1A/IFNG/MAPK14/SYK/HSP90AA1/PRKACA/GSK3B/CDK5/RAN/DDX39B	21
BP	GO:0002360	T cell lineage commitment	7/351	30/18903	1.01e-06	6.62e-06	2.71e-06	RHOA/IL6/SHH/TP53/MTOR/BCL2/STAT3	7
BP	GO:0009651	response to salt stress	7/351	30/18903	1.01e-06	6.62e-06	2.71e-06	AQP1/TNF/TP53/BAX/HSP90AA1/PTK2B/TH	7
BP	GO:0042744	hydrogen peroxide catabolic process	7/351	30/18903	1.01e-06	6.62e-06	2.71e-06	GPX3/CAT/MPO/LPO/SNCA/PRDX1/GPX1	7
BP	GO:0043094	cellular metabolic compound salvage	7/351	30/18903	1.01e-06	6.62e-06	2.71e-06	UCK2/HPRT1/BHMT/MTAP/DCK/ADK/APRT	7
BP	GO:0006739	NADP metabolic process	8/351	43/18903	1.07e-06	7e-06	2.87e-06	G6PD/NQO1/TP53/MTOR/RPTOR/NNT/NOX1/PGD	8
BP	GO:0042554	superoxide anion generation	8/351	43/18903	1.07e-06	7e-06	2.87e-06	TGFB1/GSTP1/SYK/SOD2/SOD1/ALOX12/NOX4/NOX1	8
BP	GO:0071548	response to dexamethasone	8/351	43/18903	1.07e-06	7e-06	2.87e-06	AQP1/PCNA/JAK2/CYP1B1/PIK3CA/IGF1R/CASP9/EIF4E	8
BP	GO:1900371	regulation of purine nucleotide biosynthetic process	8/351	43/18903	1.07e-06	7e-06	2.87e-06	NOS3/NOS1/PARP1/NOS2/VCP/PPARA/SNCA/PDK2	8
BP	GO:0051348	negative regulation of transferase activity	19/351	276/18903	1.08e-06	7.01e-06	2.87e-06	FABP4/PPARG/DUSP3/WARS1/TP53/AKT1/CDKN1A/IFNG/CASP3/SRC/ABL1/GSTP1/PIK3CB/GSK3B/PDPK1/ADIPOQ/SNCA/HMGCR/YWHAG	19
BP	GO:0009791	post-embryonic development	11/351	92/18903	1.09e-06	7.07e-06	2.9e-06	CYP1A2/KDR/JAK2/APOB/VEGFA/MTOR/BCL2/BAX/ABL1/SOD2/BAK1	11
BP	GO:0033157	regulation of intracellular protein transport	17/351	225/18903	1.12e-06	7.26e-06	2.97e-06	CDK1/CDK5R1/JAK2/SHH/PTGS2/TXN/TGFB1/IFNG/MAPK8/MAPK14/HSP90AA1/PRKACA/GSK3B/CDK5/SREBF1/ADIPOQ/RAN	17
BP	GO:0048010	vascular endothelial growth factor receptor signaling pathway	9/351	58/18903	1.13e-06	7.34e-06	3.01e-06	KDR/PRKCB/PGF/VEGFA/SRC/MAPK14/PTK2B/ARNT/MAPKAPK2	9
BP	GO:0009165	nucleotide biosynthetic process	20/351	304/18903	1.14e-06	7.37e-06	3.02e-06	AK1/NME1/UCK2/HPRT1/ACAT1/UMPS/NOS3/NOS1/TGFB1/PARP1/NOS2/ALDOA/DCK/VCP/PPARA/SNCA/MTHFD1/ADK/APRT/PDK2	20
BP	GO:0015980	energy derivation by oxidation of organic compounds	21/351	333/18903	1.22e-06	7.86e-06	3.22e-06	CCNB1/CYP1A2/CDK1/CAT/RHOA/TNF/IGF1/TP53/PIK3CA/AKT1/MTOR/IFNG/CYCS/NOS2/INS/SOD2/GSK3B/INSR/VCP/SNCA/NNT	21
BP	GO:0048762	mesenchymal cell differentiation	18/351	252/18903	1.22e-06	7.87e-06	3.22e-06	RGCC/MAPK3/EDNRA/IL6/TGFB2/SNAI2/HPN/SHH/SNAI1/IGF1/MTOR/BCL2/TGFB1/MAPK1/FGFR1/STAT1/CDC42/GSK3B	18
BP	GO:0009110	vitamin biosynthetic process	6/351	20/18903	1.22e-06	7.87e-06	3.22e-06	SNAI2/SNAI1/TNF/IFNG/NFKB1/CYP3A4	6
BP	GO:0055093	response to hyperoxia	6/351	20/18903	1.22e-06	7.87e-06	3.22e-06	CAT/CYP1A1/MMP2/SOD2/POLB/NOX1	6
BP	GO:2000629	negative regulation of miRNA metabolic process	6/351	20/18903	1.22e-06	7.87e-06	3.22e-06	RARA/PPARG/TGFB1/RELA/PPARA/PPARD	6
BP	GO:0016032	viral process	24/351	421/18903	1.28e-06	8.2e-06	3.36e-06	TOP2A/CDK1/LDLR/DPP4/CCL2/HPN/CCL5/TNF/EGFR/CXCL8/TP53/BCL2/STAT1/BCL2L1/CTSB/GSK3B/INSR/VCP/PPARA/HSPA8/RAN/HAVCR1/CCNT1/ISG20	24
BP	GO:0003309	type B pancreatic cell differentiation	7/351	31/18903	1.28e-06	8.2e-06	3.36e-06	HNF4A/AKT1/CDK6/BAD/GSK3B/PDPK1/RHEB	7
BP	GO:0010039	response to iron ion	7/351	31/18903	1.28e-06	8.2e-06	3.36e-06	HMOX1/CYP1A1/ABAT/G6PD/CCND1/BCL2/SNCA	7
BP	GO:0032148	activation of protein kinase B activity	7/351	31/18903	1.28e-06	8.2e-06	3.36e-06	TXN/IGF1/MTOR/SRC/INS/INSR/PDPK1	7
BP	GO:0048384	retinoic acid receptor signaling pathway	7/351	31/18903	1.28e-06	8.2e-06	3.36e-06	RARA/PPARG/AKR1C3/RARB/RXRA/RXRB/NR1H2	7
BP	GO:0060055	angiogenesis involved in wound healing	7/351	31/18903	1.28e-06	8.2e-06	3.36e-06	KDR/TNF/VEGFA/SERPINE1/PIK3CB/GPX1/ADIPOR2	7
BP	GO:1902042	negative regulation of extrinsic apoptotic signaling pathway via death domain receptors	7/351	31/18903	1.28e-06	8.2e-06	3.36e-06	NOS3/HMOX1/RAF1/BCL2L1/SERPINE1/GSK3B/GPX1	7
BP	GO:0014075	response to amine	8/351	44/18903	1.29e-06	8.22e-06	3.37e-06	CDK1/HPRT1/EDNRA/JAK2/TRDMT1/NQO1/SOD1/TH	8
BP	GO:0030808	regulation of nucleotide biosynthetic process	8/351	44/18903	1.29e-06	8.22e-06	3.37e-06	NOS3/NOS1/PARP1/NOS2/VCP/PPARA/SNCA/PDK2	8
BP	GO:0042306	regulation of protein import into nucleus	9/351	59/18903	1.31e-06	8.35e-06	3.42e-06	CDK1/JAK2/SHH/PTGS2/TGFB1/IFNG/MAPK14/HSP90AA1/RAN	9
BP	GO:0001763	morphogenesis of a branching structure	16/351	203/18903	1.33e-06	8.43e-06	3.45e-06	KDR/PGR/TGM2/SOCS3/AR/EDNRA/SNAI2/SHH/ESR1/TNF/VEGFA/MET/BCL2/SRC/ABL1/VDR	16
BP	GO:1901987	regulation of cell cycle phase transition	25/351	453/18903	1.38e-06	8.73e-06	3.58e-06	RGCC/CCNB1/CDK1/AURKA/SOX2/CCL2/CDK4/CYP1A1/CCND1/EGFR/TP53/AKT1/BCL2/CDKN1A/CDK2/MAPK14/ACTB/APP/ADAM17/WEE1/CDK7/RPTOR/SIRT2/DDX39B/HSPA2	25
BP	GO:0010822	positive regulation of mitochondrion organization	10/351	76/18903	1.38e-06	8.74e-06	3.58e-06	AURKA/KDR/GPER1/MMP9/TP53/BAX/MAPK8/BAD/BAK1/GSK3B	10
BP	GO:0051604	protein maturation	21/351	336/18903	1.4e-06	8.87e-06	3.64e-06	CMA1/DPP4/HPN/CASP1/SHH/BCHE/F3/KLK2/CASP3/SRC/CASP9/XIAP/PARP1/CYCS/PRKACA/SERPINE1/BAD/BAK1/APAF1/ADAM17/CASP7	21
BP	GO:0090316	positive regulation of intracellular protein transport	14/351	157/18903	1.42e-06	9e-06	3.69e-06	CDK1/CDK5R1/JAK2/SHH/PTGS2/TGFB1/IFNG/MAPK8/MAPK14/HSP90AA1/PRKACA/GSK3B/CDK5/RAN	14
BP	GO:1904062	regulation of cation transmembrane transport	23/351	394/18903	1.43e-06	9e-06	3.69e-06	PLA2G1B/GPER1/PDE4D/CCL2/EDNRA/PIK3CG/PDE4B/MMP9/NOS1/G6PD/BCL2/BAX/IFNG/ABL1/PTK2B/PRKACA/BAK1/CDK5/PDPK1/APP/SNCA/KCNH2/HSPA2	23
BP	GO:0034109	homotypic cell-cell adhesion	11/351	95/18903	1.5e-06	9.47e-06	3.88e-06	JAK1/JAK2/PIK3CG/IL6/PRKCA/ABAT/CCL5/SYK/PIK3CB/ACTB/ALOX12	11
BP	GO:1901605	alpha-amino acid metabolic process	16/351	205/18903	1.51e-06	9.51e-06	3.9e-06	NR1H4/GCLC/ACAT1/NOS3/GCLM/NOS1/HNF4A/BHMT/NOS2/TYR/MTAP/NOX4/GPT/MTHFD1/TH/CBS	16
BP	GO:0051353	positive regulation of oxidoreductase activity	9/351	60/18903	1.52e-06	9.56e-06	3.92e-06	TNF/AKT1/IFNG/ABL1/INS/PTK2B/PIK3CB/VDR/SNCA	9
BP	GO:0010749	regulation of nitric oxide mediated signal transduction	5/351	12/18903	1.53e-06	9.58e-06	3.93e-06	PDE5A/EGFR/VEGFA/INS/CBS	5
BP	GO:0030574	collagen catabolic process	8/351	45/18903	1.54e-06	9.67e-06	3.96e-06	MMP12/MMP1/MMP3/MMP13/MMP9/MMP2/CTSB/MMP8	8
BP	GO:0060964	regulation of miRNA-mediated gene silencing	8/351	45/18903	1.54e-06	9.67e-06	3.96e-06	PPARG/IL6/ESR1/TNF/EGFR/TP53/STAT3/TGFB1	8
BP	GO:0090559	regulation of membrane permeability	10/351	77/18903	1.56e-06	9.75e-06	4e-06	GCLC/TP53/MTOR/BCL2/BAX/BCL2L1/MAPK8/BAD/BAK1/GSK3B	10
BP	GO:0050769	positive regulation of neurogenesis	17/351	231/18903	1.61e-06	1e-05	4.11e-06	GPER1/TGM2/CRABP2/ITPKA/TLR2/IL6/KIT/SHH/BDNF/TNF/VEGFA/MTOR/TGFB1/IFNG/GFAP/RHEB/GRM5	17
BP	GO:0071674	mononuclear cell migration	16/351	206/18903	1.61e-06	1e-05	4.11e-06	RHOA/MAPK3/CCL2/PIK3CG/IL6/CCL5/TNF/ZAP70/AKT1/MAPK1/ABL1/CDC42/PTK2B/SERPINE1/APP/ADAM17	16
BP	GO:2000241	regulation of reproductive process	16/351	206/18903	1.61e-06	1e-05	4.11e-06	AURKA/PDE5A/PLA2G10/AR/KIT/SHH/ESR1/SNAI1/IGF1/VEGFA/BAX/SRC/BCL2L1/SOD1/INSR/SIRT2	16
BP	GO:0001516	prostaglandin biosynthetic process	7/351	32/18903	1.62e-06	1e-05	4.11e-06	PLA2G10/PTGS1/PTGS2/CBR1/AKR1C3/MIF/FABP5	7
BP	GO:0032770	positive regulation of monooxygenase activity	7/351	32/18903	1.62e-06	1e-05	4.11e-06	TNF/AKT1/IFNG/INS/PTK2B/PIK3CB/VDR	7
BP	GO:0046457	prostanoid biosynthetic process	7/351	32/18903	1.62e-06	1e-05	4.11e-06	PLA2G10/PTGS1/PTGS2/CBR1/AKR1C3/MIF/FABP5	7
BP	GO:1990776	response to angiotensin	7/351	32/18903	1.62e-06	1e-05	4.11e-06	CA2/PTGS2/SRC/NFE2L2/NFKB1/IGF1R/RELA	7
BP	GO:0014706	striated muscle tissue development	18/351	257/18903	1.62e-06	1e-05	4.11e-06	CDK1/RARA/EDNRA/TGFB2/SHH/G6PD/IGF1/VEGFA/MTOR/TGFB1/ABL1/RARB/MAPK14/CDC42/PPARA/NOX4/PIM1/SIRT2	18
BP	GO:0002768	immune response-regulating cell surface receptor signaling pathway	21/351	341/18903	1.78e-06	1.1e-05	4.5e-06	PDE4D/DUSP3/PRKCB/HCK/KIT/ITK/PDE4B/ZAP70/IGHG1/PIK3CA/BCL2/BAX/MAPK1/SRC/ABL1/MAPK8/RELA/SYK/LCK/MAPK9/MAP2K7	21
BP	GO:0016241	regulation of macroautophagy	14/351	160/18903	1.79e-06	1.1e-05	4.52e-06	KDR/CDK5R1/MAPK3/ERN1/HMOX1/TP53/PIK3CA/AKT1/MTOR/CASP3/MAPK8/PRKACA/CDK5/RHEB	14
BP	GO:0060485	mesenchyme development	20/351	313/18903	1.79e-06	1.1e-05	4.52e-06	RGCC/MAPK3/EDNRA/IL6/TGFB2/SNAI2/HPN/NOS3/SHH/ACTA2/SNAI1/IGF1/MTOR/BCL2/TGFB1/MAPK1/FGFR1/STAT1/CDC42/GSK3B	20
BP	GO:0034329	cell junction assembly	24/351	430/18903	1.85e-06	1.14e-05	4.66e-06	KDR/OCLN/NR1H4/RHOA/TLR2/DUSP3/SNAI2/BDNF/PRKCA/SNAI1/ACHE/TNF/VEGFA/BCL2/SRC/ABL1/RAC1/CDC42/PTK2B/PRKACA/ACTB/CDK5/APP/SNCA	24
BP	GO:0002690	positive regulation of leukocyte chemotaxis	11/351	97/18903	1.85e-06	1.14e-05	4.66e-06	MAPK3/PGF/IL6/CCL5/VEGFA/CXCL8/MAPK1/RAC1/PTK2B/SERPINE1/ADAM17	11
BP	GO:0006576	cellular biogenic amine metabolic process	11/351	97/18903	1.85e-06	1.14e-05	4.66e-06	ALDH2/SULT1A1/MAOB/HNMT/HPRT1/EDNRA/PNMT/TGFB2/ABAT/SNCA/TH	11
BP	GO:0001818	negative regulation of cytokine production	22/351	371/18903	1.88e-06	1.15e-05	4.72e-06	RGCC/RARA/NR1H4/TLR4/PLA2G10/NLRP3/IL6/TGFB2/HMOX1/TNF/IGF1/CHRNA7/TGFB1/JAK3/IFNG/NFKB1/GSTP1/RAC1/PPARA/ADIPOQ/MMP8/NFKBIL1	22
BP	GO:0009260	ribonucleotide biosynthetic process	17/351	234/18903	1.92e-06	1.18e-05	4.82e-06	AK1/NME1/UCK2/HPRT1/ACAT1/UMPS/TGFB1/PARP1/ALDOA/DCK/VCP/PPARA/SNCA/MTHFD1/ADK/APRT/PDK2	17
BP	GO:2000045	regulation of G1/S transition of mitotic cell cycle	15/351	185/18903	2e-06	1.23e-05	5.02e-06	RGCC/CCL2/CYP1A1/CCND1/EGFR/TP53/AKT1/BCL2/CDKN1A/CDK2/ACTB/ADAM17/WEE1/CDK7/RPTOR	15
BP	GO:0046902	regulation of mitochondrial membrane permeability	9/351	62/18903	2.02e-06	1.23e-05	5.05e-06	GCLC/TP53/BCL2/BAX/BCL2L1/MAPK8/BAD/BAK1/GSK3B	9
BP	GO:0000096	sulfur amino acid metabolic process	7/351	33/18903	2.02e-06	1.23e-05	5.05e-06	GCLC/GCLM/BHMT/MTAP/NOX4/MTHFD1/CBS	7
BP	GO:0033032	regulation of myeloid cell apoptotic process	7/351	33/18903	2.02e-06	1.23e-05	5.05e-06	THRA/SNAI2/BCL2/PIK3CB/MIF/ADAM17/ADIPOQ	7
BP	GO:0070633	transepithelial transport	7/351	33/18903	2.02e-06	1.23e-05	5.05e-06	AQP1/ABCB1/CFTR/ABCG2/SLC5A1/ABCC1/ACTB	7
BP	GO:0002718	regulation of cytokine production involved in immune response	12/351	118/18903	2.04e-06	1.24e-05	5.08e-06	TLR4/NLRP3/IL6/TGFB2/KIT/HMOX1/TNF/TGFB1/JAK3/SYK/MIF/MAPKAPK2	12
BP	GO:0070588	calcium ion transmembrane transport	21/351	345/18903	2.14e-06	1.3e-05	5.32e-06	PLA2G1B/GPER1/PDE4D/EDNRA/PIK3CG/PDE4B/NOS1/G6PD/CHRNA7/TRPM3/BCL2/BAX/ABL1/PTK2B/PRKACA/BAK1/LCK/CDK5/PDPK1/SNCA/HSPA2	21
BP	GO:1900368	regulation of post-transcriptional gene silencing by RNA	8/351	47/18903	2.18e-06	1.33e-05	5.43e-06	PPARG/IL6/ESR1/TNF/EGFR/TP53/STAT3/TGFB1	8
BP	GO:0060541	respiratory system development	16/351	211/18903	2.21e-06	1.34e-05	5.49e-06	CYP1A2/MMP12/KDR/PGR/RARA/THRA/MAPK3/NOS3/SHH/THRB/TNF/VEGFA/MAPK1/CDC42/EIF4E/SREBF1	16
BP	GO:0030198	extracellular matrix organization	20/351	318/18903	2.28e-06	1.38e-05	5.65e-06	RGCC/MMP12/MMP1/MMP3/CMA1/DPP4/IL6/TGFB2/MMP13/HPN/MMP9/TNF/CYP1B1/TGFB1/MMP2/ABL1/GFAP/APP/MMP8/NOX1	20
BP	GO:0006740	NADPH regeneration	6/351	22/18903	2.28e-06	1.38e-05	5.65e-06	G6PD/TP53/MTOR/RPTOR/NNT/PGD	6
BP	GO:1903209	positive regulation of oxidative stress-induced cell death	6/351	22/18903	2.28e-06	1.38e-05	5.65e-06	TLR4/MMP3/TNF/ABL1/SOD1/NOX1	6
BP	GO:0030324	lung development	15/351	187/18903	2.29e-06	1.38e-05	5.66e-06	CYP1A2/MMP12/KDR/PGR/THRA/MAPK3/NOS3/SHH/THRB/TNF/VEGFA/MAPK1/CDC42/EIF4E/SREBF1	15
BP	GO:0032731	positive regulation of interleukin-1 beta production	9/351	63/18903	2.32e-06	1.39e-05	5.72e-06	TLR4/NLRP3/JAK2/IL6/CASP1/TNF/STAT3/IFNG/APP	9
BP	GO:0050994	regulation of lipid catabolic process	9/351	63/18903	2.32e-06	1.39e-05	5.72e-06	LDLR/THRA/PIK3CG/CDK4/TNF/AKT1/INS/PPARA/FGF21	9
BP	GO:0070059	intrinsic apoptotic signaling pathway in response to endoplasmic reticulum stress	9/351	63/18903	2.32e-06	1.39e-05	5.72e-06	ERN1/TP53/BCL2/BAX/BCL2L1/BAK1/APAF1/CEBPB/MAP3K5	9
BP	GO:0046328	regulation of JNK cascade	13/351	141/18903	2.33e-06	1.4e-05	5.74e-06	TLR4/DUSP3/TNF/EGFR/IGF1R/GSTP1/XIAP/PTK2B/APP/MAP3K5/MMP8/MAP2K7/NOX1	13
BP	GO:0043062	extracellular structure organization	20/351	319/18903	2.39e-06	1.43e-05	5.88e-06	RGCC/MMP12/MMP1/MMP3/CMA1/DPP4/IL6/TGFB2/MMP13/HPN/MMP9/TNF/CYP1B1/TGFB1/MMP2/ABL1/GFAP/APP/MMP8/NOX1	20
BP	GO:0007160	cell-matrix adhesion	17/351	238/18903	2.42e-06	1.45e-05	5.94e-06	MMP12/KDR/RHOA/DUSP3/BST1/VEGFA/BCL2/SRC/ABL1/CDK6/RAC1/VCAM1/PTK2B/SERPINE1/PIK3CB/GSK3B/CDK5	17
BP	GO:0002367	cytokine production involved in immune response	12/351	120/18903	2.43e-06	1.46e-05	5.97e-06	TLR4/NLRP3/IL6/TGFB2/KIT/HMOX1/TNF/TGFB1/JAK3/SYK/MIF/MAPKAPK2	12
BP	GO:0050767	regulation of neurogenesis	22/351	377/18903	2.44e-06	1.46e-05	5.98e-06	GPER1/SPP1/TGM2/CRABP2/ITPKA/TLR2/LDLR/IL6/KIT/SHH/BDNF/TNF/VEGFA/TP53/MTOR/TGFB1/IFNG/GFAP/CDK5/RHEB/SIRT2/GRM5	22
BP	GO:0010745	negative regulation of macrophage derived foam cell differentiation	5/351	13/18903	2.44e-06	1.46e-05	5.98e-06	NFKBIA/PPARG/PPARA/ADIPOQ/NR1H2	5
BP	GO:1902806	regulation of cell cycle G1/S phase transition	16/351	213/18903	2.5e-06	1.48e-05	6.08e-06	RGCC/SOX2/CCL2/CYP1A1/CCND1/EGFR/TP53/AKT1/BCL2/CDKN1A/CDK2/ACTB/ADAM17/WEE1/CDK7/RPTOR	16
BP	GO:0032371	regulation of sterol transport	10/351	81/18903	2.5e-06	1.48e-05	6.08e-06	PLA2G10/NFKBIA/PPARG/SHH/PON1/CES1/NFKB1/RXRA/ADIPOQ/NR1H2	10
BP	GO:0032374	regulation of cholesterol transport	10/351	81/18903	2.5e-06	1.48e-05	6.08e-06	PLA2G10/NFKBIA/PPARG/SHH/PON1/CES1/NFKB1/RXRA/ADIPOQ/NR1H2	10
BP	GO:0033238	regulation of cellular amine metabolic process	7/351	34/18903	2.5e-06	1.48e-05	6.08e-06	ALDH2/NR1H4/MAOB/HPRT1/ABAT/BHMT/INS	7
BP	GO:0034383	low-density lipoprotein particle clearance	7/351	34/18903	2.5e-06	1.48e-05	6.08e-06	NR1H4/LDLR/HMOX1/APOB/ADIPOQ/FGF21/SOAT1	7
BP	GO:0034405	response to fluid shear stress	7/351	34/18903	2.5e-06	1.48e-05	6.08e-06	NOS3/PTGS2/AKT1/SRC/NFE2L2/MMP2/PTK2B	7
BP	GO:0055094	response to lipoprotein particle	7/351	34/18903	2.5e-06	1.48e-05	6.08e-06	TLR4/LDLR/PPARG/CES1/AKT1/SYK/FGF21	7
BP	GO:0002532	production of molecular mediator involved in inflammatory response	11/351	100/18903	2.51e-06	1.48e-05	6.08e-06	TLR4/PLA2G10/IL6/TNF/STAT3/MAPK14/NOS2/SYK/INS/SERPINE1/PPARA	11
BP	GO:0097306	cellular response to alcohol	11/351	100/18903	2.51e-06	1.48e-05	6.08e-06	CFTR/PTGER2/UGT1A1/CDK4/CYP1B1/CES1/AKR1C3/AKT1/IGF1R/SOD2/AHR	11
BP	GO:0014074	response to purine-containing compound	13/351	142/18903	2.52e-06	1.49e-05	6.1e-06	AQP1/CFTR/PIK3CG/PTGS2/CYP1B1/STAT1/TYR/PTK2B/SOD1/AHR/APP/SREBF1/ADIPOQ	13
BP	GO:0002673	regulation of acute inflammatory response	8/351	48/18903	2.58e-06	1.51e-05	6.2e-06	NLRP3/PIK3CG/IL6/PTGS2/PTGER3/TNF/GSTP1/INS	8
BP	GO:0045776	negative regulation of blood pressure	8/351	48/18903	2.58e-06	1.51e-05	6.2e-06	NOS3/ABAT/NOS1/TNF/NOS2/SOD2/PPARA/ADIPOQ	8
BP	GO:0048538	thymus development	8/351	48/18903	2.58e-06	1.51e-05	6.2e-06	MAPK3/SHH/BCL2/MAPK1/RAF1/ABL1/TYR/SOD1	8
BP	GO:0060147	regulation of post-transcriptional gene silencing	8/351	48/18903	2.58e-06	1.51e-05	6.2e-06	PPARG/IL6/ESR1/TNF/EGFR/TP53/STAT3/TGFB1	8
BP	GO:0002366	leukocyte activation involved in immune response	19/351	293/18903	2.61e-06	1.53e-05	6.28e-06	RARA/TLR4/NLRP3/IL2/PIK3CG/IL6/KIT/HMOX1/RORA/TP53/MTOR/STAT3/TGFB1/JAK3/IFNG/ABL1/SYK/PTK2B/PDPK1	19
BP	GO:0051146	striated muscle cell differentiation	19/351	293/18903	2.61e-06	1.53e-05	6.28e-06	CDK1/RARA/SHH/BDNF/NOS1/G6PD/IGF1/VEGFA/AKT1/MTOR/BCL2/TGFB1/CASP3/RARB/MAPK14/PPARA/NOX4/GPX1/DYRK1B	19
BP	GO:0045229	external encapsulating structure organization	20/351	321/18903	2.63e-06	1.54e-05	6.31e-06	RGCC/MMP12/MMP1/MMP3/CMA1/DPP4/IL6/TGFB2/MMP13/HPN/MMP9/TNF/CYP1B1/TGFB1/MMP2/ABL1/GFAP/APP/MMP8/NOX1	20
BP	GO:0071384	cellular response to corticosteroid stimulus	9/351	64/18903	2.65e-06	1.55e-05	6.36e-06	AQP1/GPER1/UGT1A1/JAK2/CYP1B1/AKR1C3/IGF1R/CASP9/EIF4E	9
BP	GO:0042509	regulation of tyrosine phosphorylation of STAT protein	10/351	82/18903	2.8e-06	1.64e-05	6.71e-06	SOCS3/JAK2/IL2/IL6/KIT/CCL5/TNF/IGF1/IFNG/IL24	10
BP	GO:0030323	respiratory tube development	15/351	191/18903	2.98e-06	1.74e-05	7.12e-06	CYP1A2/MMP12/KDR/PGR/THRA/MAPK3/NOS3/SHH/THRB/TNF/VEGFA/MAPK1/CDC42/EIF4E/SREBF1	15
BP	GO:0006469	negative regulation of protein kinase activity	16/351	216/18903	2.99e-06	1.74e-05	7.15e-06	FABP4/PPARG/DUSP3/WARS1/AKT1/CDKN1A/IFNG/CASP3/ABL1/GSTP1/PIK3CB/PDPK1/ADIPOQ/SNCA/HMGCR/YWHAG	16
BP	GO:0031281	positive regulation of cyclase activity	8/351	49/18903	3.03e-06	1.76e-05	7.2e-06	MAPK3/EDNRA/NOS3/NOS1/RAF1/MAPK8/MAPK14/NOS2	8
BP	GO:0033628	regulation of cell adhesion mediated by integrin	8/351	49/18903	3.03e-06	1.76e-05	7.2e-06	DPP4/PIK3CG/TGFB2/SNAI2/CCL5/CYP1B1/SYK/SERPINE1	8
BP	GO:1904894	positive regulation of receptor signaling pathway via STAT	8/351	49/18903	3.03e-06	1.76e-05	7.2e-06	JAK2/IL6/KIT/CCL5/TNF/CYP1B1/TGFB1/PTK2B	8
BP	GO:2000378	negative regulation of reactive oxygen species metabolic process	8/351	49/18903	3.03e-06	1.76e-05	7.2e-06	RHOA/MMP3/G6PD/TP53/BCL2/INS/PPARA/SIRT2	8
BP	GO:0033013	tetrapyrrole metabolic process	9/351	65/18903	3.03e-06	1.76e-05	7.2e-06	CYP1A2/SLCO2B1/UGT1A1/SLCO1B1/HMOX1/SLCO1B3/CYP1A1/ABCC1/FECH	9
BP	GO:0001893	maternal placenta development	7/351	35/18903	3.08e-06	1.78e-05	7.29e-06	SPP1/PTGS2/AKT1/PARP1/CTSB/VDR/PPARD	7
BP	GO:0006691	leukotriene metabolic process	7/351	35/18903	3.08e-06	1.78e-05	7.29e-06	PLA2G1B/PLA2G5/TLR2/ABCC1/SYK/ALOX12/MAPKAPK2	7
BP	GO:0071398	cellular response to fatty acid	7/351	35/18903	3.08e-06	1.78e-05	7.29e-06	NR1H4/LDLR/CDK4/AKR1C1/AKR1C3/SRC/SREBF1	7
BP	GO:0050848	regulation of calcium-mediated signaling	10/351	83/18903	3.13e-06	1.81e-05	7.41e-06	BST1/TNF/ZAP70/IGF1/MTOR/SYK/PTK2B/GSK3B/PDK2/HINT1	10
BP	GO:0030900	forebrain development	22/351	383/18903	3.15e-06	1.82e-05	7.44e-06	SLC2A1/AQP1/RARA/CDK5R1/NDST1/SOX2/RHOA/HPRT1/SHH/EGFR/BAX/CASP3/SRC/IGF1R/CDK6/RARB/BAD/GSK3B/APAF1/CDK5/APP/TH	22
BP	GO:0071675	regulation of mononuclear cell migration	12/351	123/18903	3.16e-06	1.82e-05	7.45e-06	RHOA/MAPK3/CCL2/CCL5/TNF/AKT1/MAPK1/ABL1/PTK2B/SERPINE1/APP/ADAM17	12
BP	GO:0050764	regulation of phagocytosis	11/351	103/18903	3.36e-06	1.93e-05	7.92e-06	TGM2/PLA2G5/TLR2/CCL2/HCK/TNF/IFNG/SYK/SOD1/ADIPOQ/PRKCG	11
BP	GO:0044282	small molecule catabolic process	22/351	385/18903	3.43e-06	1.97e-05	8.07e-06	ALDH2/SULT1A1/HNMT/ACAT1/NOS3/PON1/CYP1A1/ABAT/NOS1/AKR1C3/TP53/AKT1/NOS2/BAD/CYP3A4/NQO2/PPARA/ADIPOQ/GPT/PPARD/CBS/PGD	22
BP	GO:0060966	regulation of gene silencing by RNA	8/351	50/18903	3.55e-06	2.03e-05	8.32e-06	PPARG/IL6/ESR1/TNF/EGFR/TP53/STAT3/TGFB1	8
BP	GO:0061082	myeloid leukocyte cytokine production	8/351	50/18903	3.55e-06	2.03e-05	8.32e-06	TLR4/TGFB2/KIT/HMOX1/TGFB1/SYK/MIF/MAPKAPK2	8
BP	GO:1904707	positive regulation of vascular associated smooth muscle cell proliferation	8/351	50/18903	3.55e-06	2.03e-05	8.32e-06	ERN1/JAK2/MMP9/TNF/IGF1/SRC/MMP2/MAP3K5	8
BP	GO:0043101	purine-containing compound salvage	5/351	14/18903	3.74e-06	2.14e-05	8.75e-06	HPRT1/MTAP/DCK/ADK/APRT	5
BP	GO:0071801	regulation of podosome assembly	5/351	14/18903	3.74e-06	2.14e-05	8.75e-06	RHOA/HCK/TNF/SRC/MAPK9	5
BP	GO:1904375	regulation of protein localization to cell periphery	12/351	125/18903	3.74e-06	2.14e-05	8.75e-06	GPER1/AR/TNF/EGFR/AKT1/TGFB1/IFNG/BCL2L1/INS/ACTB/CDK5/PDPK1	12
BP	GO:0042531	positive regulation of tyrosine phosphorylation of STAT protein	9/351	67/18903	3.92e-06	2.24e-05	9.16e-06	JAK2/IL2/IL6/KIT/CCL5/TNF/IGF1/IFNG/IL24	9
BP	GO:0032760	positive regulation of tumor necrosis factor production	11/351	105/18903	4.06e-06	2.31e-05	9.48e-06	TLR4/TLR2/JAK2/IL6/STAT3/IFNG/SYK/MIF/APP/MMP8/MAPKAPK2	11
BP	GO:0022602	ovulation cycle process	8/351	51/18903	4.14e-06	2.35e-05	9.63e-06	PGR/TGFB2/NOS3/ESR1/AFP/CASP3/SRC/MMP2	8
BP	GO:0043124	negative regulation of I-kappaB kinase/NF-kappaB signaling	8/351	51/18903	4.14e-06	2.35e-05	9.63e-06	NR1H4/RHOA/ESR1/RORA/STAT1/ABL1/GSTP1/ADIPOQ	8
BP	GO:0045058	T cell selection	8/351	51/18903	4.14e-06	2.35e-05	9.63e-06	RHOA/IL6/SHH/ZAP70/MTOR/BCL2/STAT3/SYK	8
BP	GO:1905475	regulation of protein localization to membrane	14/351	172/18903	4.2e-06	2.38e-05	9.74e-06	GPER1/CDK5R1/AR/TNF/EGFR/AKT1/TGFB1/IFNG/BCL2L1/MAPK8/INS/ACTB/CDK5/PDPK1	14
BP	GO:0048863	stem cell differentiation	17/351	248/18903	4.21e-06	2.39e-05	9.77e-06	MAPK3/EDNRA/TGFB2/KIT/SNAI2/SHH/ESR1/TP53/BCL2/STAT3/MAPK1/NFE2L2/ABL1/CDK6/MAPK14/CDC42/GSK3B	17
BP	GO:0002831	regulation of response to biotic stimulus	21/351	361/18903	4.35e-06	2.46e-05	1.01e-05	MMP12/TLR4/PLA2G5/PPARG/MAPK3/HCK/PRKCA/CCL5/SRC/NFE2L2/STAT1/XIAP/PARP1/SYK/HSP90AA1/INS/MIF/AHR/NR1H2/NFKBIL1/SIRT2	21
BP	GO:0030593	neutrophil chemotaxis	11/351	106/18903	4.46e-06	2.52e-05	1.03e-05	PLA2G1B/BST1/DPP4/CCL2/PIK3CG/TGFB2/PDE4B/CCL5/CXCL8/RAC1/SYK	11
BP	GO:0021700	developmental maturation	19/351	304/18903	4.47e-06	2.52e-05	1.03e-05	AURKA/KDR/PGR/CDK5R1/PLA2G10/RHOA/CFTR/PPARG/EDNRA/TGFB2/G6PD/IGF1/VEGFA/BCL2/MMP2/PTK2B/PRKACA/APP/SIRT2	19
BP	GO:0035883	enteroendocrine cell differentiation	7/351	37/18903	4.57e-06	2.57e-05	1.05e-05	HNF4A/AKT1/CDK6/BAD/GSK3B/PDPK1/RHEB	7
BP	GO:0051385	response to mineralocorticoid	7/351	37/18903	4.57e-06	2.57e-05	1.05e-05	GPER1/MAOB/CCND1/SRC/IGF1R/PARP1/TH	7
BP	GO:1902745	positive regulation of lamellipodium organization	7/351	37/18903	4.57e-06	2.57e-05	1.05e-05	OCLN/PIK3CA/MTOR/SRC/RAC1/HSP90AA1/CDC42	7
BP	GO:0006937	regulation of muscle contraction	14/351	174/18903	4.8e-06	2.69e-05	1.1e-05	PDE5A/GPER1/PDE4D/RHOA/PIK3CG/KIT/PDE4B/PTGS2/ABAT/NOS1/HSP90AA1/PRKACA/SOD1/CHRM3	14
BP	GO:0031214	biomineral tissue development	14/351	174/18903	4.8e-06	2.69e-05	1.1e-05	ALPL/SPP1/CFTR/MMP13/NOS3/PTGS2/IGF1/TGFB1/PTK2B/VDR/RXRA/CEBPB/RXRB/PPARA	14
BP	GO:0055088	lipid homeostasis	14/351	174/18903	4.8e-06	2.69e-05	1.1e-05	FABP4/NR1H4/FABP3/PLA2G10/LDLR/PPARG/APOB/RORA/AKR1C1/HNF4A/CES1/INS/NR1H2/SOAT1	14
BP	GO:0006636	unsaturated fatty acid biosynthetic process	8/351	52/18903	4.82e-06	2.69e-05	1.1e-05	PLA2G10/PTGS1/PTGS2/CBR1/AKR1C3/MIF/ALOX12/FABP5	8
BP	GO:0010543	regulation of platelet activation	8/351	52/18903	4.82e-06	2.69e-05	1.1e-05	TLR4/JAK2/IL6/NOS3/PRKCA/ABAT/SYK/ALOX12	8
BP	GO:0010823	negative regulation of mitochondrion organization	8/351	52/18903	4.82e-06	2.69e-05	1.1e-05	PPARG/GCLC/IGF1/TP53/AKT1/BCL2L1/BAK1/GPX1	8
BP	GO:1902930	regulation of alcohol biosynthetic process	8/351	52/18903	4.82e-06	2.69e-05	1.1e-05	GPER1/APOB/SEC14L2/NFKB1/PTK2B/SOD1/SREBF1/SNCA	8
BP	GO:2000243	positive regulation of reproductive process	10/351	87/18903	4.83e-06	2.69e-05	1.1e-05	AURKA/PDE5A/PLA2G10/AR/SHH/VEGFA/BAX/SRC/INSR/SIRT2	10
BP	GO:0014013	regulation of gliogenesis	11/351	107/18903	4.89e-06	2.72e-05	1.12e-05	TLR2/LDLR/IL6/SHH/TNF/TP53/MTOR/TGFB1/GFAP/RHEB/SIRT2	11
BP	GO:0002260	lymphocyte homeostasis	9/351	69/18903	5.03e-06	2.8e-05	1.15e-05	IL2/AKT1/BCL2/BAX/JAK3/CASP3/ABL1/BAK1/MIF	9
BP	GO:0016055	Wnt signaling pathway	24/351	456/18903	5.07e-06	2.81e-05	1.15e-05	CCNE1/SOX2/RHOA/TLR2/EDNRA/SNAI2/SHH/CCND1/EGFR/TGFB1/SRC/NFKB1/ABL1/RAC1/XIAP/MAPK14/CDC42/GSK3B/APP/CSNK2A1/VCP/CSNK2B/RAB5A/RUVBL2	24
BP	GO:0051960	regulation of nervous system development	24/351	456/18903	5.07e-06	2.81e-05	1.15e-05	GPER1/RARA/SPP1/TGM2/CRABP2/ITPKA/TLR2/LDLR/IL6/KIT/SHH/BDNF/TNF/VEGFA/TP53/AKT1/MTOR/TGFB1/IFNG/GFAP/CDK5/RHEB/SIRT2/GRM5	24
BP	GO:0046697	decidualization	6/351	25/18903	5.16e-06	2.86e-05	1.17e-05	SPP1/PTGS2/PARP1/CTSB/VDR/PPARD	6
BP	GO:0032386	regulation of intracellular transport	20/351	336/18903	5.23e-06	2.9e-05	1.19e-05	CDK1/CDK5R1/MAPK3/JAK2/SHH/PTGS2/TXN/TGFB1/IFNG/MAPK1/SRC/MAPK8/MAPK14/HSP90AA1/PRKACA/GSK3B/CDK5/SREBF1/ADIPOQ/RAN	20
BP	GO:0051341	regulation of oxidoreductase activity	11/351	108/18903	5.35e-06	2.96e-05	1.21e-05	TNF/EGFR/AKT1/IFNG/NFKB1/ABL1/INS/PTK2B/PIK3CB/VDR/SNCA	11
BP	GO:0198738	cell-cell signaling by wnt	24/351	458/18903	5.46e-06	3.01e-05	1.24e-05	CCNE1/SOX2/RHOA/TLR2/EDNRA/SNAI2/SHH/CCND1/EGFR/TGFB1/SRC/NFKB1/ABL1/RAC1/XIAP/MAPK14/CDC42/GSK3B/APP/CSNK2A1/VCP/CSNK2B/RAB5A/RUVBL2	24
BP	GO:0050680	negative regulation of epithelial cell proliferation	14/351	176/18903	5.48e-06	3.03e-05	1.24e-05	RGCC/SOX2/PPARG/CCL2/AR/TGFB2/SNAI2/HPN/TNF/TGFB1/STAT1/CDK6/VDR/PPARD	14
BP	GO:0032885	regulation of polysaccharide biosynthetic process	7/351	38/18903	5.51e-06	3.04e-05	1.25e-05	IGF1/AKT1/TGFB1/NFKB1/INS/GSK3B/INSR	7
BP	GO:0010656	negative regulation of muscle cell apoptotic process	8/351	53/18903	5.58e-06	3.07e-05	1.26e-05	JAK2/HMOX1/IGF1/NFE2L2/IGF1R/PTK2B/PDPK1/ALOX12	8
BP	GO:0032612	interleukin-1 production	12/351	130/18903	5.64e-06	3.1e-05	1.27e-05	NR1H4/TLR4/NLRP3/JAK2/IL6/CASP1/TNF/IGF1/STAT3/IFNG/GSTP1/APP	12
BP	GO:0032652	regulation of interleukin-1 production	12/351	130/18903	5.64e-06	3.1e-05	1.27e-05	NR1H4/TLR4/NLRP3/JAK2/IL6/CASP1/TNF/IGF1/STAT3/IFNG/GSTP1/APP	12
BP	GO:0001822	kidney development	19/351	309/18903	5.66e-06	3.11e-05	1.27e-05	AQP1/CAT/RARA/RHOA/ACAT1/EDNRA/TGFB2/SHH/ACTA2/MMP9/PROM1/VEGFA/BCL2/BAX/STAT1/RARB/CASP9/APAF1/ADIPOQ	19
BP	GO:0002294	CD4-positive, alpha-beta T cell differentiation involved in immune response	9/351	70/18903	5.68e-06	3.12e-05	1.28e-05	RARA/NLRP3/IL2/IL6/RORA/MTOR/STAT3/JAK3/IFNG	9
BP	GO:1903557	positive regulation of tumor necrosis factor superfamily cytokine production	11/351	109/18903	5.86e-06	3.21e-05	1.31e-05	TLR4/TLR2/JAK2/IL6/STAT3/IFNG/SYK/MIF/APP/MMP8/MAPKAPK2	11
BP	GO:0007589	body fluid secretion	10/351	89/18903	5.94e-06	3.25e-05	1.33e-05	AQP1/NME1/UMPS/AQP5/CCND1/VEGFA/VDR/NR1H2/CHRM3/APRT	10
BP	GO:0046486	glycerolipid metabolic process	22/351	399/18903	6.07e-06	3.32e-05	1.36e-05	PLA2G1B/CAT/APOBR/NR1H4/FABP3/PLA2G10/PLA2G5/ITPKA/LDLR/SOCS3/PIK3CG/PON1/PLA2G2A/APOB/PIK3CA/PIK3CB/CYP2E1/SREBF1/NR1H2/FGF21/GPX1/FABP5	22
BP	GO:0021537	telencephalon development	17/351	255/18903	6.11e-06	3.34e-05	1.37e-05	SLC2A1/AQP1/RARA/CDK5R1/RHOA/HPRT1/SHH/EGFR/BAX/CASP3/IGF1R/CDK6/RARB/BAD/GSK3B/CDK5/TH	17
BP	GO:0002287	alpha-beta T cell activation involved in immune response	9/351	71/18903	6.4e-06	3.48e-05	1.43e-05	RARA/NLRP3/IL2/IL6/RORA/MTOR/STAT3/JAK3/IFNG	9
BP	GO:0002293	alpha-beta T cell differentiation involved in immune response	9/351	71/18903	6.4e-06	3.48e-05	1.43e-05	RARA/NLRP3/IL2/IL6/RORA/MTOR/STAT3/JAK3/IFNG	9
BP	GO:0070527	platelet aggregation	9/351	71/18903	6.4e-06	3.48e-05	1.43e-05	JAK2/PIK3CG/IL6/PRKCA/ABAT/SYK/PIK3CB/ACTB/ALOX12	9
BP	GO:0006706	steroid catabolic process	6/351	26/18903	6.61e-06	3.56e-05	1.46e-05	CYP1A2/SPP1/STS/HSD17B14/CYP19A1/CYP3A4	6
BP	GO:0033598	mammary gland epithelial cell proliferation	6/351	26/18903	6.61e-06	3.56e-05	1.46e-05	ESR1/CCND1/BAX/MAPK1/CEBPB/GPX1	6
BP	GO:0035994	response to muscle stretch	6/351	26/18903	6.61e-06	3.56e-05	1.46e-05	NFKBIA/PIK3CA/NFKB1/RAF1/RELA/MAPK14	6
BP	GO:0045822	negative regulation of heart contraction	6/351	26/18903	6.61e-06	3.56e-05	1.46e-05	PDE5A/PDE4D/JAK2/IL2/PIK3CG/TNF	6
BP	GO:0032373	positive regulation of sterol transport	7/351	39/18903	6.61e-06	3.56e-05	1.46e-05	NFKBIA/PPARG/PON1/CES1/RXRA/ADIPOQ/NR1H2	7
BP	GO:0032376	positive regulation of cholesterol transport	7/351	39/18903	6.61e-06	3.56e-05	1.46e-05	NFKBIA/PPARG/PON1/CES1/RXRA/ADIPOQ/NR1H2	7
BP	GO:0045730	respiratory burst	7/351	39/18903	6.61e-06	3.56e-05	1.46e-05	PIK3CG/HCK/MPO/RAC1/INS/INSR/NOX1	7
BP	GO:0090181	regulation of cholesterol metabolic process	7/351	39/18903	6.61e-06	3.56e-05	1.46e-05	NR1H4/LDLR/APOB/SEC14L2/CES1/SOD1/SREBF1	7
BP	GO:0097242	amyloid-beta clearance	7/351	39/18903	6.61e-06	3.56e-05	1.46e-05	LDLR/TNF/IFNG/IGF1R/INSR/HMGCR/RAB5A	7
BP	GO:0060759	regulation of response to cytokine stimulus	14/351	179/18903	6.67e-06	3.59e-05	1.47e-05	MMP12/NR1H4/TLR4/TLR2/PPARG/IL6/CASP1/CCL5/GSTP1/XIAP/SYK/ADAM17/ADIPOQ/NR1H2	14
BP	GO:1901888	regulation of cell junction assembly	15/351	204/18903	6.67e-06	3.59e-05	1.47e-05	KDR/RHOA/TLR2/DUSP3/SNAI2/BDNF/SNAI1/TNF/VEGFA/SRC/ABL1/RAC1/PRKACA/APP/SNCA	15
BP	GO:0032611	interleukin-1 beta production	11/351	111/18903	6.99e-06	3.74e-05	1.53e-05	TLR4/NLRP3/JAK2/IL6/CASP1/TNF/IGF1/STAT3/IFNG/GSTP1/APP	11
BP	GO:0032651	regulation of interleukin-1 beta production	11/351	111/18903	6.99e-06	3.74e-05	1.53e-05	TLR4/NLRP3/JAK2/IL6/CASP1/TNF/IGF1/STAT3/IFNG/GSTP1/APP	11
BP	GO:0071347	cellular response to interleukin-1	11/351	111/18903	6.99e-06	3.74e-05	1.53e-05	MAPK3/CCL2/IL6/RORA/CCL5/CXCL8/MMP2/NFKB1/RELA/CEBPB/MAP2K7	11
BP	GO:1901222	regulation of NIK/NF-kappaB signaling	11/351	111/18903	6.99e-06	3.74e-05	1.53e-05	TLR4/NFKBIA/RHOA/NLRP3/TLR2/TNF/EGFR/RELA/APP/PRDX1/MMP8	11
BP	GO:0051346	negative regulation of hydrolase activity	21/351	373/18903	7.2e-06	3.84e-05	1.57e-05	AQP1/PROS1/TGFB2/NOS3/PTGS2/MMP9/NOS1/TNF/VEGFA/AKT1/SRC/RAF1/ABL1/XIAP/SERPINE1/CTSB/GSK3B/APP/CSNK2A1/SNCA/GPX1	21
BP	GO:0045600	positive regulation of fat cell differentiation	9/351	72/18903	7.2e-06	3.84e-05	1.57e-05	PPARG/SNAI2/PTGS2/AKT1/MAPK14/INS/CEBPB/PIM1/PPARD	9
BP	GO:1900076	regulation of cellular response to insulin stimulus	9/351	72/18903	7.2e-06	3.84e-05	1.57e-05	NR1H4/PPARG/SOCS3/PRKCB/SRC/INS/NCOA1/NCOA2/ESRRA	9
BP	GO:0106027	neuron projection organization	10/351	91/18903	7.26e-06	3.87e-05	1.59e-05	CDK5R1/ITPKA/CHRNA7/IGF1R/CDC42/INS/GSK3B/INSR/CDK5/APP	10
BP	GO:0110148	biomineralization	14/351	181/18903	7.58e-06	4.04e-05	1.65e-05	ALPL/SPP1/CFTR/MMP13/NOS3/PTGS2/IGF1/TGFB1/PTK2B/VDR/RXRA/CEBPB/RXRB/PPARA	14
BP	GO:0044839	cell cycle G2/M phase transition	13/351	157/18903	7.67e-06	4.08e-05	1.67e-05	CCNA2/CCNB1/CDK1/AURKA/ABCB1/CDK4/CCND1/TP53/CDKN1A/CDK2/APP/WEE1/HSPA2	13
BP	GO:0048754	branching morphogenesis of an epithelial tube	13/351	157/18903	7.67e-06	4.08e-05	1.67e-05	KDR/PGR/AR/EDNRA/SHH/ESR1/TNF/VEGFA/MET/BCL2/SRC/ABL1/VDR	13
BP	GO:0007281	germ cell development	19/351	316/18903	7.8e-06	4.14e-05	1.7e-05	AURKA/PDE5A/RARA/CFTR/EDNRA/HEXB/KIT/IGF1/AKT1/MTOR/BCL2/BAX/SRC/BCL2L1/PTK2B/PRKACA/RNF2/SIRT2/HSPA2	19
BP	GO:0034374	low-density lipoprotein particle remodeling	5/351	16/18903	7.92e-06	4.2e-05	1.72e-05	PLA2G10/PLA2G5/MPO/PLA2G2A/APOB	5
BP	GO:0046637	regulation of alpha-beta T cell differentiation	9/351	73/18903	8.08e-06	4.28e-05	1.75e-05	RARA/RHOA/NLRP3/IL2/SHH/ZAP70/JAK3/IFNG/SYK	9
BP	GO:0097530	granulocyte migration	13/351	158/18903	8.22e-06	4.35e-05	1.78e-05	PLA2G1B/BST1/MAPK3/DPP4/CCL2/PIK3CG/TGFB2/PDE4B/CCL5/CXCL8/MAPK1/RAC1/SYK	13
BP	GO:0036296	response to increased oxygen levels	6/351	27/18903	8.36e-06	4.41e-05	1.81e-05	CAT/CYP1A1/MMP2/SOD2/POLB/NOX1	6
BP	GO:0090200	positive regulation of release of cytochrome c from mitochondria	6/351	27/18903	8.36e-06	4.41e-05	1.81e-05	GPER1/MMP9/TP53/BAX/BAD/BAK1	6
BP	GO:1903523	negative regulation of blood circulation	6/351	27/18903	8.36e-06	4.41e-05	1.81e-05	PDE5A/PDE4D/JAK2/IL2/PIK3CG/TNF	6
BP	GO:0072001	renal system development	19/351	318/18903	8.53e-06	4.5e-05	1.84e-05	AQP1/CAT/RARA/RHOA/ACAT1/EDNRA/TGFB2/SHH/ACTA2/MMP9/PROM1/VEGFA/BCL2/BAX/STAT1/RARB/CASP9/APAF1/ADIPOQ	19
BP	GO:0007219	Notch signaling pathway	14/351	183/18903	8.6e-06	4.53e-05	1.86e-05	NR1H4/NFKBIA/TGFB2/KIT/SNAI2/NOS3/SNAI1/AKT1/STAT3/SRC/CDK6/APP/ADAM17/CDK3	14
BP	GO:0051781	positive regulation of cell division	10/351	93/18903	8.83e-06	4.64e-05	1.9e-05	CAT/RHOA/PGF/TGFB2/SHH/VEGFA/TGFB1/IGF1R/CDC42/SIRT2	10
BP	GO:1904427	positive regulation of calcium ion transmembrane transport	10/351	93/18903	8.83e-06	4.64e-05	1.9e-05	PLA2G1B/GPER1/G6PD/BAX/ABL1/BAK1/CDK5/PDPK1/SNCA/HSPA2	10
BP	GO:2000106	regulation of leukocyte apoptotic process	10/351	93/18903	8.83e-06	4.64e-05	1.9e-05	IL2/CCL5/TP53/BCL2/BAX/JAK3/BCL2L1/PIK3CB/MIF/ADAM17	10
BP	GO:0032732	positive regulation of interleukin-1 production	9/351	74/18903	9.05e-06	4.75e-05	1.94e-05	TLR4/NLRP3/JAK2/IL6/CASP1/TNF/STAT3/IFNG/APP	9
BP	GO:0042417	dopamine metabolic process	7/351	41/18903	9.36e-06	4.9e-05	2.01e-05	ALDH2/MAOB/HPRT1/TGFB2/ABAT/SNCA/TH	7
BP	GO:0046688	response to copper ion	7/351	41/18903	9.36e-06	4.9e-05	2.01e-05	CDK1/AQP1/CYP1A1/NFE2L2/SOD1/APP/SNCA	7
BP	GO:0032890	regulation of organic acid transport	9/351	75/18903	1.01e-05	5.29e-05	2.17e-05	FABP3/PLA2G10/ABAT/TNF/AKT1/SYK/MIF/PPARA/SNCA	9
BP	GO:0010758	regulation of macrophage chemotaxis	6/351	28/18903	1.05e-05	5.45e-05	2.23e-05	MAPK3/CCL5/MAPK1/PTK2B/MIF/CYP19A1	6
BP	GO:0010971	positive regulation of G2/M transition of mitotic cell cycle	6/351	28/18903	1.05e-05	5.45e-05	2.23e-05	CCNB1/CDK1/CDK4/CCND1/APP/HSPA2	6
BP	GO:0030878	thyroid gland development	6/351	28/18903	1.05e-05	5.45e-05	2.23e-05	THRA/MAPK3/EDNRA/SHH/MAPK1/RAF1	6
BP	GO:1904385	cellular response to angiotensin	6/351	28/18903	1.05e-05	5.45e-05	2.23e-05	CA2/SRC/NFE2L2/NFKB1/IGF1R/RELA	6
BP	GO:0042982	amyloid precursor protein metabolic process	10/351	95/18903	1.07e-05	5.56e-05	2.28e-05	ACHE/TNF/IGF1/CHRNA7/IFNG/CASP3/RELA/ADAM17/DYRK1A/SOAT1	10
BP	GO:0098586	cellular response to virus	11/351	116/18903	1.07e-05	5.56e-05	2.28e-05	MMP12/NLRP3/JAK1/JAK2/IL6/CCL5/BAX/IFNG/NFKB1/MAPK14/HSP90AA1	11
BP	GO:0048469	cell maturation	14/351	187/18903	1.1e-05	5.72e-05	2.34e-05	AURKA/KDR/PGR/PLA2G10/CFTR/PPARG/EDNRA/G6PD/VEGFA/BCL2/PTK2B/PRKACA/APP/SIRT2	14
BP	GO:0036005	response to macrophage colony-stimulating factor	5/351	17/18903	1.1e-05	5.72e-05	2.34e-05	ALPL/SPP1/TLR4/TLR2/TNF	5
BP	GO:0010907	positive regulation of glucose metabolic process	7/351	42/18903	1.11e-05	5.72e-05	2.34e-05	IGF1/AKT1/SRC/INS/INSR/PPARA/GPT	7
BP	GO:0071354	cellular response to interleukin-6	7/351	42/18903	1.11e-05	5.72e-05	2.34e-05	JAK1/JAK2/IL6/STAT3/SRC/NFKB1/RELA	7
BP	GO:1900274	regulation of phospholipase C activity	7/351	42/18903	1.11e-05	5.72e-05	2.34e-05	EDNRA/KIT/ITK/ESR1/EGFR/FGFR1/ABL1	7
BP	GO:0006695	cholesterol biosynthetic process	8/351	58/18903	1.11e-05	5.75e-05	2.35e-05	CFTR/APOB/SEC14L2/G6PD/CES1/SOD1/SREBF1/HMGCR	8
BP	GO:1902653	secondary alcohol biosynthetic process	8/351	58/18903	1.11e-05	5.75e-05	2.35e-05	CFTR/APOB/SEC14L2/G6PD/CES1/SOD1/SREBF1/HMGCR	8
BP	GO:0007586	digestion	12/351	139/18903	1.12e-05	5.79e-05	2.37e-05	AQP1/TLR4/LDLR/AQP5/SLC5A1/PTGER3/AKR1C1/CHIT1/VDR/NR1H2/CHRM3/SI	12
BP	GO:0033673	negative regulation of kinase activity	16/351	240/18903	1.15e-05	5.9e-05	2.42e-05	FABP4/PPARG/DUSP3/WARS1/AKT1/CDKN1A/IFNG/CASP3/ABL1/GSTP1/PIK3CB/PDPK1/ADIPOQ/SNCA/HMGCR/YWHAG	16
BP	GO:0032091	negative regulation of protein binding	10/351	96/18903	1.17e-05	6.04e-05	2.47e-05	AURKA/MAPK3/AKT1/CDKN1A/BAX/MAPK8/ACTB/GSK3B/PPARA/ADIPOQ	10
BP	GO:0048738	cardiac muscle tissue development	16/351	241/18903	1.21e-05	6.2e-05	2.54e-05	CDK1/RARA/EDNRA/TGFB2/G6PD/IGF1/VEGFA/MTOR/TGFB1/ABL1/RARB/MAPK14/CDC42/PPARA/NOX4/PIM1	16
BP	GO:0051100	negative regulation of binding	13/351	164/18903	1.23e-05	6.32e-05	2.59e-05	AURKA/NFKBIA/MAPK3/JAK2/HMOX1/AKT1/CDKN1A/BAX/MAPK8/ACTB/GSK3B/PPARA/ADIPOQ	13
BP	GO:0046470	phosphatidylcholine metabolic process	9/351	77/18903	1.26e-05	6.45e-05	2.64e-05	PLA2G1B/FABP3/PLA2G10/PLA2G5/LDLR/PON1/PLA2G2A/NR1H2/FABP5	9
BP	GO:0009124	nucleoside monophosphate biosynthetic process	7/351	43/18903	1.3e-05	6.64e-05	2.72e-05	TK1/UCK2/HPRT1/UMPS/DCK/ADK/APRT	7
BP	GO:0033574	response to testosterone	7/351	43/18903	1.3e-05	6.64e-05	2.72e-05	CA9/SPP1/AR/NQO1/IGF1R/BAD/MTAP	7
BP	GO:0010592	positive regulation of lamellipodium assembly	6/351	29/18903	1.3e-05	6.64e-05	2.72e-05	OCLN/PIK3CA/MTOR/RAC1/HSP90AA1/CDC42	6
BP	GO:0097066	response to thyroid hormone	6/351	29/18903	1.3e-05	6.64e-05	2.72e-05	GCLC/KIT/HPN/THRB/GCLM/CTSB	6
BP	GO:0001654	eye development	21/351	388/18903	1.31e-05	6.68e-05	2.74e-05	AQP1/KDR/RARA/SOX2/TGFB2/SHH/AQP5/THRB/CYP1A1/ACHE/CYP1B1/PROM1/EGFR/VEGFA/BCL2/STAT3/BAX/RARB/BAK1/TH/ATF6	21
BP	GO:0050777	negative regulation of immune response	14/351	190/18903	1.32e-05	6.73e-05	2.76e-05	MMP12/PPARG/IL2/HCK/HMOX1/JAK3/SRC/PARP1/MAPK14/SYK/INS/AHR/NR1H2/GPX1	14
BP	GO:0000086	G2/M transition of mitotic cell cycle	12/351	142/18903	1.4e-05	7.1e-05	2.91e-05	CCNA2/CCNB1/CDK1/AURKA/ABCB1/CDK4/CCND1/CDKN1A/CDK2/APP/WEE1/HSPA2	12
BP	GO:0038061	NIK/NF-kappaB signaling	12/351	142/18903	1.4e-05	7.1e-05	2.91e-05	TLR4/NFKBIA/RHOA/NLRP3/TLR2/TNF/EGFR/AKT1/RELA/APP/PRDX1/MMP8	12
BP	GO:0090596	sensory organ morphogenesis	17/351	272/18903	1.42e-05	7.24e-05	2.97e-05	AQP1/KDR/MAPK3/EDNRA/HPN/AQP5/THRB/PROM1/VEGFA/BCL2/STAT3/BAX/MAPK1/RARB/BAK1/SOD1/TH	17
BP	GO:0045599	negative regulation of fat cell differentiation	8/351	60/18903	1.44e-05	7.3e-05	2.99e-05	GPER1/IL6/RORA/TNF/TGFB1/SOD2/ADIPOQ/SIRT2	8
BP	GO:1905517	macrophage migration	8/351	60/18903	1.44e-05	7.3e-05	2.99e-05	MAPK3/CCL2/CCL5/MAPK1/MMP2/PTK2B/MIF/CYP19A1	8
BP	GO:0060537	muscle tissue development	22/351	422/18903	1.46e-05	7.4e-05	3.03e-05	CDK1/RARA/RHOA/EDNRA/TGFB2/SHH/G6PD/IGF1/VEGFA/MTOR/BCL2/TGFB1/ABL1/RARB/MAPK14/CDC42/CDK5/PPARA/NOX4/PIM1/GPX1/SIRT2	22
BP	GO:0007006	mitochondrial membrane organization	11/351	120/18903	1.48e-05	7.48e-05	3.07e-05	GCLC/TP53/BCL2/BAX/BCL2L1/MAPK8/HSP90AA1/BAD/BAK1/GSK3B/SNCA	11
BP	GO:0010522	regulation of calcium ion transport into cytosol	5/351	18/18903	1.51e-05	7.57e-05	3.1e-05	PLA2G1B/NOS1/BCL2/BAX/BAK1	5
BP	GO:0032310	prostaglandin secretion	5/351	18/18903	1.51e-05	7.57e-05	3.1e-05	PLA2G10/PTGS2/NOS2/MIF/ABCC4	5
BP	GO:0043173	nucleotide salvage	5/351	18/18903	1.51e-05	7.57e-05	3.1e-05	UCK2/HPRT1/DCK/ADK/APRT	5
BP	GO:0048569	post-embryonic animal organ development	5/351	18/18903	1.51e-05	7.57e-05	3.1e-05	KDR/JAK2/VEGFA/BAX/BAK1	5
BP	GO:0050665	hydrogen peroxide biosynthetic process	5/351	18/18903	1.51e-05	7.57e-05	3.1e-05	CYP1A2/MAOB/CYP1A1/SOD2/SOD1	5
BP	GO:0086103	G protein-coupled receptor signaling pathway involved in heart process	5/351	18/18903	1.51e-05	7.57e-05	3.1e-05	PDE4D/EDNRA/PDE4B/SRC/CDC42	5
BP	GO:0097067	cellular response to thyroid hormone stimulus	5/351	18/18903	1.51e-05	7.57e-05	3.1e-05	GCLC/KIT/THRB/GCLM/CTSB	5
BP	GO:0032881	regulation of polysaccharide metabolic process	7/351	44/18903	1.52e-05	7.63e-05	3.13e-05	IGF1/AKT1/TGFB1/NFKB1/INS/GSK3B/INSR	7
BP	GO:1904706	negative regulation of vascular associated smooth muscle cell proliferation	7/351	44/18903	1.52e-05	7.63e-05	3.13e-05	GPER1/RHOA/PPARG/HMOX1/CDKN1A/SOD2/ADIPOQ	7
BP	GO:0150063	visual system development	21/351	392/18903	1.53e-05	7.65e-05	3.13e-05	AQP1/KDR/RARA/SOX2/TGFB2/SHH/AQP5/THRB/CYP1A1/ACHE/CYP1B1/PROM1/EGFR/VEGFA/BCL2/STAT3/BAX/RARB/BAK1/TH/ATF6	21
BP	GO:0032755	positive regulation of interleukin-6 production	10/351	99/18903	1.54e-05	7.73e-05	3.17e-05	TLR4/TLR2/IL6/TNF/STAT3/IFNG/NOS2/SYK/APP/MMP8	10
BP	GO:0002292	T cell differentiation involved in immune response	9/351	79/18903	1.55e-05	7.76e-05	3.18e-05	RARA/NLRP3/IL2/IL6/RORA/MTOR/STAT3/JAK3/IFNG	9
BP	GO:0072524	pyridine-containing compound metabolic process	9/351	79/18903	1.55e-05	7.76e-05	3.18e-05	ALPL/G6PD/NQO1/TP53/MTOR/RPTOR/NNT/NOX1/PGD	9
BP	GO:0001505	regulation of neurotransmitter levels	15/351	219/18903	1.56e-05	7.79e-05	3.19e-05	GPER1/MAOB/HNMT/PRKCB/BCHE/ABAT/NOS1/ACHE/GSK3B/GFAP/CDK5/SNCA/PRKCG/TH/RAB5A	15
BP	GO:0034368	protein-lipid complex remodeling	6/351	30/18903	1.6e-05	7.95e-05	3.26e-05	NR1H4/PLA2G10/PLA2G5/MPO/PLA2G2A/APOB	6
BP	GO:0034369	plasma lipoprotein particle remodeling	6/351	30/18903	1.6e-05	7.95e-05	3.26e-05	NR1H4/PLA2G10/PLA2G5/MPO/PLA2G2A/APOB	6
BP	GO:0070293	renal absorption	6/351	30/18903	1.6e-05	7.95e-05	3.26e-05	AQP1/EDNRA/SLC5A2/SLC5A1/AKR1C3/ADIPOQ	6
BP	GO:0090330	regulation of platelet aggregation	6/351	30/18903	1.6e-05	7.95e-05	3.26e-05	JAK2/IL6/PRKCA/ABAT/SYK/ALOX12	6
BP	GO:0034620	cellular response to unfolded protein	10/351	100/18903	1.69e-05	8.38e-05	3.43e-05	ERN1/CCND1/BAX/NFE2L2/BAK1/VCP/HSPA8/FGF21/ATF6/HSPA2	10
BP	GO:0070227	lymphocyte apoptotic process	9/351	80/18903	1.72e-05	8.54e-05	3.5e-05	IL2/CCL5/TP53/AKT1/BCL2/BAX/JAK3/BAK1/MIF	9
BP	GO:0071230	cellular response to amino acid stimulus	9/351	80/18903	1.72e-05	8.54e-05	3.5e-05	GCLC/GCLM/TNF/EGFR/MTOR/MMP2/BCL2L1/CEBPB/RPTOR	9
BP	GO:0002761	regulation of myeloid leukocyte differentiation	11/351	122/18903	1.73e-05	8.55e-05	3.51e-05	RARA/TLR4/PRKCA/TNF/MTOR/TGFB1/IFNG/CDK6/CEBPB/ADIPOQ/ESRRA	11
BP	GO:0030278	regulation of ossification	11/351	122/18903	1.73e-05	8.55e-05	3.51e-05	MAPK3/TGFB2/BCL2/TGFB1/MAPK1/MAPK14/PTK2B/VDR/RXRA/RXRB/ESRRA	11
BP	GO:0046427	positive regulation of receptor signaling pathway via JAK-STAT	7/351	45/18903	1.77e-05	8.75e-05	3.59e-05	JAK2/IL6/KIT/CCL5/TNF/CYP1B1/PTK2B	7
BP	GO:0070741	response to interleukin-6	7/351	45/18903	1.77e-05	8.75e-05	3.59e-05	JAK1/JAK2/IL6/STAT3/SRC/NFKB1/RELA	7
BP	GO:0044242	cellular lipid catabolic process	15/351	222/18903	1.83e-05	9.05e-05	3.71e-05	PLA2G10/PLA2G5/LDLR/ACAT1/HEXB/PIK3CG/APOB/CYP1B1/AKR1C3/AKT1/PPARA/ADIPOQ/FGF21/PPARD/SIRT2	15
BP	GO:0043030	regulation of macrophage activation	8/351	62/18903	1.84e-05	9.07e-05	3.72e-05	TLR4/PLA2G10/LDLR/IL6/RORA/MIF/SNCA/MMP8	8
BP	GO:0043506	regulation of JUN kinase activity	8/351	62/18903	1.84e-05	9.07e-05	3.72e-05	ERN1/TNF/GSTP1/SYK/PTK2B/MAP3K5/CBS/MAP2K7	8
BP	GO:0072073	kidney epithelium development	12/351	146/18903	1.85e-05	9.08e-05	3.72e-05	AQP1/CAT/RARA/ACAT1/EDNRA/SHH/PROM1/VEGFA/BCL2/STAT1/RARB/ADIPOQ	12
BP	GO:0046887	positive regulation of hormone secretion	11/351	123/18903	1.87e-05	9.18e-05	3.76e-05	GPER1/NR1H4/SPP1/CFTR/PPARG/JAK2/ABAT/INS/BAD/CYP19A1/PPARD	11
BP	GO:0045664	regulation of neuron differentiation	14/351	196/18903	1.87e-05	9.2e-05	3.77e-05	RARA/CDK5R1/SOX2/RHOA/TCF3/SHH/BDNF/BCL2/FGFR1/EIF4E/GSK3B/APP/NCOA1/YWHAG	14
BP	GO:0014855	striated muscle cell proliferation	9/351	81/18903	1.91e-05	9.35e-05	3.83e-05	CDK1/JAK2/TGFB2/SHH/SRC/ABL1/MAPK14/PIM1/PPARD	9
BP	GO:0048880	sensory system development	21/351	398/18903	1.91e-05	9.38e-05	3.84e-05	AQP1/KDR/RARA/SOX2/TGFB2/SHH/AQP5/THRB/CYP1A1/ACHE/CYP1B1/PROM1/EGFR/VEGFA/BCL2/STAT3/BAX/RARB/BAK1/TH/ATF6	21
BP	GO:0046661	male sex differentiation	13/351	171/18903	1.93e-05	9.42e-05	3.86e-05	RARA/AR/TGFB2/KIT/SHH/ESR1/CYP1B1/CCND1/AKR1C3/BCL2/BAX/BCL2L1/INSR	13
BP	GO:0045939	negative regulation of steroid metabolic process	6/351	31/18903	1.95e-05	9.53e-05	3.91e-05	UGT1A1/SNAI2/SNAI1/UGT1A8/NFKB1/SOD1	6
BP	GO:0045987	positive regulation of smooth muscle contraction	6/351	31/18903	1.95e-05	9.53e-05	3.91e-05	GPER1/RHOA/KIT/PTGS2/ABAT/CHRM3	6
BP	GO:1902751	positive regulation of cell cycle G2/M phase transition	6/351	31/18903	1.95e-05	9.53e-05	3.91e-05	CCNB1/CDK1/CDK4/CCND1/APP/HSPA2	6
BP	GO:0051962	positive regulation of nervous system development	17/351	279/18903	1.98e-05	9.63e-05	3.94e-05	GPER1/TGM2/CRABP2/ITPKA/TLR2/IL6/KIT/SHH/BDNF/TNF/VEGFA/MTOR/TGFB1/IFNG/GFAP/RHEB/GRM5	17
BP	GO:0008584	male gonad development	12/351	147/18903	1.98e-05	9.63e-05	3.94e-05	RARA/AR/TGFB2/KIT/ESR1/CYP1B1/CCND1/AKR1C3/BCL2/BAX/BCL2L1/INSR	12
BP	GO:0035264	multicellular organism growth	12/351	147/18903	1.98e-05	9.63e-05	3.94e-05	RARA/AR/CDK4/IGF1/TP53/PIK3CA/MTOR/BCL2/STAT3/RARB/SOD1/APP	12
BP	GO:0006098	pentose-phosphate shunt	5/351	19/18903	2.01e-05	9.74e-05	3.99e-05	G6PD/TP53/MTOR/RPTOR/PGD	5
BP	GO:0036003	positive regulation of transcription from RNA polymerase II promoter in response to stress	5/351	19/18903	2.01e-05	9.74e-05	3.99e-05	VEGFA/TP53/NFE2L2/CEBPB/ATF6	5
BP	GO:0071800	podosome assembly	5/351	19/18903	2.01e-05	9.74e-05	3.99e-05	RHOA/HCK/TNF/SRC/MAPK9	5
BP	GO:0097202	activation of cysteine-type endopeptidase activity	5/351	19/18903	2.01e-05	9.74e-05	3.99e-05	CASP9/CYCS/BAD/BAK1/APAF1	5
BP	GO:1902170	cellular response to reactive nitrogen species	5/351	19/18903	2.01e-05	9.74e-05	3.99e-05	CCNA2/AQP1/MMP3/CDK2/MAP3K5	5
BP	GO:1902176	negative regulation of oxidative stress-induced intrinsic apoptotic signaling pathway	5/351	19/18903	2.01e-05	9.74e-05	3.99e-05	AKT1/NFE2L2/INS/SOD2/GPX1	5
BP	GO:1903034	regulation of response to wounding	13/351	172/18903	2.05e-05	9.9e-05	4.06e-05	OCLN/SPP1/PROS1/NOS3/ACTA2/ABAT/F3/TNF/MTOR/NFE2L2/IGF1R/SERPINE1/ALOX12	13
BP	GO:0060443	mammary gland morphogenesis	7/351	46/18903	2.06e-05	9.94e-05	4.07e-05	PGR/AR/ESR1/BAX/SRC/NFKB1/VDR	7
BP	GO:0031589	cell-substrate adhesion	20/351	369/18903	2.06e-05	9.94e-05	4.07e-05	MMP12/KDR/RHOA/DUSP3/BST1/JAK2/VEGFA/BCL2/SRC/ABL1/CDK6/RAC1/VCAM1/CDC42/PTK2B/SERPINE1/PIK3CB/GSK3B/CDK5/PPARD	20
BP	GO:0010573	vascular endothelial growth factor production	8/351	63/18903	2.08e-05	9.99e-05	4.09e-05	IL6/PTGS2/RORA/TNF/CYP1B1/TGFB1/ARNT/NOX1	8
BP	GO:0032615	interleukin-12 production	8/351	63/18903	2.08e-05	9.99e-05	4.09e-05	TLR4/TLR2/JAK3/IFNG/NFKB1/RELA/MAPK14/SYK	8
BP	GO:0032655	regulation of interleukin-12 production	8/351	63/18903	2.08e-05	9.99e-05	4.09e-05	TLR4/TLR2/JAK3/IFNG/NFKB1/RELA/MAPK14/SYK	8
BP	GO:0051149	positive regulation of muscle cell differentiation	9/351	82/18903	2.11e-05	0.000101158	4.14e-05	GPER1/KIT/SHH/IGF1/MTOR/BCL2/TGFB1/MAPK14/SOD2	9
BP	GO:0051279	regulation of release of sequestered calcium ion into cytosol	9/351	82/18903	2.11e-05	0.000101158	4.14e-05	GPER1/PDE4D/NOS1/BAX/ABL1/PTK2B/PRKACA/PDPK1/SNCA	9
BP	GO:0046546	development of primary male sexual characteristics	12/351	148/18903	2.12e-05	0.000101578	4.16e-05	RARA/AR/TGFB2/KIT/ESR1/CYP1B1/CCND1/AKR1C3/BCL2/BAX/BCL2L1/INSR	12
BP	GO:0072331	signal transduction by p53 class mediator	13/351	173/18903	2.18e-05	0.000104401	4.28e-05	AURKA/SNAI2/SNAI1/TP53/AKT1/MTOR/BCL2/CDKN1A/BAX/MIF/DYRK1A/PDK2/HINT1	13
BP	GO:0032388	positive regulation of intracellular transport	14/351	199/18903	2.22e-05	0.000106374	4.36e-05	CDK1/CDK5R1/JAK2/SHH/PTGS2/TGFB1/IFNG/MAPK8/MAPK14/HSP90AA1/PRKACA/GSK3B/CDK5/RAN	14
BP	GO:0001542	ovulation from ovarian follicle	4/351	10/18903	2.25e-05	0.000107064	4.39e-05	PGR/NOS3/AFP/MMP2	4
BP	GO:0032261	purine nucleotide salvage	4/351	10/18903	2.25e-05	0.000107064	4.39e-05	HPRT1/DCK/ADK/APRT	4
BP	GO:0060397	growth hormone receptor signaling pathway via JAK-STAT	4/351	10/18903	2.25e-05	0.000107064	4.39e-05	JAK1/JAK2/STAT3/JAK3	4
BP	GO:0070391	response to lipoteichoic acid	4/351	10/18903	2.25e-05	0.000107064	4.39e-05	TLR4/TLR2/RELA/MAPK14	4
BP	GO:0071223	cellular response to lipoteichoic acid	4/351	10/18903	2.25e-05	0.000107064	4.39e-05	TLR4/TLR2/RELA/MAPK14	4
BP	GO:0051651	maintenance of location in cell	15/351	226/18903	2.26e-05	0.000107708	4.41e-05	GPER1/PDE4D/HEXB/TXN/NOS1/AKT1/BAX/ABL1/ALB/PTK2B/PRKACA/LCK/CDK5/PDPK1/SNCA	15
BP	GO:0045165	cell fate commitment	17/351	282/18903	2.27e-05	0.000107854	4.42e-05	KDR/RARA/SOX2/RHOA/PPARG/AR/EDNRA/TCF3/IL6/SHH/TP53/MTOR/BCL2/STAT3/CASP3/CDC42/NANOG	17
BP	GO:0021543	pallium development	13/351	174/18903	2.32e-05	0.000110035	4.51e-05	SLC2A1/RARA/CDK5R1/RHOA/EGFR/BAX/CASP3/IGF1R/CDK6/BAD/GSK3B/CDK5/TH	13
BP	GO:0050918	positive chemotaxis	8/351	64/18903	2.33e-05	0.000110841	4.54e-05	KDR/PGF/CCL5/F3/VEGFA/CXCL8/MET/MIF	8
BP	GO:0034367	protein-containing complex remodeling	6/351	32/18903	2.37e-05	0.000112049	4.59e-05	NR1H4/PLA2G10/PLA2G5/MPO/PLA2G2A/APOB	6
BP	GO:0050482	arachidonic acid secretion	6/351	32/18903	2.37e-05	0.000112049	4.59e-05	PLA2G1B/PLA2G10/PLA2G5/PLA2G2A/SYK/MIF	6
BP	GO:1903963	arachidonate transport	6/351	32/18903	2.37e-05	0.000112049	4.59e-05	PLA2G1B/PLA2G10/PLA2G5/PLA2G2A/SYK/MIF	6
BP	GO:0070849	response to epidermal growth factor	7/351	47/18903	2.38e-05	0.000112191	4.6e-05	DUSP3/MAPK3/SNAI2/EGFR/AKT1/MAPK1/PDPK1	7
BP	GO:0140353	lipid export from cell	7/351	47/18903	2.38e-05	0.000112191	4.6e-05	SPP1/PLA2G10/PTGS2/NOS2/MIF/CYP19A1/ABCC4	7
BP	GO:1903050	regulation of proteolysis involved in protein catabolic process	15/351	227/18903	2.38e-05	0.000112191	4.6e-05	AURKA/GCLC/SHH/AKT1/NFE2L2/CDK2/PTK2B/PRKACA/GSK3B/MAPK9/CSNK2A1/VCP/PRKCG/GPX1/SIRT2	15
BP	GO:0006641	triglyceride metabolic process	10/351	104/18903	2.38e-05	0.000112191	4.6e-05	CAT/APOBR/LDLR/PIK3CG/APOB/CYP2E1/SREBF1/NR1H2/FGF21/GPX1	10
BP	GO:0042100	B cell proliferation	10/351	104/18903	2.38e-05	0.000112191	4.6e-05	TLR4/BST1/IL2/BCL2/CDKN1A/BAX/CASP3/ABL1/MIF/AHR	10
BP	GO:0060291	long-term synaptic potentiation	10/351	104/18903	2.38e-05	0.000112191	4.6e-05	CHRNA7/MAPK1/ABL1/INS/PTK2B/GSK3B/GFAP/APP/SNCA/PRKCG	10
BP	GO:0010469	regulation of signaling receptor activity	13/351	175/18903	2.46e-05	0.000115714	4.74e-05	PDE4D/PPARG/CCL2/JAK2/TNF/IFNG/SRC/ESR2/PTK2B/SERPINE1/APP/ADAM17/PPARA	13
BP	GO:0045786	negative regulation of cell cycle	21/351	405/18903	2.48e-05	0.000116359	4.77e-05	RGCC/CCNB1/CDK1/GPER1/SOX2/CCL2/PTGS2/TNF/CCND1/TP53/BCL2/TGFB1/CDKN1A/CASP3/CDK2/ABL1/CDK6/MAPK14/CDK5/WEE1/DDX39B	21
BP	GO:0022900	electron transport chain	13/351	176/18903	2.61e-05	0.000122317	5.01e-05	CCNB1/CYP1A2/CDK1/ALDH2/MAOB/GPX2/CYCS/SOD2/CYP19A1/NQO2/NOX4/SNCA/GSR	13
BP	GO:0032635	interleukin-6 production	13/351	176/18903	2.61e-05	0.000122317	5.01e-05	NR1H4/TLR4/TLR2/IL6/TNF/STAT3/IFNG/NOS2/SYK/CEBPB/APP/MMP8/MAPKAPK2	13
BP	GO:0032675	regulation of interleukin-6 production	13/351	176/18903	2.61e-05	0.000122317	5.01e-05	NR1H4/TLR4/TLR2/IL6/TNF/STAT3/IFNG/NOS2/SYK/CEBPB/APP/MMP8/MAPKAPK2	13
BP	GO:1902905	positive regulation of supramolecular fiber organization	13/351	176/18903	2.61e-05	0.000122317	5.01e-05	RGCC/OCLN/CDK5R1/RHOA/HCK/MET/MTOR/ABL1/RAC1/CDC42/PTK2B/APP/GPX1	13
BP	GO:0016126	sterol biosynthetic process	8/351	65/18903	2.62e-05	0.000122428	5.02e-05	CFTR/APOB/SEC14L2/G6PD/CES1/SOD1/SREBF1/HMGCR	8
BP	GO:0048857	neural nucleus development	8/351	65/18903	2.62e-05	0.000122428	5.02e-05	CDK5R1/MAOB/RHOA/G6PD/BCL2/CDC42/ACTB/SIRT2	8
BP	GO:0015732	prostaglandin transport	5/351	20/18903	2.64e-05	0.000123223	5.05e-05	PLA2G10/PTGS2/NOS2/MIF/ABCC4	5
BP	GO:0071371	cellular response to gonadotropin stimulus	5/351	20/18903	2.64e-05	0.000123223	5.05e-05	CCNA2/GCLC/EDNRA/GCLM/CYP1B1	5
BP	GO:1902004	positive regulation of amyloid-beta formation	5/351	20/18903	2.64e-05	0.000123223	5.05e-05	TNF/CHRNA7/IFNG/CASP3/RELA	5
BP	GO:0006953	acute-phase response	7/351	48/18903	2.74e-05	0.00012747	5.22e-05	UGT1A1/IL6/PTGS2/PTGER3/TNF/INS/CEBPB	7
BP	GO:0032620	interleukin-17 production	7/351	48/18903	2.74e-05	0.00012747	5.22e-05	NR1H4/TLR4/JAK2/IL2/IL6/TGFB1/IFNG	7
BP	GO:0032660	regulation of interleukin-17 production	7/351	48/18903	2.74e-05	0.00012747	5.22e-05	NR1H4/TLR4/JAK2/IL2/IL6/TGFB1/IFNG	7
BP	GO:0022600	digestive system process	10/351	106/18903	2.81e-05	0.000130534	5.35e-05	AQP1/TLR4/LDLR/AQP5/SLC5A1/PTGER3/AKR1C1/VDR/NR1H2/CHRM3	10
BP	GO:0042102	positive regulation of T cell proliferation	10/351	106/18903	2.81e-05	0.000130534	5.35e-05	JAK2/IL2/IL6/SHH/CCL5/ZAP70/IGF1/JAK3/VCAM1/SYK	10
BP	GO:0034103	regulation of tissue remodeling	9/351	85/18903	2.82e-05	0.000130534	5.35e-05	SPP1/PPARG/IL2/IL6/PRKCA/TP53/TGFB1/SRC/SYK	9
BP	GO:0048041	focal adhesion assembly	9/351	85/18903	2.82e-05	0.000130534	5.35e-05	KDR/RHOA/DUSP3/VEGFA/BCL2/SRC/ABL1/RAC1/PTK2B	9
BP	GO:0001782	B cell homeostasis	6/351	33/18903	2.85e-05	0.000131624	5.39e-05	BCL2/BAX/CASP3/ABL1/BAK1/MIF	6
BP	GO:2000191	regulation of fatty acid transport	6/351	33/18903	2.85e-05	0.000131624	5.39e-05	FABP3/PLA2G10/AKT1/SYK/MIF/PPARA	6
BP	GO:0016236	macroautophagy	18/351	317/18903	2.9e-05	0.000134024	5.49e-05	KDR/CDK5R1/CTSD/MAPK3/ERN1/HMOX1/TP53/PIK3CA/AKT1/MTOR/CASP3/SRC/MAPK8/PRKACA/CDK5/RHEB/VCP/RAB5A	18
BP	GO:0034605	cellular response to heat	8/351	66/18903	2.93e-05	0.000135341	5.55e-05	HMOX1/PTGS2/MTOR/HSP90AA1/PRKACA/GSK3B/VCP/MAPKAPK2	8
BP	GO:0002697	regulation of immune effector process	20/351	379/18903	3.01e-05	0.000138952	5.69e-05	RARA/TLR4/NLRP3/PLA2G5/IL2/IL6/TGFB2/KIT/HMOX1/TNF/TGFB1/JAK3/IFNG/NOS2/SYK/INS/MIF/AHR/PDPK1/MAPKAPK2	20
BP	GO:0045580	regulation of T cell differentiation	13/351	179/18903	3.12e-05	0.000143715	5.89e-05	RARA/RHOA/NLRP3/IL2/SHH/ZAP70/JAK3/IFNG/ABL1/SYK/BAD/ACTB/SOD1	13
BP	GO:0032874	positive regulation of stress-activated MAPK cascade	11/351	130/18903	3.14e-05	0.000144251	5.91e-05	TLR4/TGFB2/TNF/VEGFA/XIAP/PTK2B/APP/MAP3K5/MMP8/MAP2K7/NOX1	11
BP	GO:1990266	neutrophil migration	11/351	130/18903	3.14e-05	0.000144251	5.91e-05	PLA2G1B/BST1/DPP4/CCL2/PIK3CG/TGFB2/PDE4B/CCL5/CXCL8/RAC1/SYK	11
BP	GO:0051092	positive regulation of NF-kappaB transcription factor activity	12/351	154/18903	3.15e-05	0.000144251	5.91e-05	PLA2G1B/CAT/TLR4/NLRP3/TLR2/PRKCB/AR/TNF/STAT3/RELA/INS/APP	12
BP	GO:0043457	regulation of cellular respiration	7/351	49/18903	3.15e-05	0.000144251	5.91e-05	RHOA/TNF/PIK3CA/IFNG/NOS2/VCP/SNCA	7
BP	GO:0045933	positive regulation of muscle contraction	7/351	49/18903	3.15e-05	0.000144251	5.91e-05	GPER1/RHOA/KIT/PTGS2/ABAT/HSP90AA1/CHRM3	7
BP	GO:1903426	regulation of reactive oxygen species biosynthetic process	7/351	49/18903	3.15e-05	0.000144251	5.91e-05	TLR4/RHOA/INS/SOD2/PPARA/SNCA/MMP8	7
BP	GO:0002699	positive regulation of immune effector process	16/351	261/18903	3.22e-05	0.000147205	6.03e-05	RARA/TLR4/NLRP3/PLA2G5/IL2/IL6/KIT/HMOX1/TNF/TGFB1/IFNG/NOS2/SYK/MIF/PDPK1/MAPKAPK2	16
BP	GO:0030888	regulation of B cell proliferation	8/351	67/18903	3.28e-05	0.000149602	6.13e-05	TLR4/BST1/IL2/BCL2/CDKN1A/CASP3/MIF/AHR	8
BP	GO:0031638	zymogen activation	8/351	67/18903	3.28e-05	0.000149602	6.13e-05	HPN/KLK2/CASP9/CYCS/SERPINE1/BAD/BAK1/APAF1	8
BP	GO:1901224	positive regulation of NIK/NF-kappaB signaling	8/351	67/18903	3.28e-05	0.000149602	6.13e-05	TLR4/RHOA/TLR2/TNF/EGFR/RELA/APP/MMP8	8
BP	GO:0034308	primary alcohol metabolic process	10/351	108/18903	3.31e-05	0.000150982	6.19e-05	CYP1A2/ALDH2/SULT1A1/CYP1A1/AKR1C1/IGF1/CYP1B1/AKR1C3/ADH1C/CYP3A4	10
BP	GO:0009112	nucleobase metabolic process	6/351	34/18903	3.4e-05	0.000154806	6.34e-05	HPRT1/UMPS/MTOR/MAPK1/ADK/APRT	6
BP	GO:0009156	ribonucleoside monophosphate biosynthetic process	6/351	34/18903	3.4e-05	0.000154806	6.34e-05	UCK2/HPRT1/UMPS/DCK/ADK/APRT	6
BP	GO:0090322	regulation of superoxide metabolic process	6/351	34/18903	3.4e-05	0.000154806	6.34e-05	BST1/TGFB1/NFE2L2/GSTP1/SYK/SOD1	6
BP	GO:0071498	cellular response to fluid shear stress	5/351	21/18903	3.42e-05	0.000155	6.35e-05	PTGS2/SRC/NFE2L2/MMP2/PTK2B	5
BP	GO:0071731	response to nitric oxide	5/351	21/18903	3.42e-05	0.000155	6.35e-05	CCNA2/AQP1/MMP3/TXN/CDK2	5
BP	GO:0090201	negative regulation of release of cytochrome c from mitochondria	5/351	21/18903	3.42e-05	0.000155	6.35e-05	IGF1/AKT1/BCL2L1/BAK1/GPX1	5
BP	GO:0002285	lymphocyte activation involved in immune response	14/351	207/18903	3.44e-05	0.000155846	6.39e-05	RARA/TLR4/NLRP3/IL2/IL6/RORA/TP53/MTOR/STAT3/TGFB1/JAK3/IFNG/ABL1/PTK2B	14
BP	GO:0042451	purine nucleoside biosynthetic process	4/351	11/18903	3.48e-05	0.000156366	6.41e-05	HPRT1/MTAP/ADK/APRT	4
BP	GO:0042455	ribonucleoside biosynthetic process	4/351	11/18903	3.48e-05	0.000156366	6.41e-05	HPRT1/MTAP/ADK/APRT	4
BP	GO:0042762	regulation of sulfur metabolic process	4/351	11/18903	3.48e-05	0.000156366	6.41e-05	BHMT/NFE2L2/SNCA/PDK2	4
BP	GO:0046129	purine ribonucleoside biosynthetic process	4/351	11/18903	3.48e-05	0.000156366	6.41e-05	HPRT1/MTAP/ADK/APRT	4
BP	GO:0061418	regulation of transcription from RNA polymerase II promoter in response to hypoxia	4/351	11/18903	3.48e-05	0.000156366	6.41e-05	VEGFA/TP53/NFE2L2/SIRT2	4
BP	GO:0070561	vitamin D receptor signaling pathway	4/351	11/18903	3.48e-05	0.000156366	6.41e-05	SNAI2/VDR/RXRA/PIM1	4
BP	GO:0071492	cellular response to UV-A	4/351	11/18903	3.48e-05	0.000156366	6.41e-05	MMP1/MMP3/MMP9/MMP2	4
BP	GO:0071803	positive regulation of podosome assembly	4/351	11/18903	3.48e-05	0.000156366	6.41e-05	RHOA/TNF/SRC/MAPK9	4
BP	GO:2001225	regulation of chloride transport	4/351	11/18903	3.48e-05	0.000156366	6.41e-05	ABCB1/CFTR/CA2/GRM5	4
BP	GO:0042770	signal transduction in response to DNA damage	13/351	181/18903	3.51e-05	0.000157432	6.45e-05	CDK1/SNAI2/SNAI1/CCND1/TP53/CDKN1A/CDK2/ABL1/CASP9/MAPK14/MIF/DYRK1A/DDX39B	13
BP	GO:0010466	negative regulation of peptidase activity	16/351	263/18903	3.53e-05	0.000158296	6.49e-05	AQP1/PROS1/PTGS2/MMP9/TNF/VEGFA/AKT1/SRC/RAF1/XIAP/SERPINE1/CTSB/APP/CSNK2A1/SNCA/GPX1	16
BP	GO:1902041	regulation of extrinsic apoptotic signaling pathway via death domain receptors	7/351	50/18903	3.6e-05	0.000161581	6.62e-05	NOS3/HMOX1/RAF1/BCL2L1/SERPINE1/GSK3B/GPX1	7
BP	GO:0070304	positive regulation of stress-activated protein kinase signaling cascade	11/351	132/18903	3.62e-05	0.000162025	6.64e-05	TLR4/TGFB2/TNF/VEGFA/XIAP/PTK2B/APP/MAP3K5/MMP8/MAP2K7/NOX1	11
BP	GO:0045216	cell-cell junction organization	14/351	208/18903	3.63e-05	0.000162302	6.65e-05	OCLN/NR1H4/RHOA/TGFB2/SNAI2/PRKCA/SNAI1/TNF/VEGFA/TGFB1/SRC/CDC42/PRKACA/ACTB	14
BP	GO:0042093	T-helper cell differentiation	8/351	68/18903	3.66e-05	0.000163311	6.69e-05	RARA/NLRP3/IL2/IL6/RORA/MTOR/STAT3/JAK3	8
BP	GO:0042987	amyloid precursor protein catabolic process	8/351	68/18903	3.66e-05	0.000163311	6.69e-05	TNF/IGF1/CHRNA7/IFNG/CASP3/RELA/ADAM17/DYRK1A	8
BP	GO:0042129	regulation of T cell proliferation	13/351	182/18903	3.71e-05	0.000165578	6.78e-05	PDE5A/JAK2/IL2/IL6/SHH/CCL5/ZAP70/IGF1/JAK3/CASP3/VCAM1/SYK/CEBPB	13
BP	GO:0097553	calcium ion transmembrane import into cytosol	13/351	182/18903	3.71e-05	0.000165578	6.78e-05	PLA2G1B/GPER1/PDE4D/NOS1/BCL2/BAX/ABL1/PTK2B/PRKACA/BAK1/LCK/PDPK1/SNCA	13
BP	GO:0033627	cell adhesion mediated by integrin	9/351	88/18903	3.73e-05	0.00016585	6.8e-05	DPP4/PIK3CG/TGFB2/SNAI2/CCL5/CYP1B1/SYK/SERPINE1/ADAM17	9
BP	GO:0043367	CD4-positive, alpha-beta T cell differentiation	9/351	88/18903	3.73e-05	0.00016585	6.8e-05	RARA/NLRP3/IL2/IL6/RORA/MTOR/STAT3/JAK3/IFNG	9
BP	GO:0050807	regulation of synapse organization	14/351	209/18903	3.82e-05	0.000170031	6.97e-05	CDK5R1/RHOA/ITPKA/TLR2/BDNF/TNF/ABL1/MAPK14/INS/CDK5/APP/VCP/HSPA8/SNCA	14
BP	GO:0002244	hematopoietic progenitor cell differentiation	11/351	133/18903	3.88e-05	0.000172165	7.05e-05	TOP2A/KDR/RARA/KIT/SHH/TP53/BCL2/TGFB1/NFE2L2/ABL1/CDK6	11
BP	GO:0006638	neutral lipid metabolic process	11/351	133/18903	3.88e-05	0.000172165	7.05e-05	CAT/APOBR/LDLR/PIK3CG/APOB/CYP2E1/SREBF1/NR1H2/SNCA/FGF21/GPX1	11
BP	GO:1902749	regulation of cell cycle G2/M phase transition	10/351	110/18903	3.88e-05	0.000172165	7.05e-05	CCNB1/CDK1/AURKA/CDK4/CCND1/TP53/CDKN1A/CDK2/APP/HSPA2	10
BP	GO:0008361	regulation of cell size	13/351	183/18903	3.93e-05	0.000174232	7.14e-05	AQP1/SPP1/CRABP2/RHOA/BDNF/VEGFA/MTOR/ABL1/RAC1/HSP90AA1/GSK3B/CDK5/RPTOR	13
BP	GO:0043276	anoikis	6/351	35/18903	4.04e-05	0.000178956	7.33e-05	SNAI2/PIK3CA/AKT1/MTOR/BCL2/SRC	6
BP	GO:2000352	negative regulation of endothelial cell apoptotic process	6/351	35/18903	4.04e-05	0.000178956	7.33e-05	KDR/NFE2L2/ABL1/SERPINE1/PDPK1/FGF21	6
BP	GO:0014015	positive regulation of gliogenesis	8/351	69/18903	4.07e-05	0.000179719	7.36e-05	TLR2/IL6/SHH/TNF/MTOR/TGFB1/GFAP/RHEB	8
BP	GO:2000401	regulation of lymphocyte migration	8/351	69/18903	4.07e-05	0.000179719	7.36e-05	RHOA/CCL2/CCL5/AKT1/ABL1/PTK2B/APP/ADAM17	8
BP	GO:0001960	negative regulation of cytokine-mediated signaling pathway	9/351	89/18903	4.08e-05	0.000179797	7.37e-05	MMP12/NR1H4/PPARG/IL6/CCL5/GSTP1/XIAP/ADIPOQ/NR1H2	9
BP	GO:0048678	response to axon injury	9/351	89/18903	4.08e-05	0.000179797	7.37e-05	CDK1/SPP1/JAK2/BCL2/BAX/MMP2/IGF1R/SOD2/SOD1	9
BP	GO:0060688	regulation of morphogenesis of a branching structure	7/351	51/18903	4.11e-05	0.000181127	7.42e-05	AR/SNAI2/SHH/ESR1/TNF/VEGFA/ABL1	7
BP	GO:1902107	positive regulation of leukocyte differentiation	13/351	184/18903	4.16e-05	0.000182952	7.5e-05	RARA/RHOA/NLRP3/IL2/SHH/PRKCA/TNF/ZAP70/TGFB1/IFNG/SYK/BAD/ACTB	13
BP	GO:1903708	positive regulation of hemopoiesis	13/351	184/18903	4.16e-05	0.000182952	7.5e-05	RARA/RHOA/NLRP3/IL2/SHH/PRKCA/TNF/ZAP70/TGFB1/IFNG/SYK/BAD/ACTB	13
BP	GO:0042177	negative regulation of protein catabolic process	10/351	111/18903	4.2e-05	0.000184364	7.55e-05	SHH/NQO1/EGFR/RELA/NOS2/INS/SNCA/PRKCG/HMGCR/SIRT2	10
BP	GO:0048592	eye morphogenesis	12/351	159/18903	4.31e-05	0.000189228	7.75e-05	AQP1/KDR/AQP5/THRB/PROM1/VEGFA/BCL2/STAT3/BAX/RARB/BAK1/TH	12
BP	GO:0009713	catechol-containing compound biosynthetic process	5/351	22/18903	4.36e-05	0.000190225	7.79e-05	ALDH2/PNMT/TGFB2/SNCA/TH	5
BP	GO:0030728	ovulation	5/351	22/18903	4.36e-05	0.000190225	7.79e-05	PGR/NOS3/PTGS2/AFP/MMP2	5
BP	GO:0042423	catecholamine biosynthetic process	5/351	22/18903	4.36e-05	0.000190225	7.79e-05	ALDH2/PNMT/TGFB2/SNCA/TH	5
BP	GO:0051000	positive regulation of nitric-oxide synthase activity	5/351	22/18903	4.36e-05	0.000190225	7.79e-05	TNF/AKT1/INS/PTK2B/PIK3CB	5
BP	GO:0061042	vascular wound healing	5/351	22/18903	4.36e-05	0.000190225	7.79e-05	KDR/TNF/VEGFA/SERPINE1/ADIPOR2	5
BP	GO:0071404	cellular response to low-density lipoprotein particle stimulus	5/351	22/18903	4.36e-05	0.000190225	7.79e-05	LDLR/PPARG/CES1/SYK/FGF21	5
BP	GO:0042476	odontogenesis	11/351	135/18903	4.45e-05	0.00019409	7.95e-05	AQP1/ALPL/RHOA/CFTR/TGFB2/SHH/AQP5/BAX/SRC/SERPINE1/PPARA	11
BP	GO:2001235	positive regulation of apoptotic signaling pathway	11/351	135/18903	4.45e-05	0.00019409	7.95e-05	GPER1/JAK2/TNF/TP53/BAX/BAD/SOD1/LCK/APAF1/MAPK9/NOX1	11
BP	GO:0007178	transmembrane receptor protein serine/threonine kinase signaling pathway	20/351	390/18903	4.51e-05	0.000196248	8.04e-05	KDR/PPARG/MAPK3/JAK2/TGFB2/SHH/AFP/HNF4A/TP53/STAT3/TGFB1/SRC/ABL1/XIAP/PARP1/MAPK14/PDPK1/ADAM17/PPARA/CSNK2B	20
BP	GO:0045445	myoblast differentiation	10/351	112/18903	4.53e-05	0.000197273	8.08e-05	IGFBP3/SHH/TNF/IGF1/TGFB1/MAPK14/ACTB/MAP3K5/GPX1/PPARD	10
BP	GO:0051147	regulation of muscle cell differentiation	12/351	160/18903	4.58e-05	0.000199317	8.17e-05	GPER1/KIT/SHH/BDNF/G6PD/IGF1/MTOR/BCL2/TGFB1/MAPK14/SOD2/PPARA	12
BP	GO:0045912	negative regulation of carbohydrate metabolic process	7/351	52/18903	4.68e-05	0.000203175	8.33e-05	TP53/STAT3/TGFB1/INS/GSK3B/PPARA/ADIPOQ	7
BP	GO:0030258	lipid modification	14/351	213/18903	4.7e-05	0.000204194	8.37e-05	FABP3/ACAT1/CYP1A1/ABO/AKT1/MAPK14/CYP2E1/CYP3A4/ALOX12/PPARA/ADIPOQ/PPARD/SOAT1/ADIPOR2	14
BP	GO:0030901	midbrain development	9/351	91/18903	4.87e-05	0.000211125	8.65e-05	NDST1/MAOB/RHOA/CMA1/SHH/G6PD/CDC42/ACTB/SIRT2	9
BP	GO:0006939	smooth muscle contraction	10/351	113/18903	4.89e-05	0.000212003	8.69e-05	GPER1/RHOA/EDNRA/KIT/ACTA2/PTGS2/PTGER3/ABAT/SOD1/CHRM3	10
BP	GO:0002221	pattern recognition receptor signaling pathway	13/351	187/18903	4.92e-05	0.000212823	8.72e-05	NR1H4/TLR4/NFKBIA/NLRP3/TLR2/CASP1/ESR1/TNF/RELA/XIAP/PDPK1/NFKBIL1/MAPKAPK2	13
BP	GO:0002700	regulation of production of molecular mediator of immune response	13/351	187/18903	4.92e-05	0.000212823	8.72e-05	TLR4/NLRP3/IL2/IL6/TGFB2/KIT/HMOX1/TNF/TGFB1/JAK3/SYK/MIF/MAPKAPK2	13
BP	GO:0061041	regulation of wound healing	11/351	137/18903	5.1e-05	0.000220279	9.03e-05	OCLN/PROS1/NOS3/ACTA2/ABAT/F3/TNF/MTOR/NFE2L2/SERPINE1/ALOX12	11
BP	GO:0008544	epidermis development	19/351	362/18903	5.11e-05	0.00022087	9.05e-05	CRABP2/PLA2G10/STS/TGFB2/SHH/SNAI1/TNF/SULT2B1/AKR1C3/EGFR/BCL2/CASP3/RELA/SOD1/VDR/INSR/PPARA/PPARD/FABP5	19
BP	GO:0031650	regulation of heat generation	4/351	12/18903	5.14e-05	0.000221112	9.06e-05	PTGS2/PTGER3/ABAT/TNF	4
BP	GO:0042416	dopamine biosynthetic process	4/351	12/18903	5.14e-05	0.000221112	9.06e-05	ALDH2/TGFB2/SNCA/TH	4
BP	GO:0060736	prostate gland growth	4/351	12/18903	5.14e-05	0.000221112	9.06e-05	AR/SHH/ESR1/CYP19A1	4
BP	GO:1903800	positive regulation of miRNA maturation	4/351	12/18903	5.14e-05	0.000221112	9.06e-05	IL6/EGFR/TP53/TGFB1	4
BP	GO:1904177	regulation of adipose tissue development	4/351	12/18903	5.14e-05	0.000221112	9.06e-05	NR1H4/PPARG/NCOA1/NCOA2	4
BP	GO:0050803	regulation of synapse structure or activity	14/351	215/18903	5.21e-05	0.000223754	9.17e-05	CDK5R1/RHOA/ITPKA/TLR2/BDNF/TNF/ABL1/MAPK14/INS/CDK5/APP/VCP/HSPA8/SNCA	14
BP	GO:0034381	plasma lipoprotein particle clearance	7/351	53/18903	5.3e-05	0.000227283	9.31e-05	NR1H4/LDLR/HMOX1/APOB/ADIPOQ/FGF21/SOAT1	7
BP	GO:0046638	positive regulation of alpha-beta T cell differentiation	7/351	53/18903	5.3e-05	0.000227283	9.31e-05	RARA/RHOA/NLRP3/SHH/ZAP70/IFNG/SYK	7
BP	GO:0071622	regulation of granulocyte chemotaxis	7/351	53/18903	5.3e-05	0.000227283	9.31e-05	BST1/MAPK3/DPP4/CCL5/CXCL8/MAPK1/RAC1	7
BP	GO:0032273	positive regulation of protein polymerization	9/351	92/18903	5.31e-05	0.000227329	9.31e-05	OCLN/CDK5R1/RHOA/HCK/MET/MTOR/RAC1/HSP90AA1/PTK2B	9
BP	GO:0002363	alpha-beta T cell lineage commitment	5/351	23/18903	5.48e-05	0.000233937	9.59e-05	RHOA/IL6/MTOR/BCL2/STAT3	5
BP	GO:0048143	astrocyte activation	5/351	23/18903	5.48e-05	0.000233937	9.59e-05	LDLR/IL6/TNF/IFNG/APP	5
BP	GO:0048169	regulation of long-term neuronal synaptic plasticity	5/351	23/18903	5.48e-05	0.000233937	9.59e-05	KIT/APP/SNCA/RAB5A/GRM5	5
BP	GO:0060444	branching involved in mammary gland duct morphogenesis	5/351	23/18903	5.48e-05	0.000233937	9.59e-05	PGR/AR/ESR1/SRC/VDR	5
BP	GO:0071312	cellular response to alkaloid	6/351	37/18903	5.61e-05	0.00023943	9.81e-05	CCNA2/TGM2/CASP3/BCL2L1/CASP7/TH	6
BP	GO:0046634	regulation of alpha-beta T cell activation	10/351	115/18903	5.68e-05	0.000242187	9.92e-05	RARA/RHOA/NLRP3/JAK2/IL2/SHH/ZAP70/JAK3/IFNG/SYK	10
BP	GO:0002253	activation of immune response	20/351	397/18903	5.77e-05	0.000245526	0.000100604	RGCC/TLR4/PDE4D/DUSP3/PRKCB/HCK/ITK/PDE4B/ZAP70/IGHG1/PIK3CA/BCL2/BAX/MAPK1/SRC/ABL1/RELA/SYK/HSP90AA1/LCK	20
BP	GO:0030856	regulation of epithelial cell differentiation	12/351	164/18903	5.83e-05	0.000248042	0.000101635	MMP9/TNF/CCND1/SULT2B1/PROM1/VEGFA/IFNG/STAT1/SERPINE1/BAD/VDR/CEBPB	12
BP	GO:0031113	regulation of microtubule polymerization	7/351	54/18903	6e-05	0.000254648	0.000104342	OCLN/CDK5R1/MET/ABL1/RAC1/SNCA/DYRK1A	7
BP	GO:1902743	regulation of lamellipodium organization	7/351	54/18903	6e-05	0.000254648	0.000104342	OCLN/PIK3CA/MTOR/SRC/RAC1/HSP90AA1/CDC42	7
BP	GO:0051702	biological process involved in interaction with symbiont	10/351	116/18903	6.12e-05	0.00025895	0.000106105	JAK2/HPN/CCL5/CDC42/FASN/HSPA8/GPX1/RAB5A/CCNT1/EEA1	10
BP	GO:0000271	polysaccharide biosynthetic process	8/351	73/18903	6.13e-05	0.00025895	0.000106105	NDST1/IGF1/AKT1/TGFB1/NFKB1/INS/GSK3B/INSR	8
BP	GO:0019362	pyridine nucleotide metabolic process	8/351	73/18903	6.13e-05	0.00025895	0.000106105	G6PD/NQO1/TP53/MTOR/RPTOR/NNT/NOX1/PGD	8
BP	GO:0046496	nicotinamide nucleotide metabolic process	8/351	73/18903	6.13e-05	0.00025895	0.000106105	G6PD/NQO1/TP53/MTOR/RPTOR/NNT/NOX1/PGD	8
BP	GO:0046635	positive regulation of alpha-beta T cell activation	8/351	73/18903	6.13e-05	0.00025895	0.000106105	RARA/RHOA/NLRP3/JAK2/SHH/ZAP70/IFNG/SYK	8
BP	GO:0071677	positive regulation of mononuclear cell migration	8/351	73/18903	6.13e-05	0.00025895	0.000106105	RHOA/CCL5/TNF/ABL1/PTK2B/SERPINE1/APP/ADAM17	8
BP	GO:0072678	T cell migration	8/351	73/18903	6.13e-05	0.00025895	0.000106105	RHOA/CCL2/PIK3CG/CCL5/ZAP70/ABL1/APP/ADAM17	8
BP	GO:0060761	negative regulation of response to cytokine stimulus	9/351	94/18903	6.29e-05	0.000265406	0.00010875	MMP12/NR1H4/PPARG/IL6/CCL5/GSTP1/XIAP/ADIPOQ/NR1H2	9
BP	GO:0050808	synapse organization	21/351	432/18903	6.3e-05	0.000265649	0.000108849	CDK5R1/RHOA/ITPKA/TLR2/BDNF/ACHE/TNF/CHRNA7/IGF1R/ABL1/MAPK14/CDC42/INS/ACTB/INSR/CDK5/APP/VCP/HSPA8/SNCA/GRM5	21
BP	GO:0007617	mating behavior	6/351	38/18903	6.56e-05	0.000275966	0.000113077	THRA/HEXB/THRB/ABAT/APP/TH	6
BP	GO:0043368	positive T cell selection	6/351	38/18903	6.56e-05	0.000275966	0.000113077	IL6/SHH/ZAP70/MTOR/BCL2/STAT3	6
BP	GO:0098926	postsynaptic signal transduction	6/351	38/18903	6.56e-05	0.000275966	0.000113077	CDK5R1/JAK2/ACHE/CHRNA7/RELA/CHRM3	6
BP	GO:0045582	positive regulation of T cell differentiation	10/351	117/18903	6.58e-05	0.000276528	0.000113307	RARA/RHOA/NLRP3/IL2/SHH/ZAP70/IFNG/SYK/BAD/ACTB	10
BP	GO:0006986	response to unfolded protein	11/351	141/18903	6.63e-05	0.000278176	0.000113982	ERN1/CCND1/BAX/NFE2L2/HSP90AA1/BAK1/VCP/HSPA8/FGF21/ATF6/HSPA2	11
BP	GO:0009152	purine ribonucleotide biosynthetic process	14/351	220/18903	6.68e-05	0.000280046	0.000114749	AK1/NME1/HPRT1/ACAT1/TGFB1/PARP1/ALDOA/VCP/PPARA/SNCA/MTHFD1/ADK/APRT/PDK2	14
BP	GO:0002931	response to ischemia	7/351	55/18903	6.76e-05	0.000282218	0.000115639	NQO1/TP53/BCL2/CASP9/PTK2B/PIK3CB/MAP3K5	7
BP	GO:0010659	cardiac muscle cell apoptotic process	7/351	55/18903	6.76e-05	0.000282218	0.000115639	JAK2/TP53/NFE2L2/HSP90AA1/APAF1/PDPK1/MAP3K5	7
BP	GO:0071320	cellular response to cAMP	7/351	55/18903	6.76e-05	0.000282218	0.000115639	AQP1/CFTR/PIK3CG/CYP1B1/AHR/APP/ADIPOQ	7
BP	GO:0071385	cellular response to glucocorticoid stimulus	7/351	55/18903	6.76e-05	0.000282218	0.000115639	AQP1/UGT1A1/JAK2/CYP1B1/IGF1R/CASP9/EIF4E	7
BP	GO:1900087	positive regulation of G1/S transition of mitotic cell cycle	7/351	55/18903	6.76e-05	0.000282218	0.000115639	RGCC/CYP1A1/CCND1/EGFR/AKT1/ADAM17/RPTOR	7
BP	GO:1903202	negative regulation of oxidative stress-induced cell death	7/351	55/18903	6.76e-05	0.000282218	0.000115639	TXN/MET/AKT1/NFE2L2/INS/SOD2/GPX1	7
BP	GO:0010226	response to lithium ion	5/351	24/18903	6.82e-05	0.000283384	0.000116117	FABP4/SHH/PTGS2/NFE2L2/PTK2B	5
BP	GO:0010623	programmed cell death involved in cell development	5/351	24/18903	6.82e-05	0.000283384	0.000116117	KIT/BCL2/BAX/BCL2L1/SOD1	5
BP	GO:0035357	peroxisome proliferator activated receptor signaling pathway	5/351	24/18903	6.82e-05	0.000283384	0.000116117	PPARG/RXRA/NCOA1/NCOA2/FABP5	5
BP	GO:0043369	CD4-positive or CD8-positive, alpha-beta T cell lineage commitment	5/351	24/18903	6.82e-05	0.000283384	0.000116117	IL6/SHH/MTOR/BCL2/STAT3	5
BP	GO:2000637	positive regulation of miRNA-mediated gene silencing	5/351	24/18903	6.82e-05	0.000283384	0.000116117	IL6/EGFR/TP53/STAT3/TGFB1	5
BP	GO:0007044	cell-substrate junction assembly	9/351	95/18903	6.84e-05	0.000283969	0.000116356	KDR/RHOA/DUSP3/VEGFA/BCL2/SRC/ABL1/RAC1/PTK2B	9
BP	GO:0001959	regulation of cytokine-mediated signaling pathway	12/351	167/18903	6.95e-05	0.000288379	0.000118163	MMP12/NR1H4/PPARG/IL6/CASP1/CCL5/GSTP1/XIAP/SYK/ADAM17/ADIPOQ/NR1H2	12
BP	GO:0050866	negative regulation of cell activation	14/351	221/18903	7.01e-05	0.000290685	0.000119108	PDE5A/GPER1/LDLR/DUSP3/GCLC/IL2/NOS3/SHH/HMOX1/ABAT/JAK3/CASP3/CEBPB/ALOX12	14
BP	GO:0002286	T cell activation involved in immune response	10/351	118/18903	7.08e-05	0.000293103	0.000120099	RARA/NLRP3/IL2/IL6/RORA/TP53/MTOR/STAT3/JAK3/IFNG	10
BP	GO:0061136	regulation of proteasomal protein catabolic process	13/351	194/18903	7.17e-05	0.000296958	0.000121678	AURKA/GCLC/SHH/AKT1/NFE2L2/CDK2/PRKACA/GSK3B/MAPK9/VCP/PRKCG/GPX1/SIRT2	13
BP	GO:0006534	cysteine metabolic process	4/351	13/18903	7.32e-05	0.000301901	0.000123704	GCLC/GCLM/MTHFD1/CBS	4
BP	GO:0043471	regulation of cellular carbohydrate catabolic process	4/351	13/18903	7.32e-05	0.000301901	0.000123704	TP53/MTOR/INS/RPTOR	4
BP	GO:0072537	fibroblast activation	4/351	13/18903	7.32e-05	0.000301901	0.000123704	RGCC/GCLC/ACTA2/GCLM	4
BP	GO:1900103	positive regulation of endoplasmic reticulum unfolded protein response	4/351	13/18903	7.32e-05	0.000301901	0.000123704	ERN1/BAX/BAK1/ATF6	4
BP	GO:0003073	regulation of systemic arterial blood pressure	9/351	96/18903	7.42e-05	0.000305547	0.000125198	PDE4D/RHOA/CMA1/AR/NOS3/TNF/KLK2/SOD2/NOX1	9
BP	GO:0046330	positive regulation of JNK cascade	9/351	96/18903	7.42e-05	0.000305547	0.000125198	TLR4/TNF/XIAP/PTK2B/APP/MAP3K5/MMP8/MAP2K7/NOX1	9
BP	GO:0051153	regulation of striated muscle cell differentiation	9/351	96/18903	7.42e-05	0.000305547	0.000125198	SHH/BDNF/G6PD/IGF1/MTOR/BCL2/TGFB1/MAPK14/PPARA	9
BP	GO:0055123	digestive system development	11/351	143/18903	7.53e-05	0.000309682	0.000126892	TGFB2/KIT/SHH/CYP1A1/TNF/EGFR/CXCL8/BCL2/SRC/RARB/INSR	11
BP	GO:0001954	positive regulation of cell-matrix adhesion	7/351	56/18903	7.61e-05	0.000312056	0.000127865	KDR/VEGFA/ABL1/CDK6/RAC1/PTK2B/GSK3B	7
BP	GO:0034205	amyloid-beta formation	7/351	56/18903	7.61e-05	0.000312056	0.000127865	TNF/IGF1/CHRNA7/IFNG/CASP3/RELA/DYRK1A	7
BP	GO:0042908	xenobiotic transport	7/351	56/18903	7.61e-05	0.000312056	0.000127865	SLC2A1/ABCB1/ABCC5/ABCG2/ABCC1/ABCC4/NR1I2	7
BP	GO:0032412	regulation of ion transmembrane transporter activity	16/351	281/18903	7.76e-05	0.000318166	0.000130368	ABCB1/PDE4D/CFTR/CCL2/EDNRA/PDE4B/MMP9/NOS1/IFNG/PTK2B/PRKACA/CDK5/APP/CHRM3/GRM5/HSPA2	16
BP	GO:0001837	epithelial to mesenchymal transition	12/351	169/18903	7.8e-05	0.000319254	0.000130814	RGCC/EDNRA/IL6/TGFB2/SNAI2/HPN/SNAI1/IGF1/MTOR/TGFB1/FGFR1/GSK3B	12
BP	GO:0010951	negative regulation of endopeptidase activity	15/351	252/18903	7.89e-05	0.000322686	0.00013222	AQP1/PROS1/PTGS2/MMP9/TNF/VEGFA/AKT1/SRC/RAF1/XIAP/SERPINE1/APP/CSNK2A1/SNCA/GPX1	15
BP	GO:0050851	antigen receptor-mediated signaling pathway	15/351	252/18903	7.89e-05	0.000322686	0.00013222	PDE4D/DUSP3/PRKCB/ITK/PDE4B/ZAP70/IGHG1/PIK3CA/BCL2/BAX/MAPK1/ABL1/RELA/SYK/LCK	15
BP	GO:0002429	immune response-activating cell surface receptor signaling pathway	17/351	312/18903	8.03e-05	0.000327688	0.00013427	PDE4D/DUSP3/PRKCB/HCK/ITK/PDE4B/ZAP70/IGHG1/PIK3CA/BCL2/BAX/MAPK1/SRC/ABL1/RELA/SYK/LCK	17
BP	GO:0002757	immune response-activating signal transduction	17/351	312/18903	8.03e-05	0.000327688	0.00013427	PDE4D/DUSP3/PRKCB/HCK/ITK/PDE4B/ZAP70/IGHG1/PIK3CA/BCL2/BAX/MAPK1/SRC/ABL1/RELA/SYK/LCK	17
BP	GO:0035967	cellular response to topologically incorrect protein	10/351	120/18903	8.16e-05	0.00033269	0.000136319	ERN1/CCND1/BAX/NFE2L2/BAK1/VCP/HSPA8/FGF21/ATF6/HSPA2	10
BP	GO:0045685	regulation of glial cell differentiation	8/351	76/18903	8.2e-05	0.000334165	0.000136924	CDK1/TLR2/LDLR/IL6/SHH/MTOR/TGFB1/RHEB	8
BP	GO:0034250	positive regulation of cellular amide metabolic process	12/351	170/18903	8.25e-05	0.000335704	0.000137554	RHOA/IL6/CCL5/TNF/CYP1B1/CHRNA7/MTOR/IFNG/CASP3/NFE2L2/RELA/PTK2B	12
BP	GO:2000058	regulation of ubiquitin-dependent protein catabolic process	12/351	170/18903	8.25e-05	0.000335704	0.000137554	AURKA/GCLC/SHH/AKT1/NFE2L2/CDK2/PTK2B/GSK3B/MAPK9/CSNK2A1/VCP/SIRT2	12
BP	GO:0032469	endoplasmic reticulum calcium ion homeostasis	5/351	25/18903	8.39e-05	0.000340216	0.000139403	TGM2/BCL2/BAX/BAK1/APP	5
BP	GO:0050927	positive regulation of positive chemotaxis	5/351	25/18903	8.39e-05	0.000340216	0.000139403	KDR/PGF/F3/VEGFA/CXCL8	5
BP	GO:0060148	positive regulation of post-transcriptional gene silencing	5/351	25/18903	8.39e-05	0.000340216	0.000139403	IL6/EGFR/TP53/STAT3/TGFB1	5
BP	GO:1900370	positive regulation of post-transcriptional gene silencing by RNA	5/351	25/18903	8.39e-05	0.000340216	0.000139403	IL6/EGFR/TP53/STAT3/TGFB1	5
BP	GO:1902993	positive regulation of amyloid precursor protein catabolic process	5/351	25/18903	8.39e-05	0.000340216	0.000139403	TNF/CHRNA7/IFNG/CASP3/RELA	5
BP	GO:0010658	striated muscle cell apoptotic process	7/351	57/18903	8.54e-05	0.00034511	0.000141409	JAK2/TP53/NFE2L2/HSP90AA1/APAF1/PDPK1/MAP3K5	7
BP	GO:0035196	miRNA processing	7/351	57/18903	8.54e-05	0.00034511	0.000141409	IL6/ESR1/TNF/EGFR/TP53/STAT3/TGFB1	7
BP	GO:0070231	T cell apoptotic process	7/351	57/18903	8.54e-05	0.00034511	0.000141409	CCL5/TP53/AKT1/BCL2/BAX/JAK3/BAK1	7
BP	GO:0010863	positive regulation of phospholipase C activity	6/351	40/18903	8.85e-05	0.000357081	0.000146314	EDNRA/KIT/ITK/ESR1/EGFR/FGFR1	6
BP	GO:0045923	positive regulation of fatty acid metabolic process	6/351	40/18903	8.85e-05	0.000357081	0.000146314	PPARG/PTGS2/PPARA/ADIPOQ/NR1H2/PPARD	6
BP	GO:0002534	cytokine production involved in inflammatory response	8/351	77/18903	9e-05	0.000361724	0.000148216	TLR4/PLA2G10/IL6/TNF/STAT3/MAPK14/NOS2/PPARA	8
BP	GO:0009123	nucleoside monophosphate metabolic process	8/351	77/18903	9e-05	0.000361724	0.000148216	TK1/AK1/UCK2/HPRT1/UMPS/DCK/ADK/APRT	8
BP	GO:0030968	endoplasmic reticulum unfolded protein response	8/351	77/18903	9e-05	0.000361724	0.000148216	ERN1/CCND1/BAX/NFE2L2/BAK1/VCP/FGF21/ATF6	8
BP	GO:0031279	regulation of cyclase activity	8/351	77/18903	9e-05	0.000361724	0.000148216	MAPK3/EDNRA/NOS3/NOS1/RAF1/MAPK8/MAPK14/NOS2	8
BP	GO:0032720	negative regulation of tumor necrosis factor production	8/351	77/18903	9e-05	0.000361724	0.000148216	RARA/NR1H4/TLR4/IGF1/CHRNA7/GSTP1/ADIPOQ/NFKBIL1	8
BP	GO:1900015	regulation of cytokine production involved in inflammatory response	8/351	77/18903	9e-05	0.000361724	0.000148216	TLR4/PLA2G10/IL6/TNF/STAT3/MAPK14/NOS2/PPARA	8
BP	GO:0043122	regulation of I-kappaB kinase/NF-kappaB signaling	15/351	255/18903	9.01e-05	0.000361724	0.000148216	NR1H4/TLR4/RHOA/PRKCB/CASP1/ESR1/HMOX1/RORA/TNF/STAT1/ABL1/GSTP1/RELA/PDPK1/ADIPOQ	15
BP	GO:0010389	regulation of G2/M transition of mitotic cell cycle	9/351	99/18903	9.44e-05	0.00037872	0.00015518	CCNB1/CDK1/AURKA/CDK4/CCND1/CDKN1A/CDK2/APP/HSPA2	9
BP	GO:0010803	regulation of tumor necrosis factor-mediated signaling pathway	7/351	58/18903	9.55e-05	0.00038203	0.000156536	NR1H4/CASP1/GSTP1/XIAP/SYK/ADAM17/ADIPOQ	7
BP	GO:0048008	platelet-derived growth factor receptor signaling pathway	7/351	58/18903	9.55e-05	0.00038203	0.000156536	JAK2/F3/VEGFA/SRC/ABL1/ADIPOQ/SNCA	7
BP	GO:0048599	oocyte development	7/351	58/18903	9.55e-05	0.00038203	0.000156536	AURKA/PDE5A/EDNRA/IGF1/BCL2/PTK2B/SIRT2	7
BP	GO:0061005	cell differentiation involved in kidney development	7/351	58/18903	9.55e-05	0.00038203	0.000156536	EDNRA/SHH/ACTA2/MMP9/PROM1/STAT1/ADIPOQ	7
BP	GO:0010269	response to selenium ion	4/351	14/18903	0.000100956	0.00040303	0.000165141	MAOB/APOB/SOD2/GPX1	4
BP	GO:0050667	homocysteine metabolic process	4/351	14/18903	0.000100956	0.00040303	0.000165141	BHMT/NOX4/MTHFD1/CBS	4
BP	GO:0014912	negative regulation of smooth muscle cell migration	6/351	41/18903	0.000102019	0.000406393	0.000166519	RHOA/IGFBP3/NFE2L2/SERPINE1/ADIPOQ/PPARD	6
BP	GO:0030316	osteoclast differentiation	9/351	100/18903	0.000102088	0.000406393	0.000166519	TLR4/TNF/MTOR/IFNG/SRC/MAPK14/CEBPB/ESRRA/GLO1	9
BP	GO:0030810	positive regulation of nucleotide biosynthetic process	5/351	26/18903	0.00010236	0.000406393	0.000166519	NOS3/NOS1/NOS2/VCP/PPARA	5
BP	GO:0035821	modulation of process of another organism	5/351	26/18903	0.00010236	0.000406393	0.000166519	REG1A/IFNG/BCL2L1/NOS2/SYK	5
BP	GO:0050926	regulation of positive chemotaxis	5/351	26/18903	0.00010236	0.000406393	0.000166519	KDR/PGF/F3/VEGFA/CXCL8	5
BP	GO:0070102	interleukin-6-mediated signaling pathway	5/351	26/18903	0.00010236	0.000406393	0.000166519	JAK1/JAK2/IL6/STAT3/SRC	5
BP	GO:1900373	positive regulation of purine nucleotide biosynthetic process	5/351	26/18903	0.00010236	0.000406393	0.000166519	NOS3/NOS1/NOS2/VCP/PPARA	5
BP	GO:0048588	developmental cell growth	14/351	229/18903	0.000102511	0.000406672	0.000166634	AURKA/SPP1/CRABP2/EDNRA/BDNF/G6PD/IGF1/VEGFA/ABL1/HSP90AA1/GSK3B/CDK5/APP/PPARA	14
BP	GO:0042742	defense response to bacterium	19/351	382/18903	0.000104177	0.000412957	0.000169209	PLA2G1B/AQP1/NR1H4/TLR4/TLR2/LYZ/IL6/MPO/PLA2G2A/LPO/TNF/IGHG1/NOS2/SYK/SERPINE1/CEBPB/ADAM17/RNASE3/SIRT2	19
BP	GO:0019058	viral life cycle	17/351	319/18903	0.000105147	0.000416477	0.000170651	TOP2A/CDK1/LDLR/DPP4/CCL2/CCL5/TNF/EGFR/CXCL8/BCL2/CTSB/INSR/VCP/PPARA/HSPA8/HAVCR1/ISG20	17
BP	GO:0007566	embryo implantation	7/351	59/18903	0.000106701	0.000421313	0.000172633	SPP1/PTGS2/MMP9/VEGFA/MMP2/SOD1/PPARD	7
BP	GO:0009161	ribonucleoside monophosphate metabolic process	7/351	59/18903	0.000106701	0.000421313	0.000172633	AK1/UCK2/HPRT1/UMPS/DCK/ADK/APRT	7
BP	GO:0010574	regulation of vascular endothelial growth factor production	7/351	59/18903	0.000106701	0.000421313	0.000172633	IL6/PTGS2/RORA/CYP1B1/TGFB1/ARNT/NOX1	7
BP	GO:0051785	positive regulation of nuclear division	7/351	59/18903	0.000106701	0.000421313	0.000172633	RGCC/AURKA/TNF/IGF1/INS/INSR/SIRT2	7
BP	GO:0051209	release of sequestered calcium ion into cytosol	10/351	124/18903	0.000107415	0.000423146	0.000173384	GPER1/PDE4D/NOS1/BAX/ABL1/PTK2B/PRKACA/LCK/PDPK1/SNCA	10
BP	GO:0055007	cardiac muscle cell differentiation	10/351	124/18903	0.000107415	0.000423146	0.000173384	CDK1/RARA/G6PD/IGF1/VEGFA/MTOR/TGFB1/RARB/PPARA/NOX4	10
BP	GO:0072676	lymphocyte migration	10/351	124/18903	0.000107415	0.000423146	0.000173384	RHOA/CCL2/PIK3CG/CCL5/ZAP70/AKT1/ABL1/PTK2B/APP/ADAM17	10
BP	GO:1903556	negative regulation of tumor necrosis factor superfamily cytokine production	8/351	79/18903	0.000108104	0.000425529	0.00017436	RARA/NR1H4/TLR4/IGF1/CHRNA7/GSTP1/ADIPOQ/NFKBIL1	8
BP	GO:0072594	establishment of protein localization to organelle	21/351	449/18903	0.000108543	0.000426923	0.000174931	CDK1/MMP12/NFKBIA/JAK2/SHH/PTGS2/TP53/AKT1/STAT3/TGFB1/CDKN1A/BAX/IFNG/MAPK8/MAPK14/SYK/HSP90AA1/SREBF1/HSPA8/RAN/RUVBL2	21
BP	GO:0150115	cell-substrate junction organization	9/351	101/18903	0.000110272	0.000433053	0.000177443	KDR/RHOA/DUSP3/VEGFA/BCL2/SRC/ABL1/RAC1/PTK2B	9
BP	GO:1905477	positive regulation of protein localization to membrane	9/351	101/18903	0.000110272	0.000433053	0.000177443	GPER1/CDK5R1/TNF/EGFR/AKT1/IFNG/MAPK8/CDK5/PDPK1	9
BP	GO:1902903	regulation of supramolecular fiber organization	19/351	384/18903	0.000111513	0.000437588	0.000179301	RGCC/OCLN/CDK5R1/RHOA/LDLR/HCK/CHRNA7/MET/PIK3CA/MTOR/ABL1/RAC1/CDC42/PTK2B/APP/HSPA8/SNCA/GPX1/DYRK1A	19
BP	GO:0031346	positive regulation of cell projection organization	18/351	352/18903	0.000111704	0.000437998	0.000179469	OCLN/CRABP2/ITPKA/KIT/BDNF/VEGFA/PIK3CA/MTOR/SRC/NFE2L2/IGF1R/ABL1/RAC1/HSP90AA1/CDC42/INS/PTK2B/GSK3B	18
BP	GO:0003014	renal system process	10/351	125/18903	0.000114865	0.000449694	0.000184262	AQP1/RHOA/ABCG2/EDNRA/SLC5A2/SLC5A1/AKR1C3/BCL2/PRKACA/ADIPOQ	10
BP	GO:0051283	negative regulation of sequestering of calcium ion	10/351	125/18903	0.000114865	0.000449694	0.000184262	GPER1/PDE4D/NOS1/BAX/ABL1/PTK2B/PRKACA/LCK/PDPK1/SNCA	10
BP	GO:0007612	learning	11/351	150/18903	0.00011572	0.000452692	0.00018549	TLR2/KIT/PTGS2/BCHE/ABL1/INSR/CDK5/APP/TH/HMGCR/GRM5	11
BP	GO:0010591	regulation of lamellipodium assembly	6/351	42/18903	0.00011718	0.000456289	0.000186964	OCLN/PIK3CA/MTOR/RAC1/HSP90AA1/CDC42	6
BP	GO:0032735	positive regulation of interleukin-12 production	6/351	42/18903	0.00011718	0.000456289	0.000186964	TLR4/TLR2/IFNG/RELA/MAPK14/SYK	6
BP	GO:0043029	T cell homeostasis	6/351	42/18903	0.00011718	0.000456289	0.000186964	IL2/AKT1/BCL2/BAX/JAK3/CASP3	6
BP	GO:0050999	regulation of nitric-oxide synthase activity	6/351	42/18903	0.00011718	0.000456289	0.000186964	TNF/EGFR/AKT1/INS/PTK2B/PIK3CB	6
BP	GO:2000249	regulation of actin cytoskeleton reorganization	6/351	42/18903	0.00011718	0.000456289	0.000186964	HCK/ABL1/CDC42/PTK2B/CDK5/ARHGDIA	6
BP	GO:2000403	positive regulation of lymphocyte migration	6/351	42/18903	0.00011718	0.000456289	0.000186964	RHOA/CCL5/ABL1/PTK2B/APP/ADAM17	6
BP	GO:0050864	regulation of B cell activation	13/351	204/18903	0.000119273	0.000464083	0.000190158	TLR4/BST1/IL2/IL6/IGHG1/BCL2/TGFB1/CDKN1A/CASP3/SYK/BAD/MIF/AHR	13
BP	GO:0032411	positive regulation of transporter activity	10/351	126/18903	0.000122746	0.000477231	0.000195545	ABCB1/CFTR/CCL2/EDNRA/PON1/IFNG/RXRA/CDK5/ADIPOQ/HSPA2	10
BP	GO:0001783	B cell apoptotic process	5/351	27/18903	0.000123724	0.000478828	0.000196199	IL2/BCL2/BAX/BAK1/MIF	5
BP	GO:0030262	apoptotic nuclear changes	5/351	27/18903	0.000123724	0.000478828	0.000196199	TOP2A/GPER1/IL6/BAX/APAF1	5
BP	GO:0032740	positive regulation of interleukin-17 production	5/351	27/18903	0.000123724	0.000478828	0.000196199	NR1H4/JAK2/IL2/IL6/TGFB1	5
BP	GO:0042537	benzene-containing compound metabolic process	5/351	27/18903	0.000123724	0.000478828	0.000196199	UGT1A1/CYP1B1/GSTM1/CYP2E1/TH	5
BP	GO:0071280	cellular response to copper ion	5/351	27/18903	0.000123724	0.000478828	0.000196199	AQP1/CYP1A1/NFE2L2/APP/SNCA	5
BP	GO:0071549	cellular response to dexamethasone stimulus	5/351	27/18903	0.000123724	0.000478828	0.000196199	AQP1/JAK2/IGF1R/CASP9/EIF4E	5
BP	GO:0048477	oogenesis	9/351	103/18903	0.000128296	0.000496145	0.000203295	AURKA/PDE5A/EDNRA/HEXB/IGF1/BCL2/SRC/PTK2B/SIRT2	9
BP	GO:0097061	dendritic spine organization	8/351	81/18903	0.000129067	0.000498364	0.000204204	CDK5R1/ITPKA/CHRNA7/IGF1R/CDC42/INS/INSR/CDK5	8
BP	GO:1901657	glycosyl compound metabolic process	8/351	81/18903	0.000129067	0.000498364	0.000204204	TK1/HPRT1/AKR1C1/AKR1C3/MTAP/TH/ADK/APRT	8
BP	GO:0051282	regulation of sequestering of calcium ion	10/351	127/18903	0.00013108	0.000505751	0.000207231	GPER1/PDE4D/NOS1/BAX/ABL1/PTK2B/PRKACA/LCK/PDPK1/SNCA	10
BP	GO:0070918	small regulatory ncRNA processing	7/351	61/18903	0.000132191	0.000509649	0.000208828	IL6/ESR1/TNF/EGFR/TP53/STAT3/TGFB1	7
BP	GO:0007595	lactation	6/351	43/18903	0.000134074	0.000515732	0.000211321	NME1/UMPS/CCND1/VEGFA/VDR/APRT	6
BP	GO:0009154	purine ribonucleotide catabolic process	6/351	43/18903	0.000134074	0.000515732	0.000211321	PDE5A/PDE4D/HPRT1/ACAT1/PDE4B/HINT1	6
BP	GO:0043507	positive regulation of JUN kinase activity	6/351	43/18903	0.000134074	0.000515732	0.000211321	ERN1/TNF/SYK/PTK2B/MAP3K5/MAP2K7	6
BP	GO:0002679	respiratory burst involved in defense response	4/351	15/18903	0.000135657	0.000517501	0.000212045	PIK3CG/HCK/MPO/INS	4
BP	GO:0003376	sphingosine-1-phosphate receptor signaling pathway	4/351	15/18903	0.000135657	0.000517501	0.000212045	PIK3CG/AKT1/RAC1/PIK3CB	4
BP	GO:0009163	nucleoside biosynthetic process	4/351	15/18903	0.000135657	0.000517501	0.000212045	HPRT1/MTAP/ADK/APRT	4
BP	GO:0034404	nucleobase-containing small molecule biosynthetic process	4/351	15/18903	0.000135657	0.000517501	0.000212045	HPRT1/MTAP/ADK/APRT	4
BP	GO:0035672	oligopeptide transmembrane transport	4/351	15/18903	0.000135657	0.000517501	0.000212045	ABCC5/CA2/ABCC1/ABCC4	4
BP	GO:0043518	negative regulation of DNA damage response, signal transduction by p53 class mediator	4/351	15/18903	0.000135657	0.000517501	0.000212045	SNAI2/SNAI1/MIF/DYRK1A	4
BP	GO:0045725	positive regulation of glycogen biosynthetic process	4/351	15/18903	0.000135657	0.000517501	0.000212045	IGF1/AKT1/INS/INSR	4
BP	GO:0061307	cardiac neural crest cell differentiation involved in heart development	4/351	15/18903	0.000135657	0.000517501	0.000212045	MAPK3/EDNRA/MAPK1/CDC42	4
BP	GO:0061308	cardiac neural crest cell development involved in heart development	4/351	15/18903	0.000135657	0.000517501	0.000212045	MAPK3/EDNRA/MAPK1/CDC42	4
BP	GO:2000671	regulation of motor neuron apoptotic process	4/351	15/18903	0.000135657	0.000517501	0.000212045	RHOA/BCL2/BAX/MAP2K7	4
BP	GO:2001028	positive regulation of endothelial cell chemotaxis	4/351	15/18903	0.000135657	0.000517501	0.000212045	KDR/VEGFA/MET/FGFR1	4
BP	GO:0008360	regulation of cell shape	11/351	154/18903	0.000146199	0.000557293	0.00022835	KDR/RHOA/CCL2/HEXB/HCK/KIT/HPN/VEGFA/RAC1/PTK2B/ALDOA	11
BP	GO:0009994	oocyte differentiation	7/351	62/18903	0.000146671	0.000558253	0.000228744	AURKA/PDE5A/EDNRA/IGF1/BCL2/PTK2B/SIRT2	7
BP	GO:0070228	regulation of lymphocyte apoptotic process	7/351	62/18903	0.000146671	0.000558253	0.000228744	IL2/CCL5/TP53/BCL2/BAX/JAK3/MIF	7
BP	GO:0002675	positive regulation of acute inflammatory response	5/351	28/18903	0.000148343	0.000563772	0.000231005	PIK3CG/IL6/PTGS2/PTGER3/TNF	5
BP	GO:0051156	glucose 6-phosphate metabolic process	5/351	28/18903	0.000148343	0.000563772	0.000231005	G6PD/TP53/MTOR/RPTOR/PGD	5
BP	GO:0051588	regulation of neurotransmitter transport	9/351	105/18903	0.00014872	0.000564356	0.000231244	GPER1/PRKCB/NOS1/GSK3B/GFAP/CDK5/SNCA/PRKCG/RAB5A	9
BP	GO:1901796	regulation of signal transduction by p53 class mediator	9/351	105/18903	0.00014872	0.000564356	0.000231244	AURKA/SNAI2/SNAI1/TP53/AKT1/MTOR/BCL2/MIF/DYRK1A	9
BP	GO:0048593	camera-type eye morphogenesis	10/351	129/18903	0.000149187	0.000565704	0.000231797	AQP1/KDR/AQP5/THRB/PROM1/VEGFA/STAT3/BAX/BAK1/TH	10
BP	GO:0006941	striated muscle contraction	12/351	181/18903	0.000149656	0.000567059	0.000232352	PDE5A/PDE4D/PIK3CG/PDE4B/NOS1/TNF/PIK3CA/MTOR/HSP90AA1/PRKACA/ALDOA/KCNH2	12
BP	GO:0030100	regulation of endocytosis	13/351	209/18903	0.000151854	0.000574529	0.000235413	VEGFA/SRC/ABL1/RAC1/SYK/CDC42/SERPINE1/PIK3CB/INSR/ADIPOQ/NR1H2/SNCA/RAB5A	13
BP	GO:0045732	positive regulation of protein catabolic process	13/351	209/18903	0.000151854	0.000574529	0.000235413	AURKA/LDLR/GCLC/TNF/AKT1/IFNG/NFE2L2/HSP90AA1/GSK3B/MAPK9/CSNK2A1/VCP/SIRT2	13
BP	GO:0014911	positive regulation of smooth muscle cell migration	6/351	44/18903	0.000152842	0.000576113	0.000236062	TLR4/CCL5/IGF1/CYP1B1/BCL2/SRC	6
BP	GO:0021762	substantia nigra development	6/351	44/18903	0.000152842	0.000576113	0.000236062	MAOB/RHOA/G6PD/CDC42/ACTB/SIRT2	6
BP	GO:0044275	cellular carbohydrate catabolic process	6/351	44/18903	0.000152842	0.000576113	0.000236062	TP53/MTOR/INS/RPTOR/PGD/SI	6
BP	GO:0045840	positive regulation of mitotic nuclear division	6/351	44/18903	0.000152842	0.000576113	0.000236062	RGCC/AURKA/TNF/IGF1/INS/INSR	6
BP	GO:1905521	regulation of macrophage migration	6/351	44/18903	0.000152842	0.000576113	0.000236062	MAPK3/CCL5/MAPK1/PTK2B/MIF/CYP19A1	6
BP	GO:0035148	tube formation	11/351	155/18903	0.000154805	0.000582645	0.000238738	RARA/TGM2/TGFB2/SHH/VEGFA/TGFB1/CASP3/ABL1/PRKACA/APAF1/MTHFD1	11
BP	GO:0050871	positive regulation of B cell activation	11/351	155/18903	0.000154805	0.000582645	0.000238738	TLR4/BST1/IL2/IL6/IGHG1/BCL2/TGFB1/CDKN1A/SYK/BAD/MIF	11
BP	GO:0019079	viral genome replication	10/351	130/18903	0.000159003	0.000597559	0.00024485	TOP2A/CCL2/CCL5/TNF/CXCL8/BCL2/VCP/PPARA/HSPA8/ISG20	10
BP	GO:0045621	positive regulation of lymphocyte differentiation	10/351	130/18903	0.000159003	0.000597559	0.00024485	RARA/RHOA/NLRP3/IL2/SHH/ZAP70/IFNG/SYK/BAD/ACTB	10
BP	GO:0045619	regulation of lymphocyte differentiation	13/351	210/18903	0.000159217	0.000597919	0.000244997	RARA/RHOA/NLRP3/IL2/SHH/ZAP70/JAK3/IFNG/ABL1/SYK/BAD/ACTB/SOD1	13
BP	GO:0045453	bone resorption	7/351	63/18903	0.00016241	0.000609459	0.000249725	SPP1/IL6/PRKCA/SRC/SYK/PTK2B/NOX4	7
BP	GO:0051851	modulation by host of symbiont process	8/351	84/18903	0.000166714	0.000624682	0.000255963	HPN/CCL5/CDC42/FASN/HSPA8/RAB5A/CCNT1/EEA1	8
BP	GO:0051899	membrane depolarization	8/351	84/18903	0.000166714	0.000624682	0.000255963	KDR/GCLC/GCLM/BCL2/SRC/ABL1/PARP1/KCNH2	8
BP	GO:0045088	regulation of innate immune response	14/351	240/18903	0.000167832	0.000627946	0.0002573	MMP12/TLR4/PLA2G5/PPARG/HCK/CCL5/SRC/NFE2L2/XIAP/PARP1/SYK/HSP90AA1/INS/NR1H2	14
BP	GO:0045333	cellular respiration	14/351	240/18903	0.000167832	0.000627946	0.0002573	CCNB1/CYP1A2/CDK1/CAT/RHOA/TNF/PIK3CA/IFNG/CYCS/NOS2/SOD2/VCP/SNCA/NNT	14
BP	GO:0051208	sequestering of calcium ion	10/351	131/18903	0.000169358	0.000633187	0.000259448	GPER1/PDE4D/NOS1/BAX/ABL1/PTK2B/PRKACA/LCK/PDPK1/SNCA	10
BP	GO:0022412	cellular process involved in reproduction in multicellular organism	20/351	430/18903	0.000169885	0.000634688	0.000260063	TOP2A/AURKA/PDE5A/RARA/CFTR/EDNRA/HEXB/KIT/IGF1/AKT1/MTOR/BCL2/BAX/SRC/BCL2L1/PTK2B/PRKACA/RNF2/SIRT2/HSPA2	20
BP	GO:0002444	myeloid leukocyte mediated immunity	9/351	107/18903	0.000171788	0.000641325	0.000262782	PLA2G1B/PIK3CG/IL6/KIT/HMOX1/IGHG1/SYK/PDPK1/ADAM17	9
BP	GO:0003254	regulation of membrane depolarization	6/351	45/18903	0.000173628	0.000646765	0.000265011	KDR/GCLC/GCLM/BCL2/SRC/PARP1	6
BP	GO:0019098	reproductive behavior	6/351	45/18903	0.000173628	0.000646765	0.000265011	THRA/HEXB/THRB/ABAT/APP/TH	6
BP	GO:0030890	positive regulation of B cell proliferation	6/351	45/18903	0.000173628	0.000646765	0.000265011	TLR4/BST1/IL2/BCL2/CDKN1A/MIF	6
BP	GO:0006921	cellular component disassembly involved in execution phase of apoptosis	5/351	29/18903	0.000176539	0.000655681	0.000268665	TOP2A/GPER1/IL6/BAX/APAF1	5
BP	GO:0034698	response to gonadotropin	5/351	29/18903	0.000176539	0.000655681	0.000268665	CCNA2/GCLC/EDNRA/GCLM/CYP1B1	5
BP	GO:0060402	calcium ion transport into cytosol	5/351	29/18903	0.000176539	0.000655681	0.000268665	PLA2G1B/NOS1/BCL2/BAX/BAK1	5
BP	GO:0090312	positive regulation of protein deacetylation	5/351	29/18903	0.000176539	0.000655681	0.000268665	VEGFA/TP53/IFNG/SREBF1/DYRK1A	5
BP	GO:0034112	positive regulation of homotypic cell-cell adhesion	4/351	16/18903	0.000178237	0.00066005	0.000270455	JAK1/JAK2/IL6/CCL5	4
BP	GO:0061684	chaperone-mediated autophagy	4/351	16/18903	0.000178237	0.00066005	0.000270455	HSP90AA1/GFAP/HSPA8/SNCA	4
BP	GO:0070875	positive regulation of glycogen metabolic process	4/351	16/18903	0.000178237	0.00066005	0.000270455	IGF1/AKT1/INS/INSR	4
BP	GO:0090336	positive regulation of brown fat cell differentiation	4/351	16/18903	0.000178237	0.00066005	0.000270455	PTGS2/MAPK14/INS/PIM1	4
BP	GO:0051893	regulation of focal adhesion assembly	7/351	64/18903	0.000179488	0.000663713	0.000271956	KDR/RHOA/DUSP3/VEGFA/SRC/ABL1/RAC1	7
BP	GO:0090109	regulation of cell-substrate junction assembly	7/351	64/18903	0.000179488	0.000663713	0.000271956	KDR/RHOA/DUSP3/VEGFA/SRC/ABL1/RAC1	7
BP	GO:0006639	acylglycerol metabolic process	10/351	132/18903	0.000180275	0.000665651	0.00027275	CAT/APOBR/LDLR/PIK3CG/APOB/CYP2E1/SREBF1/NR1H2/FGF21/GPX1	10
BP	GO:0048565	digestive tract development	10/351	132/18903	0.000180275	0.000665651	0.00027275	TGFB2/KIT/SHH/CYP1A1/TNF/EGFR/CXCL8/BCL2/SRC/RARB	10
BP	GO:0002040	sprouting angiogenesis	12/351	185/18903	0.000183628	0.000677539	0.000277621	KDR/RHOA/PGF/JAK1/HMOX1/PTGS2/VEGFA/AKT1/ABL1/PTK2B/PIK3CB/PDPK1	12
BP	GO:0032526	response to retinoic acid	9/351	108/18903	0.000184395	0.000679872	0.000278577	AQP1/RARA/TNF/MMP2/PTK2B/GSK3B/RXRA/SREBF1/RXRB	9
BP	GO:0046395	carboxylic acid catabolic process	14/351	243/18903	0.000190932	0.000703465	0.000288244	HNMT/ACAT1/NOS3/PON1/ABAT/NOS1/AKT1/NOS2/PPARA/ADIPOQ/GPT/PPARD/CBS/PGD	14
BP	GO:0033077	T cell differentiation in thymus	8/351	86/18903	0.000196504	0.000722189	0.000295917	SHH/ZAP70/TP53/BCL2/ABL1/CDK6/SOD1/ADAM17	8
BP	GO:0042168	heme metabolic process	6/351	46/18903	0.000196585	0.000722189	0.000295917	SLCO2B1/SLCO1B1/HMOX1/SLCO1B3/ABCC1/FECH	6
BP	GO:0048806	genitalia development	6/351	46/18903	0.000196585	0.000722189	0.000295917	AR/SHH/ESR1/BAX/BAK1/CYP19A1	6
BP	GO:2001239	regulation of extrinsic apoptotic signaling pathway in absence of ligand	6/351	46/18903	0.000196585	0.000722189	0.000295917	SNAI2/TNF/AKT1/BCL2/FGFR1/BCL2L1	6
BP	GO:0030038	contractile actin filament bundle assembly	9/351	109/18903	0.000197763	0.000722631	0.000296097	RGCC/RHOA/MET/MTOR/SRC/ABL1/RAC1/CDC42/PTK2B	9
BP	GO:0043149	stress fiber assembly	9/351	109/18903	0.000197763	0.000722631	0.000296097	RGCC/RHOA/MET/MTOR/SRC/ABL1/RAC1/CDC42/PTK2B	9
BP	GO:0001885	endothelial cell development	7/351	65/18903	0.000197989	0.000722631	0.000296097	PDE4D/EDNRA/TNF/VEGFA/MET/FASN/GPX1	7
BP	GO:0006940	regulation of smooth muscle contraction	7/351	65/18903	0.000197989	0.000722631	0.000296097	GPER1/RHOA/KIT/PTGS2/ABAT/SOD1/CHRM3	7
BP	GO:0032613	interleukin-10 production	7/351	65/18903	0.000197989	0.000722631	0.000296097	TLR4/TLR2/IL6/STAT3/JAK3/SYK/MMP8	7
BP	GO:0032653	regulation of interleukin-10 production	7/351	65/18903	0.000197989	0.000722631	0.000296097	TLR4/TLR2/IL6/STAT3/JAK3/SYK/MMP8	7
BP	GO:0040014	regulation of multicellular organism growth	7/351	65/18903	0.000197989	0.000722631	0.000296097	CDK4/IGF1/PIK3CA/BCL2/STAT3/SOD1/APP	7
BP	GO:0050435	amyloid-beta metabolic process	7/351	65/18903	0.000197989	0.000722631	0.000296097	TNF/IGF1/CHRNA7/IFNG/CASP3/RELA/DYRK1A	7
BP	GO:1905330	regulation of morphogenesis of an epithelium	7/351	65/18903	0.000197989	0.000722631	0.000296097	AR/SNAI2/SHH/ESR1/TNF/VEGFA/ABL1	7
BP	GO:0001975	response to amphetamine	5/351	30/18903	0.000208647	0.000758255	0.000310694	HPRT1/EDNRA/TRDMT1/SOD1/TH	5
BP	GO:0005979	regulation of glycogen biosynthetic process	5/351	30/18903	0.000208647	0.000758255	0.000310694	IGF1/AKT1/INS/GSK3B/INSR	5
BP	GO:0008209	androgen metabolic process	5/351	30/18903	0.000208647	0.000758255	0.000310694	SPP1/SHH/ESR1/CYP19A1/CYP3A4	5
BP	GO:0010962	regulation of glucan biosynthetic process	5/351	30/18903	0.000208647	0.000758255	0.000310694	IGF1/AKT1/INS/GSK3B/INSR	5
BP	GO:0045940	positive regulation of steroid metabolic process	5/351	30/18903	0.000208647	0.000758255	0.000310694	TNF/CES1/IFNG/IGF1R/SREBF1	5
BP	GO:1902230	negative regulation of intrinsic apoptotic signaling pathway in response to DNA damage	5/351	30/18903	0.000208647	0.000758255	0.000310694	SNAI2/SNAI1/BCL2/BCL2L1/MIF	5
BP	GO:0005976	polysaccharide metabolic process	9/351	110/18903	0.000211927	0.000768519	0.0003149	NDST1/CHIT1/IGF1/AKT1/TGFB1/NFKB1/INS/GSK3B/INSR	9
BP	GO:0019395	fatty acid oxidation	9/351	110/18903	0.000211927	0.000768519	0.0003149	FABP3/ACAT1/AKT1/MAPK14/ALOX12/PPARA/ADIPOQ/PPARD/ADIPOR2	9
BP	GO:2000060	positive regulation of ubiquitin-dependent protein catabolic process	9/351	110/18903	0.000211927	0.000768519	0.0003149	AURKA/GCLC/AKT1/NFE2L2/PTK2B/GSK3B/MAPK9/VCP/SIRT2	9
BP	GO:0001892	embryonic placenta development	8/351	87/18903	0.00021296	0.000771715	0.000316209	SOCS3/SNAI1/EGFR/AKT1/MAPK1/CEBPB/ARNT/NCOA1	8
BP	GO:0030308	negative regulation of cell growth	12/351	188/18903	0.000213243	0.000772186	0.000316403	SPP1/TGFB2/G6PD/HNF4A/TP53/BCL2/TGFB1/CDKN1A/ESR2/CDK5/PPARA/PPARD	12
BP	GO:0046434	organophosphate catabolic process	11/351	161/18903	0.00021601	0.000781649	0.00032028	PDE5A/PDE4D/PLA2G10/PLA2G5/LDLR/HPRT1/ACAT1/PDE4B/PON1/VCP/HINT1	11
BP	GO:0002861	regulation of inflammatory response to antigenic stimulus	6/351	47/18903	0.00022187	0.000801136	0.000328265	HCK/TNF/SRC/MAPK14/SYK/GPX1	6
BP	GO:0035794	positive regulation of mitochondrial membrane permeability	6/351	47/18903	0.00022187	0.000801136	0.000328265	GCLC/TP53/BAX/MAPK8/BAK1/GSK3B	6
BP	GO:0051972	regulation of telomerase activity	6/351	47/18903	0.00022187	0.000801136	0.000328265	MAPK3/TP53/MAPK1/SRC/HSP90AA1/MAP2K7	6
BP	GO:0043010	camera-type eye development	17/351	340/18903	0.000224782	0.000811071	0.000332336	AQP1/KDR/RARA/TGFB2/SHH/AQP5/THRB/CYP1A1/ACHE/CYP1B1/PROM1/EGFR/VEGFA/STAT3/BAX/BAK1/TH	17
BP	GO:0016054	organic acid catabolic process	14/351	247/18903	0.000225965	0.000814759	0.000333847	HNMT/ACAT1/NOS3/PON1/ABAT/NOS1/AKT1/NOS2/PPARA/ADIPOQ/GPT/PPARD/CBS/PGD	14
BP	GO:0022037	metencephalon development	9/351	111/18903	0.000226924	0.000817636	0.000335026	CDK5R1/RORA/ABAT/TP53/BCL2/IGF1R/ABL1/CDK5/CBS	9
BP	GO:0000097	sulfur amino acid biosynthetic process	4/351	17/18903	0.00022968	0.000822302	0.000336938	BHMT/MTAP/MTHFD1/CBS	4
BP	GO:0006857	oligopeptide transport	4/351	17/18903	0.00022968	0.000822302	0.000336938	ABCC5/CA2/ABCC1/ABCC4	4
BP	GO:0010763	positive regulation of fibroblast migration	4/351	17/18903	0.00022968	0.000822302	0.000336938	AQP1/ACTA2/AKT1/TGFB1	4
BP	GO:0031649	heat generation	4/351	17/18903	0.00022968	0.000822302	0.000336938	PTGS2/PTGER3/ABAT/TNF	4
BP	GO:0033189	response to vitamin A	4/351	17/18903	0.00022968	0.000822302	0.000336938	CAT/RARA/CYP1A1/PPARD	4
BP	GO:0035729	cellular response to hepatocyte growth factor stimulus	4/351	17/18903	0.00022968	0.000822302	0.000336938	GCLC/GCLM/RELA/SIRT2	4
BP	GO:0055119	relaxation of cardiac muscle	4/351	17/18903	0.00022968	0.000822302	0.000336938	PDE5A/PDE4D/PDE4B/PIK3CA	4
BP	GO:0071732	cellular response to nitric oxide	4/351	17/18903	0.00022968	0.000822302	0.000336938	CCNA2/AQP1/MMP3/CDK2	4
BP	GO:0090594	inflammatory response to wounding	4/351	17/18903	0.00022968	0.000822302	0.000336938	TLR4/PPARG/HMOX1/TGFB1	4
BP	GO:0051302	regulation of cell division	12/351	190/18903	0.00023517	0.000841364	0.000344748	AURKA/CAT/RHOA/PGF/TGFB2/SHH/VEGFA/TGFB1/IGF1R/BCL2L1/CDC42/SIRT2	12
BP	GO:0035966	response to topologically incorrect protein	11/351	163/18903	0.000240498	0.000859819	0.00035231	ERN1/CCND1/BAX/NFE2L2/HSP90AA1/BAK1/VCP/HSPA8/FGF21/ATF6/HSPA2	11
BP	GO:0015721	bile acid and bile salt transport	5/351	31/18903	0.000245016	0.000873504	0.000357917	SLCO2B1/SLCO1B1/SLCO1B3/AKR1C1/ABCC4	5
BP	GO:0031069	hair follicle morphogenesis	5/351	31/18903	0.000245016	0.000873504	0.000357917	PLA2G10/TGFB2/SHH/SNAI1/BCL2	5
BP	GO:0060603	mammary gland duct morphogenesis	5/351	31/18903	0.000245016	0.000873504	0.000357917	PGR/AR/ESR1/SRC/VDR	5
BP	GO:0150117	positive regulation of cell-substrate junction organization	5/351	31/18903	0.000245016	0.000873504	0.000357917	KDR/DUSP3/VEGFA/ABL1/RAC1	5
BP	GO:0046849	bone remodeling	8/351	89/18903	0.000249272	0.000885655	0.000362897	SPP1/IL6/PRKCA/TGFB1/SRC/SYK/PTK2B/NOX4	8
BP	GO:0001974	blood vessel remodeling	6/351	48/18903	0.000249648	0.000885655	0.000362897	EDNRA/NOS3/TGFB1/BAX/BAK1/CBS	6
BP	GO:0006195	purine nucleotide catabolic process	6/351	48/18903	0.000249648	0.000885655	0.000362897	PDE5A/PDE4D/HPRT1/ACAT1/PDE4B/HINT1	6
BP	GO:0035850	epithelial cell differentiation involved in kidney development	6/351	48/18903	0.000249648	0.000885655	0.000362897	EDNRA/ACTA2/MMP9/PROM1/STAT1/ADIPOQ	6
BP	GO:0042220	response to cocaine	6/351	48/18903	0.000249648	0.000885655	0.000362897	CCNA2/TGM2/ABAT/HSP90AA1/PTK2B/CDK5	6
BP	GO:0046189	phenol-containing compound biosynthetic process	6/351	48/18903	0.000249648	0.000885655	0.000362897	ALDH2/PNMT/TGFB2/TYR/SNCA/TH	6
BP	GO:1902003	regulation of amyloid-beta formation	6/351	48/18903	0.000249648	0.000885655	0.000362897	TNF/IGF1/CHRNA7/IFNG/CASP3/RELA	6
BP	GO:2001020	regulation of response to DNA damage stimulus	16/351	312/18903	0.000257913	0.000914338	0.000374649	PCNA/SNAI2/SNAI1/EGFR/TP53/BCL2/BCL2L1/ABL1/CASP9/PARP1/ACTB/MIF/PRKCG/DYRK1A/DDX39B/RUVBL2	16
BP	GO:0032024	positive regulation of insulin secretion	7/351	68/18903	0.000262909	0.000930745	0.000381372	GPER1/NR1H4/CFTR/JAK2/ABAT/BAD/PPARD	7
BP	GO:1902808	positive regulation of cell cycle G1/S phase transition	7/351	68/18903	0.000262909	0.000930745	0.000381372	RGCC/CYP1A1/CCND1/EGFR/AKT1/ADAM17/RPTOR	7
BP	GO:0051262	protein tetramerization	8/351	90/18903	0.000269242	0.000952499	0.000390286	TK1/HPRT1/AQP5/TRPM3/TP53/SOD2/ALDOA/SNCA	8
BP	GO:0003158	endothelium development	10/351	139/18903	0.000274539	0.000969885	0.00039741	KDR/PDE4D/RHOA/EDNRA/TNF/VEGFA/MET/FASN/CSNK2B/GPX1	10
BP	GO:0050852	T cell receptor signaling pathway	10/351	139/18903	0.000274539	0.000969885	0.00039741	PDE4D/DUSP3/ITK/PDE4B/ZAP70/PIK3CA/MAPK1/ABL1/RELA/LCK	10
BP	GO:0003044	regulation of systemic arterial blood pressure mediated by a chemical signal	6/351	49/18903	0.000280088	0.00098605	0.000404033	PDE4D/RHOA/CMA1/NOS3/SOD2/NOX1	6
BP	GO:0009261	ribonucleotide catabolic process	6/351	49/18903	0.000280088	0.00098605	0.000404033	PDE5A/PDE4D/HPRT1/ACAT1/PDE4B/HINT1	6
BP	GO:0034198	cellular response to amino acid starvation	6/351	49/18903	0.000280088	0.00098605	0.000404033	MAPK3/MTOR/CDKN1A/MAPK1/MAPK8/MAP3K5	6
BP	GO:0048066	developmental pigmentation	6/351	49/18903	0.000280088	0.00098605	0.000404033	EDNRA/KIT/BCL2/BAX/TYR/SOD2	6
BP	GO:1902108	regulation of mitochondrial membrane permeability involved in apoptotic process	6/351	49/18903	0.000280088	0.00098605	0.000404033	GCLC/TP53/BAX/MAPK8/BAK1/GSK3B	6
BP	GO:0002862	negative regulation of inflammatory response to antigenic stimulus	5/351	32/18903	0.000286006	0.00100479	0.000411712	HCK/SRC/MAPK14/SYK/GPX1	5
BP	GO:0043552	positive regulation of phosphatidylinositol 3-kinase activity	5/351	32/18903	0.000286006	0.00100479	0.000411712	KIT/TGFB1/SRC/CDC42/PTK2B	5
BP	GO:0046685	response to arsenic-containing substance	5/351	32/18903	0.000286006	0.00100479	0.000411712	GCLC/HMOX1/CYP1A1/CYP1B1/VCP	5
BP	GO:0010611	regulation of cardiac muscle hypertrophy	7/351	69/18903	0.000287998	0.00101039	0.000414005	PDE5A/PPARG/PRKCA/G6PD/IGF1/PARP1/PPARA	7
BP	GO:0150116	regulation of cell-substrate junction organization	7/351	69/18903	0.000287998	0.00101039	0.000414005	KDR/RHOA/DUSP3/VEGFA/SRC/ABL1/RAC1	7
BP	GO:0001942	hair follicle development	8/351	91/18903	0.000290501	0.00101389	0.000415441	PLA2G10/TGFB2/SHH/SNAI1/TNF/EGFR/BCL2/RELA	8
BP	GO:0060048	cardiac muscle contraction	10/351	140/18903	0.000290879	0.00101389	0.000415441	PDE5A/PDE4D/PIK3CG/PDE4B/NOS1/PIK3CA/MTOR/HSP90AA1/PRKACA/KCNH2	10
BP	GO:0030540	female genitalia development	4/351	18/18903	0.000290998	0.00101389	0.000415441	ESR1/BAX/BAK1/CYP19A1	4
BP	GO:0032354	response to follicle-stimulating hormone	4/351	18/18903	0.000290998	0.00101389	0.000415441	GCLC/EDNRA/GCLM/CYP1B1	4
BP	GO:0035234	ectopic germ cell programmed cell death	4/351	18/18903	0.000290998	0.00101389	0.000415441	KIT/BAX/BCL2L1/SOD1	4
BP	GO:0045780	positive regulation of bone resorption	4/351	18/18903	0.000290998	0.00101389	0.000415441	SPP1/PRKCA/SRC/SYK	4
BP	GO:0046112	nucleobase biosynthetic process	4/351	18/18903	0.000290998	0.00101389	0.000415441	HPRT1/UMPS/MTOR/APRT	4
BP	GO:0060391	positive regulation of SMAD protein signal transduction	4/351	18/18903	0.000290998	0.00101389	0.000415441	PPARG/JAK2/TGFB1/PARP1	4
BP	GO:0090520	sphingolipid mediated signaling pathway	4/351	18/18903	0.000290998	0.00101389	0.000415441	PIK3CG/AKT1/RAC1/PIK3CB	4
BP	GO:2000811	negative regulation of anoikis	4/351	18/18903	0.000290998	0.00101389	0.000415441	SNAI2/PIK3CA/BCL2/SRC	4
BP	GO:0035710	CD4-positive, alpha-beta T cell activation	9/351	115/18903	0.000296014	0.00102924	0.000421731	RARA/NLRP3/IL2/IL6/RORA/MTOR/STAT3/JAK3/IFNG	9
BP	GO:0042303	molting cycle	9/351	115/18903	0.000296014	0.00102924	0.000421731	PLA2G10/TGFB2/SHH/SNAI1/PTGS2/TNF/EGFR/BCL2/RELA	9
BP	GO:0042633	hair cycle	9/351	115/18903	0.000296014	0.00102924	0.000421731	PLA2G10/TGFB2/SHH/SNAI1/PTGS2/TNF/EGFR/BCL2/RELA	9
BP	GO:0043271	negative regulation of ion transport	11/351	167/18903	0.000296563	0.00103044	0.000422223	MAOB/NOS3/PTGS2/MMP9/ABAT/NOS1/TNF/BCL2/PTK2B/SNCA/KCNH2	11
BP	GO:0051495	positive regulation of cytoskeleton organization	12/351	195/18903	0.000298545	0.00103662	0.000424755	RGCC/OCLN/CDK5R1/RHOA/HCK/MET/MTOR/ABL1/RAC1/CDC42/PTK2B/CDK5	12
BP	GO:0032434	regulation of proteasomal ubiquitin-dependent protein catabolic process	10/351	141/18903	0.000308024	0.0010688	0.000437941	AURKA/GCLC/SHH/AKT1/NFE2L2/CDK2/GSK3B/MAPK9/VCP/SIRT2	10
BP	GO:0048639	positive regulation of developmental growth	11/351	168/18903	0.000312183	0.00108249	0.000443549	CDK1/CRABP2/BDNF/IGF1/VEGFA/AKT1/BCL2/MAPK14/INSR/PIM1/PPARD	11
BP	GO:0001843	neural tube closure	8/351	92/18903	0.000313112	0.00108275	0.000443655	RARA/TGFB2/TGFB1/CASP3/ABL1/PRKACA/APAF1/MTHFD1	8
BP	GO:0072091	regulation of stem cell proliferation	8/351	92/18903	0.000313112	0.00108275	0.000443655	CCNE1/KDR/SNAI2/SHH/TP53/RARB/NANOG/PIM1	8
BP	GO:0090277	positive regulation of peptide hormone secretion	8/351	92/18903	0.000313112	0.00108275	0.000443655	GPER1/NR1H4/CFTR/JAK2/ABAT/INS/BAD/PPARD	8
BP	GO:0097581	lamellipodium organization	8/351	92/18903	0.000313112	0.00108275	0.000443655	OCLN/KIT/PIK3CA/MTOR/SRC/RAC1/HSP90AA1/CDC42	8
BP	GO:0030193	regulation of blood coagulation	7/351	70/18903	0.000314975	0.0010877	0.000445686	PROS1/NOS3/ABAT/F3/NFE2L2/SERPINE1/ALOX12	7
BP	GO:0043627	response to estrogen	7/351	70/18903	0.000314975	0.0010877	0.000445686	RARA/AR/ESR1/HMOX1/CCND1/MMP2/HSP90AA1	7
BP	GO:0030518	intracellular steroid hormone receptor signaling pathway	9/351	116/18903	0.000315765	0.00108821	0.000445892	PGR/GPER1/RHOA/AR/JAK2/ESR1/SRC/ESR2/PARP1	9
BP	GO:0034440	lipid oxidation	9/351	116/18903	0.000315765	0.00108821	0.000445892	FABP3/ACAT1/AKT1/MAPK14/ALOX12/PPARA/ADIPOQ/PPARD/ADIPOR2	9
BP	GO:0072009	nephron epithelium development	9/351	116/18903	0.000315765	0.00108821	0.000445892	AQP1/ACAT1/EDNRA/SHH/PROM1/VEGFA/BCL2/STAT1/ADIPOQ	9
BP	GO:0007626	locomotory behavior	12/351	197/18903	0.000327672	0.00112847	0.000462391	HPRT1/DPP4/HEXB/ABAT/MTOR/SOD2/SOD1/APP/SNCA/TH/NCOA2/GRM5	12
BP	GO:0038094	Fc-gamma receptor signaling pathway	5/351	33/18903	0.000331994	0.00114181	0.000467854	HCK/SRC/ABL1/SYK/LCK	5
BP	GO:0048566	embryonic digestive tract development	5/351	33/18903	0.000331994	0.00114181	0.000467854	TGFB2/SHH/TNF/CXCL8/RARB	5
BP	GO:0021987	cerebral cortex development	9/351	117/18903	0.000336593	0.00115636	0.000473818	SLC2A1/CDK5R1/RHOA/EGFR/BAX/BAD/GSK3B/CDK5/TH	9
BP	GO:0050886	endocrine process	8/351	93/18903	0.000337139	0.00115636	0.000473818	AQP1/SPP1/RHOA/PPARG/CMA1/NOS3/CYP19A1/NOX1	8
BP	GO:0055017	cardiac muscle tissue growth	8/351	93/18903	0.000337139	0.00115636	0.000473818	CDK1/TGFB2/G6PD/IGF1/ABL1/MAPK14/PPARA/PIM1	8
BP	GO:0060606	tube closure	8/351	93/18903	0.000337139	0.00115636	0.000473818	RARA/TGFB2/TGFB1/CASP3/ABL1/PRKACA/APAF1/MTHFD1	8
BP	GO:0030850	prostate gland development	6/351	51/18903	0.000349667	0.00119448	0.000489437	RARA/AR/SHH/ESR1/MMP2/CYP19A1	6
BP	GO:0060324	face development	6/351	51/18903	0.000349667	0.00119448	0.000489437	RARA/MAPK3/EDNRA/MAPK1/MMP2/RAF1	6
BP	GO:0101023	vascular endothelial cell proliferation	6/351	51/18903	0.000349667	0.00119448	0.000489437	PPARG/CCL2/STAT3/FGFR1/PDPK1/ADAM17	6
BP	GO:1903793	positive regulation of anion transport	6/351	51/18903	0.000349667	0.00119448	0.000489437	ABCB1/PLA2G10/CFTR/ABAT/MIF/CEBPB	6
BP	GO:1905562	regulation of vascular endothelial cell proliferation	6/351	51/18903	0.000349667	0.00119448	0.000489437	PPARG/CCL2/STAT3/FGFR1/PDPK1/ADAM17	6
BP	GO:1990928	response to amino acid starvation	6/351	51/18903	0.000349667	0.00119448	0.000489437	MAPK3/MTOR/CDKN1A/MAPK1/MAPK8/MAP3K5	6
BP	GO:0003007	heart morphogenesis	14/351	258/18903	0.000352177	0.00120224	0.000492618	EDNRA/TGFB2/SNAI2/NOS3/SHH/SNAI1/VEGFA/TP53/MTOR/TGFB1/CDC42/INSR/PIM1/TH	14
BP	GO:0002793	positive regulation of peptide secretion	8/351	94/18903	0.000362648	0.00122838	0.000503328	GPER1/NR1H4/CFTR/JAK2/ABAT/INS/BAD/PPARD	8
BP	GO:0022404	molting cycle process	8/351	94/18903	0.000362648	0.00122838	0.000503328	PLA2G10/TGFB2/SHH/SNAI1/TNF/EGFR/BCL2/RELA	8
BP	GO:0022405	hair cycle process	8/351	94/18903	0.000362648	0.00122838	0.000503328	PLA2G10/TGFB2/SHH/SNAI1/TNF/EGFR/BCL2/RELA	8
BP	GO:0032436	positive regulation of proteasomal ubiquitin-dependent protein catabolic process	8/351	94/18903	0.000362648	0.00122838	0.000503328	AURKA/GCLC/AKT1/NFE2L2/GSK3B/MAPK9/VCP/SIRT2	8
BP	GO:0002544	chronic inflammatory response	4/351	19/18903	0.000363228	0.00122838	0.000503328	CCL5/TNF/VCAM1/CYP19A1	4
BP	GO:0006837	serotonin transport	4/351	19/18903	0.000363228	0.00122838	0.000503328	MAOB/NOS1/SYK/SNCA	4
BP	GO:0032930	positive regulation of superoxide anion generation	4/351	19/18903	0.000363228	0.00122838	0.000503328	TGFB1/GSTP1/SYK/SOD1	4
BP	GO:0035728	response to hepatocyte growth factor	4/351	19/18903	0.000363228	0.00122838	0.000503328	GCLC/GCLM/RELA/SIRT2	4
BP	GO:0051152	positive regulation of smooth muscle cell differentiation	4/351	19/18903	0.000363228	0.00122838	0.000503328	GPER1/KIT/SHH/SOD2	4
BP	GO:0060438	trachea development	4/351	19/18903	0.000363228	0.00122838	0.000503328	RARA/MAPK3/SHH/MAPK1	4
BP	GO:0070242	thymocyte apoptotic process	4/351	19/18903	0.000363228	0.00122838	0.000503328	TP53/BAX/JAK3/BAK1	4
BP	GO:0097284	hepatocyte apoptotic process	4/351	19/18903	0.000363228	0.00122838	0.000503328	PIK3CG/IGF1R/BCL2L1/PPARA	4
BP	GO:1901659	glycosyl compound biosynthetic process	4/351	19/18903	0.000363228	0.00122838	0.000503328	HPRT1/MTAP/ADK/APRT	4
BP	GO:2000251	positive regulation of actin cytoskeleton reorganization	4/351	19/18903	0.000363228	0.00122838	0.000503328	HCK/ABL1/CDC42/CDK5	4
BP	GO:0030177	positive regulation of Wnt signaling pathway	10/351	144/18903	0.000364604	0.00123221	0.000504898	TLR2/SHH/EGFR/TGFB1/SRC/NFKB1/ABL1/XIAP/CSNK2A1/VCP	10
BP	GO:0014743	regulation of muscle hypertrophy	7/351	72/18903	0.000375004	0.00126567	0.000518607	PDE5A/PPARG/PRKCA/G6PD/IGF1/PARP1/PPARA	7
BP	GO:1900046	regulation of hemostasis	7/351	72/18903	0.000375004	0.00126567	0.000518607	PROS1/NOS3/ABAT/F3/NFE2L2/SERPINE1/ALOX12	7
BP	GO:0006644	phospholipid metabolic process	18/351	389/18903	0.000379127	0.00127874	0.00052396	PLA2G1B/NR1H4/FABP3/PLA2G10/PLA2G5/ITPKA/LDLR/SOCS3/HEXB/PIK3CG/PON1/PLA2G2A/PIK3CA/PIK3CB/NR1H2/SNCA/PPARD/FABP5	18
BP	GO:0032609	interferon-gamma production	9/351	119/18903	0.000381659	0.00128556	0.000526758	RARA/NR1H4/TLR4/PDE4D/JAK2/IL2/PDE4B/TNF/ABL1	9
BP	GO:0032649	regulation of interferon-gamma production	9/351	119/18903	0.000381659	0.00128556	0.000526758	RARA/NR1H4/TLR4/PDE4D/JAK2/IL2/PDE4B/TNF/ABL1	9
BP	GO:0051450	myoblast proliferation	5/351	34/18903	0.000383365	0.00128788	0.000527709	IGF1/SRC/ABL1/GPX1/PPARD	5
BP	GO:0061081	positive regulation of myeloid leukocyte cytokine production involved in immune response	5/351	34/18903	0.000383365	0.00128788	0.000527709	TLR4/KIT/SYK/MIF/MAPKAPK2	5
BP	GO:1901797	negative regulation of signal transduction by p53 class mediator	5/351	34/18903	0.000383365	0.00128788	0.000527709	SNAI2/SNAI1/BCL2/MIF/DYRK1A	5
BP	GO:1905144	response to acetylcholine	5/351	34/18903	0.000383365	0.00128788	0.000527709	CDK5R1/EDNRA/ACHE/CHRNA7/CHRM3	5
BP	GO:0051496	positive regulation of stress fiber assembly	6/351	52/18903	0.000389177	0.00130568	0.000534999	RGCC/RHOA/MTOR/ABL1/RAC1/CDC42	6
BP	GO:1905710	positive regulation of membrane permeability	6/351	52/18903	0.000389177	0.00130568	0.000534999	GCLC/TP53/BAX/MAPK8/BAK1/GSK3B	6
BP	GO:0098773	skin epidermis development	8/351	95/18903	0.000389706	0.00130659	0.000535372	PLA2G10/TGFB2/SHH/SNAI1/TNF/EGFR/BCL2/RELA	8
BP	GO:0032271	regulation of protein polymerization	12/351	201/18903	0.000393197	0.00131742	0.000539811	OCLN/CDK5R1/RHOA/HCK/MET/MTOR/ABL1/RAC1/HSP90AA1/PTK2B/SNCA/DYRK1A	12
BP	GO:0030032	lamellipodium assembly	7/351	73/18903	0.000408272	0.00136702	0.000560136	OCLN/KIT/PIK3CA/MTOR/RAC1/HSP90AA1/CDC42	7
BP	GO:0001701	in utero embryonic development	18/351	393/18903	0.000428035	0.00143225	0.000586863	CCNB1/SOCS3/AR/EDNRA/NOS3/APOB/SNAI1/IGF1/EGFR/VEGFA/TP53/AKT1/MAPK1/BCL2L1/CEBPB/ARNT/NCOA1/POLB	18
BP	GO:0009409	response to cold	6/351	53/18903	0.000432089	0.00144391	0.00059164	NFKBIA/THRA/HSP90AA1/SOD2/PRKACA/HSPA2	6
BP	GO:0051155	positive regulation of striated muscle cell differentiation	6/351	53/18903	0.000432089	0.00144391	0.00059164	SHH/IGF1/MTOR/BCL2/TGFB1/MAPK14	6
BP	GO:0060348	bone development	13/351	233/18903	0.000436618	0.00145712	0.000597053	KDR/RARA/ALPL/TGM2/RHOA/MMP13/KIT/IGF1/TP53/SRC/RARB/MAPK14/CBS	13
BP	GO:0060560	developmental growth involved in morphogenesis	13/351	233/18903	0.000436618	0.00145712	0.000597053	AURKA/SPP1/CRABP2/EDNRA/SHH/BDNF/ESR1/VEGFA/ABL1/HSP90AA1/GSK3B/CDK5/APP	13
BP	GO:0002719	negative regulation of cytokine production involved in immune response	5/351	35/18903	0.000440518	0.0014586	0.000597661	TGFB2/HMOX1/TNF/TGFB1/JAK3	5
BP	GO:0010661	positive regulation of muscle cell apoptotic process	5/351	35/18903	0.000440518	0.0014586	0.000597661	PPARG/TP53/IFNG/SOD2/MAP3K5	5
BP	GO:0016242	negative regulation of macroautophagy	5/351	35/18903	0.000440518	0.0014586	0.000597661	HMOX1/TP53/PIK3CA/AKT1/MTOR	5
BP	GO:0035633	maintenance of blood-brain barrier	5/351	35/18903	0.000440518	0.0014586	0.000597661	OCLN/IL6/PTGS2/VEGFA/ACTB	5
BP	GO:0048730	epidermis morphogenesis	5/351	35/18903	0.000440518	0.0014586	0.000597661	PLA2G10/TGFB2/SHH/SNAI1/BCL2	5
BP	GO:0060218	hematopoietic stem cell differentiation	5/351	35/18903	0.000440518	0.0014586	0.000597661	TP53/BCL2/NFE2L2/ABL1/CDK6	5
BP	GO:0090050	positive regulation of cell migration involved in sprouting angiogenesis	5/351	35/18903	0.000440518	0.0014586	0.000597661	KDR/HMOX1/PTGS2/VEGFA/ABL1	5
BP	GO:0090075	relaxation of muscle	5/351	35/18903	0.000440518	0.0014586	0.000597661	PDE5A/PDE4D/PDE4B/PIK3CA/SOD1	5
BP	GO:1901099	negative regulation of signal transduction in absence of ligand	5/351	35/18903	0.000440518	0.0014586	0.000597661	SNAI2/TNF/AKT1/BCL2/BCL2L1	5
BP	GO:1905898	positive regulation of response to endoplasmic reticulum stress	5/351	35/18903	0.000440518	0.0014586	0.000597661	ERN1/BAX/NFE2L2/BAK1/ATF6	5
BP	GO:2000406	positive regulation of T cell migration	5/351	35/18903	0.000440518	0.0014586	0.000597661	RHOA/CCL5/ABL1/APP/ADAM17	5
BP	GO:2001240	negative regulation of extrinsic apoptotic signaling pathway in absence of ligand	5/351	35/18903	0.000440518	0.0014586	0.000597661	SNAI2/TNF/AKT1/BCL2/BCL2L1	5
BP	GO:0001780	neutrophil homeostasis	4/351	20/18903	0.000447426	0.00147281	0.000603484	IL6/PDE4B/PIK3CB/MTHFD1	4
BP	GO:0010310	regulation of hydrogen peroxide metabolic process	4/351	20/18903	0.000447426	0.00147281	0.000603484	MMP3/RAC1/SOD2/SNCA	4
BP	GO:0014856	skeletal muscle cell proliferation	4/351	20/18903	0.000447426	0.00147281	0.000603484	JAK2/SHH/SRC/PPARD	4
BP	GO:0042053	regulation of dopamine metabolic process	4/351	20/18903	0.000447426	0.00147281	0.000603484	ALDH2/MAOB/HPRT1/ABAT	4
BP	GO:0042069	regulation of catecholamine metabolic process	4/351	20/18903	0.000447426	0.00147281	0.000603484	ALDH2/MAOB/HPRT1/ABAT	4
BP	GO:0060749	mammary gland alveolus development	4/351	20/18903	0.000447426	0.00147281	0.000603484	AR/ESR1/CCND1/VEGFA	4
BP	GO:0061377	mammary gland lobule development	4/351	20/18903	0.000447426	0.00147281	0.000603484	AR/ESR1/CCND1/VEGFA	4
BP	GO:0071379	cellular response to prostaglandin stimulus	4/351	20/18903	0.000447426	0.00147281	0.000603484	PTGER2/APOB/AKR1C3/AKT1	4
BP	GO:2000269	regulation of fibroblast apoptotic process	4/351	20/18903	0.000447426	0.00147281	0.000603484	PIK3CG/STK17B/TP53/PIK3CA	4
BP	GO:0008593	regulation of Notch signaling pathway	8/351	97/18903	0.000448754	0.00147527	0.00060449	NFKBIA/TGFB2/KIT/NOS3/AKT1/STAT3/SRC/CDK3	8
BP	GO:0043502	regulation of muscle adaptation	8/351	97/18903	0.000448754	0.00147527	0.00060449	PDE5A/PPARG/NOS3/PRKCA/G6PD/IGF1/PARP1/PPARA	8
BP	GO:0043500	muscle adaptation	9/351	122/18903	0.000458495	0.00150534	0.000616811	PDE5A/PPARG/NOS3/HMOX1/PRKCA/G6PD/IGF1/PARP1/PPARA	9
BP	GO:0071901	negative regulation of protein serine/threonine kinase activity	9/351	122/18903	0.000458495	0.00150534	0.000616811	PPARG/AKT1/CDKN1A/CASP3/ABL1/GSTP1/PIK3CB/ADIPOQ/HMGCR	9
BP	GO:0014009	glial cell proliferation	6/351	54/18903	0.000478604	0.0015673	0.000642199	IL6/SHH/TNF/TP53/PTK2B/GFAP	6
BP	GO:0042572	retinol metabolic process	6/351	54/18903	0.000478604	0.0015673	0.000642199	CYP1A2/CYP1A1/CYP1B1/AKR1C3/ADH1C/CYP3A4	6
BP	GO:0045744	negative regulation of G protein-coupled receptor signaling pathway	6/351	54/18903	0.000478604	0.0015673	0.000642199	PDE4B/CCL5/CXCL8/MET/SNCA/GRM5	6
BP	GO:0072523	purine-containing compound catabolic process	6/351	54/18903	0.000478604	0.0015673	0.000642199	PDE5A/PDE4D/HPRT1/ACAT1/PDE4B/HINT1	6
BP	GO:0014020	primary neural tube formation	8/351	98/18903	0.000480889	0.00157274	0.000644431	RARA/TGFB2/TGFB1/CASP3/ABL1/PRKACA/APAF1/MTHFD1	8
BP	GO:1902807	negative regulation of cell cycle G1/S phase transition	8/351	98/18903	0.000480889	0.00157274	0.000644431	SOX2/CCL2/CCND1/TP53/BCL2/CDKN1A/CDK2/WEE1	8
BP	GO:0045661	regulation of myoblast differentiation	7/351	75/18903	0.000481873	0.00157393	0.000644918	IGFBP3/TNF/TGFB1/MAPK14/ACTB/MAP3K5/PPARD	7
BP	GO:0050818	regulation of coagulation	7/351	75/18903	0.000481873	0.00157393	0.000644918	PROS1/NOS3/ABAT/F3/NFE2L2/SERPINE1/ALOX12	7
BP	GO:0002224	toll-like receptor signaling pathway	9/351	123/18903	0.000486768	0.00158787	0.000650629	NR1H4/TLR4/NFKBIA/TLR2/ESR1/TNF/PDPK1/NFKBIL1/MAPKAPK2	9
BP	GO:0030282	bone mineralization	9/351	123/18903	0.000486768	0.00158787	0.000650629	ALPL/MMP13/PTGS2/IGF1/TGFB1/PTK2B/VDR/RXRA/RXRB	9
BP	GO:0001569	branching involved in blood vessel morphogenesis	5/351	36/18903	0.000503862	0.00163941	0.000671748	KDR/EDNRA/SHH/VEGFA/ABL1	5
BP	GO:0070873	regulation of glycogen metabolic process	5/351	36/18903	0.000503862	0.00163941	0.000671748	IGF1/AKT1/INS/GSK3B/INSR	5
BP	GO:0090218	positive regulation of lipid kinase activity	5/351	36/18903	0.000503862	0.00163941	0.000671748	KIT/TGFB1/SRC/CDC42/PTK2B	5
BP	GO:0097345	mitochondrial outer membrane permeabilization	5/351	36/18903	0.000503862	0.00163941	0.000671748	GCLC/BAX/MAPK8/BAK1/GSK3B	5
BP	GO:0072089	stem cell proliferation	9/351	124/18903	0.000516456	0.00167931	0.000688096	CCNE1/KDR/ABCB1/SNAI2/SHH/TP53/RARB/NANOG/PIM1	9
BP	GO:0009166	nucleotide catabolic process	7/351	76/18903	0.000522441	0.00169768	0.000695624	PDE5A/PDE4D/HPRT1/ACAT1/PDE4B/VCP/HINT1	7
BP	GO:0002440	production of molecular mediator of immune response	16/351	333/18903	0.000528365	0.00171217	0.00070156	TLR4/NLRP3/IL2/TCF3/IL6/TGFB2/KIT/HMOX1/TNF/TGFB1/PMS2/JAK3/SYK/MIF/POLB/MAPKAPK2	16
BP	GO:0002686	negative regulation of leukocyte migration	6/351	55/18903	0.000528928	0.00171217	0.00070156	DPP4/CCL2/HMOX1/AKT1/MIF/CYP19A1	6
BP	GO:0003179	heart valve morphogenesis	6/351	55/18903	0.000528928	0.00171217	0.00070156	TGFB2/SNAI2/NOS3/SNAI1/MTOR/TGFB1	6
BP	GO:0070169	positive regulation of biomineral tissue development	6/351	55/18903	0.000528928	0.00171217	0.00070156	CFTR/TGFB1/VDR/RXRA/CEBPB/RXRB	6
BP	GO:1902991	regulation of amyloid precursor protein catabolic process	6/351	55/18903	0.000528928	0.00171217	0.00070156	TNF/IGF1/CHRNA7/IFNG/CASP3/RELA	6
BP	GO:2000107	negative regulation of leukocyte apoptotic process	6/351	55/18903	0.000528928	0.00171217	0.00070156	IL2/CCL5/BCL2/JAK3/BCL2L1/MIF	6
BP	GO:0032535	regulation of cellular component size	17/351	367/18903	0.000541017	0.00175019	0.000717137	AQP1/SPP1/CRABP2/RHOA/HCK/BDNF/VEGFA/PIK3CA/MTOR/ABL1/RAC1/HSP90AA1/PTK2B/GSK3B/CDK5/RPTOR/RAB5A	17
BP	GO:0007252	I-kappaB phosphorylation	4/351	21/18903	0.000544661	0.00175191	0.000717842	TLR4/TLR2/TNF/AKT1	4
BP	GO:0035902	response to immobilization stress	4/351	21/18903	0.000544661	0.00175191	0.000717842	CYP1A1/PTK2B/SOD2/TH	4
BP	GO:0052695	cellular glucuronidation	4/351	21/18903	0.000544661	0.00175191	0.000717842	UGT1A1/UGT1A7/UGT1A10/UGT1A8	4
BP	GO:0060445	branching involved in salivary gland morphogenesis	4/351	21/18903	0.000544661	0.00175191	0.000717842	TGM2/SNAI2/SHH/TNF	4
BP	GO:0071605	monocyte chemotactic protein-1 production	4/351	21/18903	0.000544661	0.00175191	0.000717842	NR1H4/GSTP1/SYK/ADIPOQ	4
BP	GO:0071637	regulation of monocyte chemotactic protein-1 production	4/351	21/18903	0.000544661	0.00175191	0.000717842	NR1H4/GSTP1/SYK/ADIPOQ	4
BP	GO:0097049	motor neuron apoptotic process	4/351	21/18903	0.000544661	0.00175191	0.000717842	RHOA/BCL2/BAX/MAP2K7	4
BP	GO:0097062	dendritic spine maintenance	4/351	21/18903	0.000544661	0.00175191	0.000717842	ITPKA/IGF1R/INS/INSR	4
BP	GO:1901522	positive regulation of transcription from RNA polymerase II promoter involved in cellular response to chemical stimulus	4/351	21/18903	0.000544661	0.00175191	0.000717842	VEGFA/TP53/NFE2L2/RELA	4
BP	GO:0010811	positive regulation of cell-substrate adhesion	9/351	125/18903	0.000547614	0.00176029	0.000721276	KDR/JAK2/VEGFA/ABL1/CDK6/RAC1/CDC42/PTK2B/GSK3B	9
BP	GO:0072006	nephron development	10/351	152/18903	0.00055919	0.00179636	0.000736056	AQP1/ACAT1/EDNRA/SHH/ACTA2/PROM1/VEGFA/BCL2/STAT1/ADIPOQ	10
BP	GO:0032729	positive regulation of interferon-gamma production	7/351	77/18903	0.000565681	0.00181606	0.000744129	TLR4/PDE4D/JAK2/IL2/PDE4B/TNF/ABL1	7
BP	GO:0060416	response to growth hormone	5/351	37/18903	0.000573817	0.00183868	0.000753399	JAK1/JAK2/AKT1/STAT3/JAK3	5
BP	GO:0070229	negative regulation of lymphocyte apoptotic process	5/351	37/18903	0.000573817	0.00183868	0.000753399	IL2/CCL5/BCL2/JAK3/MIF	5
BP	GO:0072528	pyrimidine-containing compound biosynthetic process	5/351	37/18903	0.000573817	0.00183868	0.000753399	NME1/UCK2/UMPS/MTOR/DCK	5
BP	GO:0030111	regulation of Wnt signaling pathway	16/351	336/18903	0.000582091	0.00186401	0.000763778	SOX2/TLR2/SNAI2/SHH/EGFR/TGFB1/SRC/NFKB1/ABL1/XIAP/MAPK14/GSK3B/APP/CSNK2A1/VCP/RUVBL2	16
BP	GO:0010718	positive regulation of epithelial to mesenchymal transition	6/351	56/18903	0.00058327	0.00186426	0.000763877	RGCC/IL6/TGFB2/SNAI1/MTOR/TGFB1	6
BP	GO:0043551	regulation of phosphatidylinositol 3-kinase activity	6/351	56/18903	0.00058327	0.00186426	0.000763877	SOCS3/KIT/TGFB1/SRC/CDC42/PTK2B	6
BP	GO:0110151	positive regulation of biomineralization	6/351	56/18903	0.00058327	0.00186426	0.000763877	CFTR/TGFB1/VDR/RXRA/CEBPB/RXRB	6
BP	GO:0016331	morphogenesis of embryonic epithelium	10/351	153/18903	0.000588643	0.00187789	0.000769465	RARA/AR/TGFB2/SHH/TGFB1/CASP3/ABL1/PRKACA/APAF1/MTHFD1	10
BP	GO:0030902	hindbrain development	10/351	153/18903	0.000588643	0.00187789	0.000769465	CDK5R1/SHH/RORA/ABAT/TP53/BCL2/IGF1R/ABL1/CDK5/CBS	10
BP	GO:0021549	cerebellum development	8/351	101/18903	0.000588649	0.00187789	0.000769465	CDK5R1/RORA/ABAT/TP53/IGF1R/ABL1/CDK5/CBS	8
BP	GO:0002703	regulation of leukocyte mediated immunity	13/351	241/18903	0.000600228	0.00191363	0.000784108	TLR4/NLRP3/IL2/IL6/KIT/HMOX1/TNF/TGFB1/JAK3/NOS2/SYK/AHR/PDPK1	13
BP	GO:0055117	regulation of cardiac muscle contraction	7/351	78/18903	0.000611719	0.00194904	0.000798616	PDE5A/PDE4D/PIK3CG/PDE4B/NOS1/HSP90AA1/PRKACA	7
BP	GO:0000723	telomere maintenance	10/351	154/18903	0.000619369	0.00197217	0.000808095	CCNE1/PCNA/MAPK3/MAPK1/SRC/PARP1/HSP90AA1/MAP2K7/HDAC8/RUVBL2	10
BP	GO:0045055	regulated exocytosis	13/351	242/18903	0.000623917	0.0019854	0.000813517	PRKCB/PIK3CG/HCK/KIT/HMOX1/SYK/GSK3B/CDK5/PDPK1/SNCA/PRKCG/ABCC4/RAB5A	13
BP	GO:0060419	heart growth	8/351	102/18903	0.000628619	0.00199911	0.000819134	CDK1/TGFB2/G6PD/IGF1/ABL1/MAPK14/PPARA/PIM1	8
BP	GO:0014037	Schwann cell differentiation	5/351	38/18903	0.000650814	0.00206451	0.000845931	CDK1/AKT1/SOD1/CDK5/SIRT2	5
BP	GO:0043516	regulation of DNA damage response, signal transduction by p53 class mediator	5/351	38/18903	0.000650814	0.00206451	0.000845931	SNAI2/SNAI1/TP53/MIF/DYRK1A	5
BP	GO:0048009	insulin-like growth factor receptor signaling pathway	5/351	38/18903	0.000650814	0.00206451	0.000845931	AR/IGFBP3/IGF1/AKT1/IGF1R	5
BP	GO:1902229	regulation of intrinsic apoptotic signaling pathway in response to DNA damage	5/351	38/18903	0.000650814	0.00206451	0.000845931	SNAI2/SNAI1/BCL2/BCL2L1/MIF	5
BP	GO:0002902	regulation of B cell apoptotic process	4/351	22/18903	0.000656017	0.0020655	0.000846335	IL2/BCL2/BAX/MIF	4
BP	GO:0009127	purine nucleoside monophosphate biosynthetic process	4/351	22/18903	0.000656017	0.0020655	0.000846335	HPRT1/DCK/ADK/APRT	4
BP	GO:0010042	response to manganese ion	4/351	22/18903	0.000656017	0.0020655	0.000846335	PTGS2/SOD2/APP/TH	4
BP	GO:0032928	regulation of superoxide anion generation	4/351	22/18903	0.000656017	0.0020655	0.000846335	TGFB1/GSTP1/SYK/SOD1	4
BP	GO:0035584	calcium-mediated signaling using intracellular calcium source	4/351	22/18903	0.000656017	0.0020655	0.000846335	KDR/VCAM1/PRKACA/GRM5	4
BP	GO:0046128	purine ribonucleoside metabolic process	4/351	22/18903	0.000656017	0.0020655	0.000846335	HPRT1/MTAP/ADK/APRT	4
BP	GO:0060065	uterus development	4/351	22/18903	0.000656017	0.0020655	0.000846335	TGFB2/ESR1/SRC/CYP19A1	4
BP	GO:0071305	cellular response to vitamin D	4/351	22/18903	0.000656017	0.0020655	0.000846335	SNAI2/VDR/RXRA/PIM1	4
BP	GO:0072574	hepatocyte proliferation	4/351	22/18903	0.000656017	0.0020655	0.000846335	IL6/HPN/TNF/CEBPB	4
BP	GO:0072575	epithelial cell proliferation involved in liver morphogenesis	4/351	22/18903	0.000656017	0.0020655	0.000846335	IL6/HPN/TNF/CEBPB	4
BP	GO:2000310	regulation of NMDA receptor activity	4/351	22/18903	0.000656017	0.0020655	0.000846335	CCL2/IFNG/PTK2B/APP	4
BP	GO:2000810	regulation of bicellular tight junction assembly	4/351	22/18903	0.000656017	0.0020655	0.000846335	SNAI2/SNAI1/TNF/PRKACA	4
BP	GO:0002437	inflammatory response to antigenic stimulus	7/351	79/18903	0.000660681	0.0020776	0.000851294	HCK/TNF/IGHG1/SRC/MAPK14/SYK/GPX1	7
BP	GO:0002720	positive regulation of cytokine production involved in immune response	7/351	79/18903	0.000660681	0.0020776	0.000851294	TLR4/NLRP3/IL6/KIT/SYK/MIF/MAPKAPK2	7
BP	GO:0045639	positive regulation of myeloid cell differentiation	8/351	103/18903	0.000670752	0.00210534	0.000862664	PRKCA/TNF/STAT3/TGFB1/IFNG/STAT1/MAPK14/ARNT	8
BP	GO:0046620	regulation of organ growth	8/351	103/18903	0.000670752	0.00210534	0.000862664	CDK1/G6PD/IGF1/AKT1/MAPK14/SOD1/PPARA/PIM1	8
BP	GO:0070167	regulation of biomineral tissue development	8/351	103/18903	0.000670752	0.00210534	0.000862664	CFTR/NOS3/TGFB1/PTK2B/VDR/RXRA/CEBPB/RXRB	8
BP	GO:0014902	myotube differentiation	9/351	129/18903	0.000688053	0.00215698	0.00088382	SHH/BDNF/NOS1/IGF1/MTOR/BCL2/MAPK14/GPX1/DYRK1B	9
BP	GO:2000027	regulation of animal organ morphogenesis	9/351	129/18903	0.000688053	0.00215698	0.00088382	RHOA/AR/SNAI2/SHH/TNF/VEGFA/ABL1/RAC1/CDC42	9
BP	GO:0002138	retinoic acid biosynthetic process	3/351	10/18903	0.000691351	0.00215797	0.000884226	CRABP2/CYP1A1/AKR1C3	3
BP	GO:0002676	regulation of chronic inflammatory response	3/351	10/18903	0.000691351	0.00215797	0.000884226	CCL5/TNF/CYP19A1	3
BP	GO:0009157	deoxyribonucleoside monophosphate biosynthetic process	3/351	10/18903	0.000691351	0.00215797	0.000884226	TK1/DCK/ADK	3
BP	GO:0035747	natural killer cell chemotaxis	3/351	10/18903	0.000691351	0.00215797	0.000884226	CCL2/PIK3CG/CCL5	3
BP	GO:0042045	epithelial fluid transport	3/351	10/18903	0.000691351	0.00215797	0.000884226	AQP1/CFTR/SLC5A1	3
BP	GO:0042939	tripeptide transport	3/351	10/18903	0.000691351	0.00215797	0.000884226	ABCC5/ABCC1/ABCC4	3
BP	GO:0060068	vagina development	3/351	10/18903	0.000691351	0.00215797	0.000884226	ESR1/BAX/BAK1	3
BP	GO:0032200	telomere organization	11/351	185/18903	0.000704121	0.00219647	0.000900004	CCNE1/PCNA/MAPK3/MAPK1/SRC/PARP1/HSP90AA1/SIRT2/MAP2K7/HDAC8/RUVBL2	11
BP	GO:0001895	retina homeostasis	7/351	80/18903	0.0007127	0.00222187	0.000910409	SLC2A1/LYZ/PROM1/ALB/ACTB/SOD1/PRDX1	7
BP	GO:0050853	B cell receptor signaling pathway	9/351	130/18903	0.000727404	0.00226632	0.000928621	PRKCB/ITK/IGHG1/BCL2/BAX/MAPK1/ABL1/SYK/LCK	9
BP	GO:0032350	regulation of hormone metabolic process	5/351	39/18903	0.00073529	0.00228526	0.000936385	HPN/AKR1C3/NFKB1/IGF1R/ARNT	5
BP	GO:0042401	cellular biogenic amine biosynthetic process	5/351	39/18903	0.00073529	0.00228526	0.000936385	ALDH2/PNMT/TGFB2/SNCA/TH	5
BP	GO:0060251	regulation of glial cell proliferation	5/351	39/18903	0.00073529	0.00228526	0.000936385	IL6/SHH/TNF/TP53/GFAP	5
BP	GO:1901661	quinone metabolic process	5/351	39/18903	0.00073529	0.00228526	0.000936385	AKR1C1/NQO1/CBR1/AKR1C3/NQO2	5
BP	GO:0006650	glycerophospholipid metabolic process	15/351	311/18903	0.000752879	0.00233849	0.000958196	PLA2G1B/NR1H4/FABP3/PLA2G10/PLA2G5/ITPKA/LDLR/SOCS3/PIK3CG/PON1/PLA2G2A/PIK3CA/PIK3CB/NR1H2/FABP5	15
BP	GO:0110149	regulation of biomineralization	8/351	105/18903	0.000761846	0.0023649	0.000969014	CFTR/NOS3/TGFB1/PTK2B/VDR/RXRA/CEBPB/RXRB	8
BP	GO:0033555	multicellular organismal response to stress	7/351	81/18903	0.000767908	0.0023808	0.00097553	DPP4/NOS1/AKT1/MTOR/BCL2/EIF4E/PRKCG	7
BP	GO:0072332	intrinsic apoptotic signaling pathway by p53 class mediator	7/351	81/18903	0.000767908	0.0023808	0.00097553	TP53/BCL2/CDKN1A/BAX/MIF/PDK2/HINT1	7
BP	GO:0006611	protein export from nucleus	6/351	59/18903	0.000772602	0.00239096	0.000979693	TXN/TGFB1/PRKACA/GSK3B/CDK5/RAN	6
BP	GO:0061098	positive regulation of protein tyrosine kinase activity	6/351	59/18903	0.000772602	0.00239096	0.000979693	CCL5/EGFR/SRC/ADAM17/NOX4/GRM5	6
BP	GO:1903078	positive regulation of protein localization to plasma membrane	6/351	59/18903	0.000772602	0.00239096	0.000979693	GPER1/TNF/EGFR/AKT1/IFNG/PDPK1	6
BP	GO:0022604	regulation of cell morphogenesis	15/351	312/18903	0.000777877	0.00240581	0.000985781	KDR/RHOA/ITPKA/CCL2/HEXB/HCK/KIT/HPN/VEGFA/SRC/ABL1/RAC1/CDC42/PTK2B/ALDOA	15
BP	GO:0002082	regulation of oxidative phosphorylation	4/351	23/18903	0.000782586	0.00240715	0.000986329	RHOA/TNF/VCP/SNCA	4
BP	GO:0002689	negative regulation of leukocyte chemotaxis	4/351	23/18903	0.000782586	0.00240715	0.000986329	DPP4/CCL2/MIF/CYP19A1	4
BP	GO:0009220	pyrimidine ribonucleotide biosynthetic process	4/351	23/18903	0.000782586	0.00240715	0.000986329	NME1/UCK2/UMPS/DCK	4
BP	GO:0010893	positive regulation of steroid biosynthetic process	4/351	23/18903	0.000782586	0.00240715	0.000986329	TNF/IFNG/IGF1R/SREBF1	4
BP	GO:0045540	regulation of cholesterol biosynthetic process	4/351	23/18903	0.000782586	0.00240715	0.000986329	APOB/SEC14L2/SOD1/SREBF1	4
BP	GO:0072243	metanephric nephron epithelium development	4/351	23/18903	0.000782586	0.00240715	0.000986329	AQP1/ACAT1/STAT1/ADIPOQ	4
BP	GO:0072576	liver morphogenesis	4/351	23/18903	0.000782586	0.00240715	0.000986329	IL6/HPN/TNF/CEBPB	4
BP	GO:0090335	regulation of brown fat cell differentiation	4/351	23/18903	0.000782586	0.00240715	0.000986329	PTGS2/MAPK14/INS/PIM1	4
BP	GO:0106118	regulation of sterol biosynthetic process	4/351	23/18903	0.000782586	0.00240715	0.000986329	APOB/SEC14L2/SOD1/SREBF1	4
BP	GO:0001841	neural tube formation	8/351	106/18903	0.000810984	0.00249299	0.0010215	RARA/TGFB2/TGFB1/CASP3/ABL1/PRKACA/APAF1/MTHFD1	8
BP	GO:0021766	hippocampus development	7/351	82/18903	0.000826444	0.00253054	0.00103689	RARA/CDK5R1/CASP3/IGF1R/CDK6/GSK3B/CDK5	7
BP	GO:0060395	SMAD protein signal transduction	7/351	82/18903	0.000826444	0.00253054	0.00103689	PPARG/JAK2/TGFB2/AFP/HNF4A/TGFB1/PARP1	7
BP	GO:0072527	pyrimidine-containing compound metabolic process	7/351	82/18903	0.000826444	0.00253054	0.00103689	TK1/NME1/UCK2/UMPS/MTOR/MAPK1/DCK	7
BP	GO:1905897	regulation of response to endoplasmic reticulum stress	7/351	82/18903	0.000826444	0.00253054	0.00103689	ERN1/BAX/NFE2L2/BCL2L1/BAK1/NR1H2/ATF6	7
BP	GO:2001021	negative regulation of response to DNA damage stimulus	7/351	82/18903	0.000826444	0.00253054	0.00103689	SNAI2/SNAI1/BCL2/BCL2L1/MIF/DYRK1A/DDX39B	7
BP	GO:0009309	amine biosynthetic process	5/351	40/18903	0.000827695	0.00253054	0.00103689	ALDH2/PNMT/TGFB2/SNCA/TH	5
BP	GO:0010762	regulation of fibroblast migration	5/351	40/18903	0.000827695	0.00253054	0.00103689	AQP1/ACTA2/AKT1/TGFB1/RAC1	5
BP	GO:0035886	vascular associated smooth muscle cell differentiation	5/351	40/18903	0.000827695	0.00253054	0.00103689	GPER1/EDNRA/KIT/VEGFA/SOD2	5
BP	GO:1901532	regulation of hematopoietic progenitor cell differentiation	5/351	40/18903	0.000827695	0.00253054	0.00103689	KDR/RARA/NFE2L2/ABL1/CDK6	5
BP	GO:0006839	mitochondrial transport	11/351	189/18903	0.000840001	0.00256661	0.00105167	GCLC/TP53/BCL2/BAX/BCL2L1/MAPK8/HSP90AA1/BAD/BAK1/GSK3B/SREBF1	11
BP	GO:0002702	positive regulation of production of molecular mediator of immune response	9/351	133/18903	0.000856606	0.0026142	0.00107117	TLR4/NLRP3/IL2/IL6/KIT/TGFB1/SYK/MIF/MAPKAPK2	9
BP	GO:0035303	regulation of dephosphorylation	9/351	133/18903	0.000856606	0.0026142	0.00107117	JAK2/TGFB2/TNF/MTOR/TGFB1/IFNG/SRC/GSK3B/CSNK2B	9
BP	GO:0043433	negative regulation of DNA-binding transcription factor activity	11/351	190/18903	0.00087717	0.00267534	0.00109622	CAT/NR1H4/PLA2G10/NFKBIA/NLRP3/ESR1/HMOX1/CYP1B1/PIM1/NFKBIL1/RNF2	11
BP	GO:0042310	vasoconstriction	7/351	83/18903	0.000888446	0.00270647	0.00110898	RHOA/EDNRA/ACTA2/PTGS2/MMP2/ABL1/CHRM3	7
BP	GO:0061515	myeloid cell development	7/351	83/18903	0.000888446	0.00270647	0.00110898	PLA2G10/TLR2/KIT/G6PD/SRC/CEBPB/APP	7
BP	GO:0061564	axon development	20/351	490/18903	0.000894548	0.00272343	0.00111592	CDK5R1/SPP1/CRABP2/PLA2G10/EDNRA/JAK2/SHH/BDNF/VEGFA/BCL2/CASP3/MMP2/IGF1R/ABL1/RAC1/HSP90AA1/ACTB/GSK3B/CDK5/APP	20
BP	GO:0009142	nucleoside triphosphate biosynthetic process	9/351	134/18903	0.000903601	0.00274934	0.00112654	AK1/NME1/UCK2/TGFB1/PARP1/ALDOA/VCP/PPARA/ADK	9
BP	GO:0090311	regulation of protein deacetylation	6/351	61/18903	0.000923023	0.00280383	0.00114887	VEGFA/TP53/IFNG/MAPK8/SREBF1/DYRK1A	6
BP	GO:0010640	regulation of platelet-derived growth factor receptor signaling pathway	4/351	24/18903	0.000925466	0.00280383	0.00114887	F3/SRC/ADIPOQ/SNCA	4
BP	GO:0038095	Fc-epsilon receptor signaling pathway	4/351	24/18903	0.000925466	0.00280383	0.00114887	MAPK8/SYK/MAPK9/MAP2K7	4
BP	GO:0090208	positive regulation of triglyceride metabolic process	4/351	24/18903	0.000925466	0.00280383	0.00114887	LDLR/SREBF1/NR1H2/FGF21	4
BP	GO:2000353	positive regulation of endothelial cell apoptotic process	4/351	24/18903	0.000925466	0.00280383	0.00114887	RGCC/GPER1/CCL2/AKR1C3	4
BP	GO:2001026	regulation of endothelial cell chemotaxis	4/351	24/18903	0.000925466	0.00280383	0.00114887	KDR/VEGFA/MET/FGFR1	4
BP	GO:0032733	positive regulation of interleukin-10 production	5/351	41/18903	0.000928483	0.00280383	0.00114887	TLR4/TLR2/IL6/STAT3/SYK	5
BP	GO:0042119	neutrophil activation	5/351	41/18903	0.000928483	0.00280383	0.00114887	PLA2G2A/CCL5/TNF/CXCL8/SYK	5
BP	GO:0045124	regulation of bone resorption	5/351	41/18903	0.000928483	0.00280383	0.00114887	SPP1/IL6/PRKCA/SRC/SYK	5
BP	GO:0050850	positive regulation of calcium-mediated signaling	5/351	41/18903	0.000928483	0.00280383	0.00114887	TNF/ZAP70/IGF1/SYK/HINT1	5
BP	GO:0051281	positive regulation of release of sequestered calcium ion into cytosol	5/351	41/18903	0.000928483	0.00280383	0.00114887	GPER1/BAX/ABL1/PDPK1/SNCA	5
BP	GO:1905314	semi-lunar valve development	5/351	41/18903	0.000928483	0.00280383	0.00114887	TGFB2/SNAI2/NOS3/SNAI1/TGFB1	5
BP	GO:0001660	fever generation	3/351	11/18903	0.000937563	0.00280383	0.00114887	PTGS2/PTGER3/TNF	3
BP	GO:0006527	arginine catabolic process	3/351	11/18903	0.000937563	0.00280383	0.00114887	NOS3/NOS1/NOS2	3
BP	GO:0009174	pyrimidine ribonucleoside monophosphate biosynthetic process	3/351	11/18903	0.000937563	0.00280383	0.00114887	UCK2/UMPS/DCK	3
BP	GO:0010918	positive regulation of mitochondrial membrane potential	3/351	11/18903	0.000937563	0.00280383	0.00114887	AKT1/BAD/VCP	3
BP	GO:0016102	diterpenoid biosynthetic process	3/351	11/18903	0.000937563	0.00280383	0.00114887	CRABP2/CYP1A1/AKR1C3	3
BP	GO:0034350	regulation of glial cell apoptotic process	3/351	11/18903	0.000937563	0.00280383	0.00114887	CCL2/PRKCA/CDK5	3
BP	GO:0048563	post-embryonic animal organ morphogenesis	3/351	11/18903	0.000937563	0.00280383	0.00114887	KDR/BAX/BAK1	3
BP	GO:0051593	response to folic acid	3/351	11/18903	0.000937563	0.00280383	0.00114887	BCHE/GPX1/CBS	3
BP	GO:0060439	trachea morphogenesis	3/351	11/18903	0.000937563	0.00280383	0.00114887	MAPK3/SHH/MAPK1	3
BP	GO:0071394	cellular response to testosterone stimulus	3/351	11/18903	0.000937563	0.00280383	0.00114887	SPP1/AR/IGF1R	3
BP	GO:0072584	caveolin-mediated endocytosis	3/351	11/18903	0.000937563	0.00280383	0.00114887	MAPK3/MAPK1/SRC	3
BP	GO:0086100	endothelin receptor signaling pathway	3/351	11/18903	0.000937563	0.00280383	0.00114887	EDNRA/CDC42/PTK2B	3
BP	GO:1900222	negative regulation of amyloid-beta clearance	3/351	11/18903	0.000937563	0.00280383	0.00114887	TNF/IFNG/HMGCR	3
BP	GO:1901856	negative regulation of cellular respiration	3/351	11/18903	0.000937563	0.00280383	0.00114887	RHOA/TNF/SNCA	3
BP	GO:1902510	regulation of apoptotic DNA fragmentation	3/351	11/18903	0.000937563	0.00280383	0.00114887	IL6/BAX/APAF1	3
BP	GO:1990440	positive regulation of transcription from RNA polymerase II promoter in response to endoplasmic reticulum stress	3/351	11/18903	0.000937563	0.00280383	0.00114887	TP53/CEBPB/ATF6	3
BP	GO:1990535	neuron projection maintenance	3/351	11/18903	0.000937563	0.00280383	0.00114887	INS/INSR/APP	3
BP	GO:0010921	regulation of phosphatase activity	7/351	84/18903	0.000954058	0.00285148	0.00116839	JAK2/TGFB2/TNF/MTOR/IFNG/GSK3B/CSNK2B	7
BP	GO:0007265	Ras protein signal transduction	16/351	353/18903	0.000983415	0.00293749	0.00120363	CCNA2/RHOA/PIK3CG/TGFB2/IGF1/TP53/MET/CDKN1A/SRC/RAF1/CDK2/ABL1/RAC1/CDC42/PIK3CB/ARHGDIA	16
BP	GO:1903052	positive regulation of proteolysis involved in protein catabolic process	9/351	136/18903	0.00100388	0.00299685	0.00122796	AURKA/GCLC/AKT1/NFE2L2/PTK2B/GSK3B/MAPK9/VCP/SIRT2	9
BP	GO:0031102	neuron projection regeneration	6/351	62/18903	0.0010062	0.00300025	0.00122935	SPP1/JAK2/BCL2/MMP2/IGF1R/GFAP	6
BP	GO:0032233	positive regulation of actin filament bundle assembly	6/351	62/18903	0.0010062	0.00300025	0.00122935	RGCC/RHOA/MTOR/ABL1/RAC1/CDC42	6
BP	GO:0046785	microtubule polymerization	7/351	85/18903	0.00102342	0.00304801	0.00124892	OCLN/CDK5R1/MET/ABL1/RAC1/SNCA/DYRK1A	7
BP	GO:1901292	nucleoside phosphate catabolic process	7/351	85/18903	0.00102342	0.00304801	0.00124892	PDE5A/PDE4D/HPRT1/ACAT1/PDE4B/VCP/HINT1	7
BP	GO:0045022	early endosome to late endosome transport	5/351	42/18903	0.00103812	0.00308814	0.00126536	MAPK3/MAPK1/SRC/RAB5A/EEA1	5
BP	GO:1902110	positive regulation of mitochondrial membrane permeability involved in apoptotic process	5/351	42/18903	0.00103812	0.00308814	0.00126536	GCLC/BAX/MAPK8/BAK1/GSK3B	5
BP	GO:0006898	receptor-mediated endocytosis	13/351	257/18903	0.00108556	0.00320165	0.00131187	LDLR/DPP4/ACHE/VEGFA/CXCL8/RAC1/SYK/SERPINE1/PIK3CB/INSR/ADIPOQ/SNCA/RAB5A	13
BP	GO:0006833	water transport	4/351	25/18903	0.00108576	0.00320165	0.00131187	AQP1/CFTR/AQP5/SLC5A1	4
BP	GO:0045932	negative regulation of muscle contraction	4/351	25/18903	0.00108576	0.00320165	0.00131187	PDE5A/PIK3CG/PTGS2/SOD1	4
BP	GO:0045980	negative regulation of nucleotide metabolic process	4/351	25/18903	0.00108576	0.00320165	0.00131187	TP53/STAT3/PARP1/PPARA	4
BP	GO:0046033	AMP metabolic process	4/351	25/18903	0.00108576	0.00320165	0.00131187	AK1/HPRT1/ADK/APRT	4
BP	GO:0048668	collateral sprouting	4/351	25/18903	0.00108576	0.00320165	0.00131187	SPP1/CRABP2/BDNF/APP	4
BP	GO:0048714	positive regulation of oligodendrocyte differentiation	4/351	25/18903	0.00108576	0.00320165	0.00131187	TLR2/SHH/MTOR/RHEB	4
BP	GO:0060396	growth hormone receptor signaling pathway	4/351	25/18903	0.00108576	0.00320165	0.00131187	JAK1/JAK2/STAT3/JAK3	4
BP	GO:0070423	nucleotide-binding oligomerization domain containing signaling pathway	4/351	25/18903	0.00108576	0.00320165	0.00131187	TLR4/NFKBIA/RELA/XIAP	4
BP	GO:0071378	cellular response to growth hormone stimulus	4/351	25/18903	0.00108576	0.00320165	0.00131187	JAK1/JAK2/STAT3/JAK3	4
BP	GO:1900078	positive regulation of cellular response to insulin stimulus	4/351	25/18903	0.00108576	0.00320165	0.00131187	NR1H4/SRC/INS/ESRRA	4
BP	GO:1901028	regulation of mitochondrial outer membrane permeabilization involved in apoptotic signaling pathway	4/351	25/18903	0.00108576	0.00320165	0.00131187	GCLC/MAPK8/BAK1/GSK3B	4
BP	GO:1904996	positive regulation of leukocyte adhesion to vascular endothelial cell	4/351	25/18903	0.00108576	0.00320165	0.00131187	RHOA/IL6/TNF/RELA	4
BP	GO:2000209	regulation of anoikis	4/351	25/18903	0.00108576	0.00320165	0.00131187	SNAI2/PIK3CA/BCL2/SRC	4
BP	GO:2000679	positive regulation of transcription regulatory region DNA binding	4/351	25/18903	0.00108576	0.00320165	0.00131187	IGF1/TGFB1/IFNG/PARP1	4
BP	GO:0032481	positive regulation of type I interferon production	6/351	63/18903	0.00109502	0.00322079	0.00131972	MMP12/TLR4/TLR2/STAT1/SYK/HSP90AA1	6
BP	GO:0051055	negative regulation of lipid biosynthetic process	6/351	63/18903	0.00109502	0.00322079	0.00131972	GPER1/SNAI2/SNAI1/AKR1C3/NFKB1/SOD1	6
BP	GO:2001244	positive regulation of intrinsic apoptotic signaling pathway	6/351	63/18903	0.00109502	0.00322079	0.00131972	TP53/BAX/BAD/SOD1/LCK/NOX1	6
BP	GO:0021761	limbic system development	8/351	111/18903	0.00109627	0.00322079	0.00131972	RARA/CDK5R1/BAX/CASP3/IGF1R/CDK6/GSK3B/CDK5	8
BP	GO:0031532	actin cytoskeleton reorganization	8/351	111/18903	0.00109627	0.00322079	0.00131972	RHOA/HCK/KIT/ABL1/CDC42/PTK2B/CDK5/ARHGDIA	8
BP	GO:0120034	positive regulation of plasma membrane bounded cell projection assembly	8/351	111/18903	0.00109627	0.00322079	0.00131972	OCLN/KIT/PIK3CA/MTOR/RAC1/HSP90AA1/CDC42/GSK3B	8
BP	GO:0032092	positive regulation of protein binding	7/351	86/18903	0.0010967	0.00322079	0.00131972	BDNF/MMP9/ABL1/GSK3B/CDK5/APP/RAN	7
BP	GO:0099173	postsynapse organization	10/351	166/18903	0.00110339	0.00323858	0.00132701	CDK5R1/ITPKA/CHRNA7/IGF1R/CDC42/INS/ACTB/INSR/CDK5/HSPA8	10
BP	GO:0090092	regulation of transmembrane receptor protein serine/threonine kinase signaling pathway	14/351	290/18903	0.00110901	0.00325319	0.00133299	KDR/PPARG/JAK2/TGFB2/SHH/TP53/TGFB1/ABL1/XIAP/PARP1/PDPK1/ADAM17/PPARA/CSNK2B	14
BP	GO:0002443	leukocyte mediated immunity	19/351	463/18903	0.0011221	0.00328967	0.00134794	PLA2G1B/TLR4/NLRP3/HPRT1/IL2/PIK3CG/IL6/KIT/HMOX1/TNF/IGHG1/TGFB1/JAK3/NOS2/SYK/AHR/PDPK1/ADAM17/PRDX1	19
BP	GO:0007369	gastrulation	11/351	196/18903	0.00112991	0.00331066	0.00135654	SOX2/SNAI1/MMP9/HNF4A/TP53/MMP2/PRKACA/NANOG/ADIPOQ/MMP8/RNF2	11
BP	GO:0034655	nucleobase-containing compound catabolic process	18/351	428/18903	0.0011442	0.00335058	0.0013729	PDE5A/PDE4D/HPRT1/ACAT1/ERN1/IL6/TRDMT1/PDE4B/PRKCA/AKT1/BAX/MAPK14/APAF1/VCP/RNASE3/MAPKAPK2/ISG20/HINT1	18
BP	GO:0045687	positive regulation of glial cell differentiation	5/351	43/18903	0.00115707	0.00338046	0.00138514	TLR2/SHH/MTOR/TGFB1/RHEB	5
BP	GO:0051602	response to electrical stimulus	5/351	43/18903	0.00115707	0.00338046	0.00138514	NQO1/SRC/MMP2/SOD2/TH	5
BP	GO:0071364	cellular response to epidermal growth factor stimulus	5/351	43/18903	0.00115707	0.00338046	0.00138514	DUSP3/SNAI2/EGFR/AKT1/PDPK1	5
BP	GO:0090207	regulation of triglyceride metabolic process	5/351	43/18903	0.00115707	0.00338046	0.00138514	LDLR/PIK3CG/SREBF1/NR1H2/FGF21	5
BP	GO:0043473	pigmentation	8/351	112/18903	0.00116192	0.00339268	0.00139015	EDNRA/KIT/SNAI2/BCL2/BAX/TYR/SOD2/TH	8
BP	GO:0031647	regulation of protein stability	15/351	325/18903	0.00117264	0.00342013	0.00140139	AURKA/IGF1/TP53/BCL2/CASP3/MAPK1/SRC/HSP90AA1/SREBF1/HSPA8/PIM1/SNCA/CDK7/HDAC8/RUVBL2	15
BP	GO:0031110	regulation of microtubule polymerization or depolymerization	7/351	87/18903	0.00117402	0.00342013	0.00140139	OCLN/CDK5R1/MET/ABL1/RAC1/SNCA/DYRK1A	7
BP	GO:0045069	regulation of viral genome replication	7/351	87/18903	0.00117402	0.00342013	0.00140139	TOP2A/CCL5/TNF/CXCL8/BCL2/PPARA/ISG20	7
BP	GO:2000134	negative regulation of G1/S transition of mitotic cell cycle	7/351	87/18903	0.00117402	0.00342013	0.00140139	CCL2/CCND1/TP53/BCL2/CDKN1A/CDK2/WEE1	7
BP	GO:2001257	regulation of cation channel activity	11/351	197/18903	0.00117735	0.00342786	0.00140456	PDE4D/CCL2/EDNRA/PDE4B/MMP9/NOS1/IFNG/PTK2B/PRKACA/CDK5/APP	11
BP	GO:0009063	cellular amino acid catabolic process	8/351	113/18903	0.00123067	0.00357124	0.00146331	HNMT/ACAT1/NOS3/ABAT/NOS1/NOS2/GPT/CBS	8
BP	GO:0002551	mast cell chemotaxis	3/351	12/18903	0.00123295	0.00357124	0.00146331	PGF/KIT/VEGFA	3
BP	GO:0002674	negative regulation of acute inflammatory response	3/351	12/18903	0.00123295	0.00357124	0.00146331	NLRP3/GSTP1/INS	3
BP	GO:0009086	methionine biosynthetic process	3/351	12/18903	0.00123295	0.00357124	0.00146331	BHMT/MTAP/MTHFD1	3
BP	GO:0031284	positive regulation of guanylate cyclase activity	3/351	12/18903	0.00123295	0.00357124	0.00146331	NOS3/NOS1/NOS2	3
BP	GO:0033629	negative regulation of cell adhesion mediated by integrin	3/351	12/18903	0.00123295	0.00357124	0.00146331	SNAI2/CYP1B1/SERPINE1	3
BP	GO:0071372	cellular response to follicle-stimulating hormone stimulus	3/351	12/18903	0.00123295	0.00357124	0.00146331	GCLC/EDNRA/GCLM	3
BP	GO:1901030	positive regulation of mitochondrial outer membrane permeabilization involved in apoptotic signaling pathway	3/351	12/18903	0.00123295	0.00357124	0.00146331	MAPK8/BAK1/GSK3B	3
BP	GO:1902337	regulation of apoptotic process involved in morphogenesis	3/351	12/18903	0.00123295	0.00357124	0.00146331	TGFB2/BAX/VDR	3
BP	GO:0002433	immune response-regulating cell surface receptor signaling pathway involved in phagocytosis	4/351	26/18903	0.00126455	0.00364197	0.0014923	HCK/SRC/ABL1/SYK	4
BP	GO:0006063	uronic acid metabolic process	4/351	26/18903	0.00126455	0.00364197	0.0014923	UGT1A1/UGT1A7/UGT1A10/UGT1A8	4
BP	GO:0019585	glucuronate metabolic process	4/351	26/18903	0.00126455	0.00364197	0.0014923	UGT1A1/UGT1A7/UGT1A10/UGT1A8	4
BP	GO:0034377	plasma lipoprotein particle assembly	4/351	26/18903	0.00126455	0.00364197	0.0014923	APOB/PRKACA/NR1H2/SOAT1	4
BP	GO:0035872	nucleotide-binding domain, leucine rich repeat containing receptor signaling pathway	4/351	26/18903	0.00126455	0.00364197	0.0014923	TLR4/NFKBIA/RELA/XIAP	4
BP	GO:0038096	Fc-gamma receptor signaling pathway involved in phagocytosis	4/351	26/18903	0.00126455	0.00364197	0.0014923	HCK/SRC/ABL1/SYK	4
BP	GO:0050995	negative regulation of lipid catabolic process	4/351	26/18903	0.00126455	0.00364197	0.0014923	PIK3CG/TNF/AKT1/INS	4
BP	GO:0051894	positive regulation of focal adhesion assembly	4/351	26/18903	0.00126455	0.00364197	0.0014923	KDR/VEGFA/ABL1/RAC1	4
BP	GO:0060561	apoptotic process involved in morphogenesis	4/351	26/18903	0.00126455	0.00364197	0.0014923	TGFB2/BAX/BAK1/VDR	4
BP	GO:0060740	prostate gland epithelium morphogenesis	4/351	26/18903	0.00126455	0.00364197	0.0014923	AR/SHH/ESR1/MMP2	4
BP	GO:0009126	purine nucleoside monophosphate metabolic process	5/351	44/18903	0.00128582	0.00369482	0.00151395	AK1/HPRT1/DCK/ADK/APRT	5
BP	GO:0071526	semaphorin-plexin signaling pathway	5/351	44/18903	0.00128582	0.00369482	0.00151395	KDR/EDNRA/MET/RAC1/ARHGDIA	5
BP	GO:0072538	T-helper 17 type immune response	5/351	44/18903	0.00128582	0.00369482	0.00151395	JAK2/IL2/IL6/RORA/STAT3	5
BP	GO:1902686	mitochondrial outer membrane permeabilization involved in programmed cell death	5/351	44/18903	0.00128582	0.00369482	0.00151395	GCLC/BAX/MAPK8/BAK1/GSK3B	5
BP	GO:0003170	heart valve development	6/351	65/18903	0.00129059	0.00370642	0.0015187	TGFB2/SNAI2/NOS3/SNAI1/MTOR/TGFB1	6
BP	GO:0045667	regulation of osteoblast differentiation	9/351	141/18903	0.00129448	0.00371547	0.00152241	PPARG/IL6/SNAI2/TNF/IGF1/CDK6/PRKACA/CEBPB/ESRRA	9
BP	GO:0044344	cellular response to fibroblast growth factor stimulus	8/351	114/18903	0.00130263	0.00373464	0.00153027	NDST1/GCLC/CCL2/GCLM/CCL5/CXCL8/FGFR1/FGF21	8
BP	GO:1903707	negative regulation of hemopoiesis	8/351	114/18903	0.00130263	0.00373464	0.00153027	RARA/TLR4/IL2/SNAI2/SHH/JAK3/CDK6/ADIPOQ	8
BP	GO:0048864	stem cell development	7/351	89/18903	0.00134146	0.00384163	0.00157411	MAPK3/EDNRA/SNAI2/SHH/BCL2/MAPK1/CDC42	7
BP	GO:0050829	defense response to Gram-negative bacterium	7/351	89/18903	0.00134146	0.00384163	0.00157411	AQP1/TLR4/LYZ/IL6/NOS2/SERPINE1/RNASE3	7
BP	GO:0051216	cartilage development	11/351	201/18903	0.00138384	0.00396076	0.00162292	RARA/THRA/MAPK3/MMP13/SNAI2/SNAI1/TGFB1/RARB/MAPK14/CBS/ESRRA	11
BP	GO:0033692	cellular polysaccharide biosynthetic process	6/351	66/18903	0.00139785	0.00399859	0.00163842	NDST1/IGF1/AKT1/INS/GSK3B/INSR	6
BP	GO:0005978	glycogen biosynthetic process	5/351	45/18903	0.00142484	0.00406205	0.00166442	IGF1/AKT1/INS/GSK3B/INSR	5
BP	GO:0009250	glucan biosynthetic process	5/351	45/18903	0.00142484	0.00406205	0.00166442	IGF1/AKT1/INS/GSK3B/INSR	5
BP	GO:0010799	regulation of peptidyl-threonine phosphorylation	5/351	45/18903	0.00142484	0.00406205	0.00166442	TGFB1/MAPK1/APP/RPTOR/SIRT2	5
BP	GO:0031295	T cell costimulation	5/351	45/18903	0.00142484	0.00406205	0.00166442	DPP4/PIK3CA/AKT1/SRC/LCK	5
BP	GO:0048512	circadian behavior	5/351	45/18903	0.00142484	0.00406205	0.00166442	TP53/MTOR/PARP1/TH/NCOA2	5
BP	GO:0098927	vesicle-mediated transport between endosomal compartments	5/351	45/18903	0.00142484	0.00406205	0.00166442	MAPK3/MAPK1/SRC/RAB5A/EEA1	5
BP	GO:0010639	negative regulation of organelle organization	16/351	366/18903	0.00143066	0.00407633	0.00167027	TOP2A/CCNB1/PPARG/GCLC/IGF1/TP53/MET/PIK3CA/AKT1/SRC/BCL2L1/PARP1/BAK1/SNCA/GPX1/DYRK1A	16
BP	GO:0046364	monosaccharide biosynthetic process	7/351	90/18903	0.00143189	0.00407755	0.00167077	G6PD/INS/PPARA/ADIPOQ/GPT/PGD/PDK2	7
BP	GO:0002832	negative regulation of response to biotic stimulus	8/351	116/18903	0.00145656	0.00413811	0.00169559	MMP12/PPARG/PARP1/INS/AHR/NR1H2/NFKBIL1/SIRT2	8
BP	GO:0001963	synaptic transmission, dopaminergic	4/351	27/18903	0.00146296	0.00413811	0.00169559	PTGS2/CDK5/SNCA/TH	4
BP	GO:0010884	positive regulation of lipid storage	4/351	27/18903	0.00146296	0.00413811	0.00169559	PLA2G10/APOB/NFKB1/NR1H2	4
BP	GO:0014829	vascular associated smooth muscle contraction	4/351	27/18903	0.00146296	0.00413811	0.00169559	RHOA/EDNRA/ACTA2/CHRM3	4
BP	GO:0032753	positive regulation of interleukin-4 production	4/351	27/18903	0.00146296	0.00413811	0.00169559	RARA/NLRP3/SYK/CEBPB	4
BP	GO:0035774	positive regulation of insulin secretion involved in cellular response to glucose stimulus	4/351	27/18903	0.00146296	0.00413811	0.00169559	NR1H4/CFTR/BAD/PPARD	4
BP	GO:0042278	purine nucleoside metabolic process	4/351	27/18903	0.00146296	0.00413811	0.00169559	HPRT1/MTAP/ADK/APRT	4
BP	GO:0042501	serine phosphorylation of STAT protein	4/351	27/18903	0.00146296	0.00413811	0.00169559	CDK5R1/IFNG/CDK5/IL24	4
BP	GO:0072207	metanephric epithelium development	4/351	27/18903	0.00146296	0.00413811	0.00169559	AQP1/ACAT1/STAT1/ADIPOQ	4
BP	GO:1901623	regulation of lymphocyte chemotaxis	4/351	27/18903	0.00146296	0.00413811	0.00169559	CCL2/CCL5/PTK2B/ADAM17	4
BP	GO:1903055	positive regulation of extracellular matrix organization	4/351	27/18903	0.00146296	0.00413811	0.00169559	RGCC/IL6/TGFB1/ABL1	4
BP	GO:1905564	positive regulation of vascular endothelial cell proliferation	4/351	27/18903	0.00146296	0.00413811	0.00169559	STAT3/FGFR1/PDPK1/ADAM17	4
BP	GO:0007163	establishment or maintenance of cell polarity	12/351	234/18903	0.00148683	0.00420329	0.00172229	AQP1/RHOA/SHH/IGF1R/ABL1/RAC1/HSP90AA1/CDC42/PTK2B/ACTB/GSK3B/WEE1	12
BP	GO:0051701	biological process involved in interaction with host	11/351	203/18903	0.00149772	0.00423088	0.0017336	CDK1/LDLR/DPP4/EGFR/CXCL8/SRC/BCL2L1/CTSB/INSR/HAVCR1/DDX39B	11
BP	GO:0007272	ensheathment of neurons	9/351	144/18903	0.0014991	0.00423088	0.0017336	RARA/TLR2/HEXB/TNF/AKT1/MTOR/SOD1/PPARD/SIRT2	9
BP	GO:0008366	axon ensheathment	9/351	144/18903	0.0014991	0.00423088	0.0017336	RARA/TLR2/HEXB/TNF/AKT1/MTOR/SOD1/PPARD/SIRT2	9
BP	GO:0045576	mast cell activation	6/351	67/18903	0.00151177	0.00426191	0.00174631	PIK3CG/KIT/HMOX1/SYK/PDPK1/HAVCR1	6
BP	GO:1904377	positive regulation of protein localization to cell periphery	6/351	67/18903	0.00151177	0.00426191	0.00174631	GPER1/TNF/EGFR/AKT1/IFNG/PDPK1	6
BP	GO:0046928	regulation of neurotransmitter secretion	7/351	91/18903	0.00152701	0.00430007	0.00176195	GPER1/PRKCB/GSK3B/CDK5/SNCA/PRKCG/RAB5A	7
BP	GO:1903351	cellular response to dopamine	7/351	91/18903	0.00152701	0.00430007	0.00176195	TGM2/MAPK3/PTGER1/MAPK1/ABL1/GSK3B/CHRM3	7
BP	GO:0006887	exocytosis	16/351	369/18903	0.00155523	0.0043771	0.00179352	CFTR/PRKCB/PIK3CG/HCK/KIT/HMOX1/CCL5/IFNG/SYK/GSK3B/CDK5/PDPK1/SNCA/PRKCG/ABCC4/RAB5A	16
BP	GO:0051783	regulation of nuclear division	9/351	145/18903	0.00157281	0.00441008	0.00180703	RGCC/CCNB1/AURKA/TNF/IGF1/CDC42/INS/INSR/SIRT2	9
BP	GO:0060078	regulation of postsynaptic membrane potential	9/351	145/18903	0.00157281	0.00441008	0.00180703	ABAT/CHRNA7/AKT1/PTK2B/GSK3B/CDK5/APP/SNCA/GRM5	9
BP	GO:0010677	negative regulation of cellular carbohydrate metabolic process	5/351	46/18903	0.00157463	0.00441008	0.00180703	STAT3/INS/GSK3B/PPARA/ADIPOQ	5
BP	GO:0031640	killing of cells of another organism	5/351	46/18903	0.00157463	0.00441008	0.00180703	LYZ/IFNG/BCL2L1/NOS2/SYK	5
BP	GO:0044788	modulation by host of viral process	5/351	46/18903	0.00157463	0.00441008	0.00180703	CDC42/FASN/HSPA8/RAB5A/EEA1	5
BP	GO:1900271	regulation of long-term synaptic potentiation	5/351	46/18903	0.00157463	0.00441008	0.00180703	CHRNA7/ABL1/INS/GSK3B/APP	5
BP	GO:0006521	regulation of cellular amino acid metabolic process	3/351	13/18903	0.00158088	0.00441008	0.00180703	NR1H4/BHMT/INS	3
BP	GO:0009214	cyclic nucleotide catabolic process	3/351	13/18903	0.00158088	0.00441008	0.00180703	PDE5A/PDE4D/PDE4B	3
BP	GO:0010524	positive regulation of calcium ion transport into cytosol	3/351	13/18903	0.00158088	0.00441008	0.00180703	PLA2G1B/BAX/BAK1	3
BP	GO:0030157	pancreatic juice secretion	3/351	13/18903	0.00158088	0.00441008	0.00180703	AQP1/AQP5/NR1H2	3
BP	GO:0043568	positive regulation of insulin-like growth factor receptor signaling pathway	3/351	13/18903	0.00158088	0.00441008	0.00180703	AR/IGFBP3/IGF1	3
BP	GO:0046541	saliva secretion	3/351	13/18903	0.00158088	0.00441008	0.00180703	AQP1/AQP5/CHRM3	3
BP	GO:0048012	hepatocyte growth factor receptor signaling pathway	3/351	13/18903	0.00158088	0.00441008	0.00180703	MET/RAC1/SIRT2	3
BP	GO:1903624	regulation of DNA catabolic process	3/351	13/18903	0.00158088	0.00441008	0.00180703	IL6/BAX/APAF1	3
BP	GO:1904748	regulation of apoptotic process involved in development	3/351	13/18903	0.00158088	0.00441008	0.00180703	TGFB2/BAX/VDR	3
BP	GO:1905065	positive regulation of vascular associated smooth muscle cell differentiation	3/351	13/18903	0.00158088	0.00441008	0.00180703	GPER1/KIT/SOD2	3
BP	GO:0007088	regulation of mitotic nuclear division	8/351	118/18903	0.0016246	0.00452458	0.00185394	RGCC/CCNB1/AURKA/TNF/IGF1/CDC42/INS/INSR	8
BP	GO:0050830	defense response to Gram-positive bacterium	8/351	118/18903	0.0016246	0.00452458	0.00185394	PLA2G1B/TLR2/LYZ/IL6/PLA2G2A/TNF/ADAM17/RNASE3	8
BP	GO:1901800	positive regulation of proteasomal protein catabolic process	8/351	118/18903	0.0016246	0.00452458	0.00185394	AURKA/GCLC/AKT1/NFE2L2/GSK3B/MAPK9/VCP/SIRT2	8
BP	GO:1903350	response to dopamine	7/351	92/18903	0.00162697	0.00452871	0.00185564	TGM2/MAPK3/PTGER1/MAPK1/ABL1/GSK3B/CHRM3	7
BP	GO:0032970	regulation of actin filament-based process	17/351	406/18903	0.00163031	0.00453449	0.00185801	RGCC/CDK5R1/PDE4D/RHOA/BST1/HCK/PDE4B/ACTA2/MET/PIK3CA/MTOR/ABL1/RAC1/CDC42/PTK2B/CDK5/ARHGDIA	17
BP	GO:0043550	regulation of lipid kinase activity	6/351	68/18903	0.00163263	0.00453449	0.00185801	SOCS3/KIT/TGFB1/SRC/CDC42/PTK2B	6
BP	GO:0045670	regulation of osteoclast differentiation	6/351	68/18903	0.00163263	0.00453449	0.00185801	TLR4/TNF/MTOR/IFNG/CEBPB/ESRRA	6
BP	GO:0046503	glycerolipid catabolic process	6/351	68/18903	0.00163263	0.00453449	0.00185801	PLA2G10/PLA2G5/LDLR/PIK3CG/APOB/FGF21	6
BP	GO:0051048	negative regulation of secretion	10/351	175/18903	0.00164037	0.0045535	0.00186579	MAOB/HMOX1/PTGER3/ABAT/TNF/INS/SREBF1/ADIPOQ/SNCA/HMGCR	10
BP	GO:0010894	negative regulation of steroid biosynthetic process	4/351	28/18903	0.00168206	0.00465646	0.00190798	SNAI2/SNAI1/NFKB1/SOD1	4
BP	GO:0032958	inositol phosphate biosynthetic process	4/351	28/18903	0.00168206	0.00465646	0.00190798	GPER1/ITPKA/PTK2B/SNCA	4
BP	GO:0060512	prostate gland morphogenesis	4/351	28/18903	0.00168206	0.00465646	0.00190798	AR/SHH/ESR1/MMP2	4
BP	GO:1900017	positive regulation of cytokine production involved in inflammatory response	4/351	28/18903	0.00168206	0.00465646	0.00190798	TLR4/IL6/TNF/STAT3	4
BP	GO:1903959	regulation of anion transmembrane transport	4/351	28/18903	0.00168206	0.00465646	0.00190798	ABCB1/CFTR/TNF/GRM5	4
BP	GO:1901136	carbohydrate derivative catabolic process	10/351	176/18903	0.00171124	0.00473466	0.00194002	MMP12/PDE5A/PDE4D/HPRT1/ACAT1/HEXB/PDE4B/CHIT1/TGFB1/HINT1	10
BP	GO:1903038	negative regulation of leukocyte cell-cell adhesion	9/351	147/18903	0.00172895	0.00477876	0.00195809	PDE5A/DUSP3/IL2/SHH/AKT1/JAK3/CASP3/CEBPB/PPARA	9
BP	GO:0002701	negative regulation of production of molecular mediator of immune response	5/351	47/18903	0.00173567	0.00477876	0.00195809	TGFB2/HMOX1/TNF/TGFB1/JAK3	5
BP	GO:0006984	ER-nucleus signaling pathway	5/351	47/18903	0.00173567	0.00477876	0.00195809	TP53/NFE2L2/GSK3B/SREBF1/ATF6	5
BP	GO:0007622	rhythmic behavior	5/351	47/18903	0.00173567	0.00477876	0.00195809	TP53/MTOR/PARP1/TH/NCOA2	5
BP	GO:0031294	lymphocyte costimulation	5/351	47/18903	0.00173567	0.00477876	0.00195809	DPP4/PIK3CA/AKT1/SRC/LCK	5
BP	GO:0032369	negative regulation of lipid transport	5/351	47/18903	0.00173567	0.00477876	0.00195809	PLA2G10/SHH/AKT1/NFKB1/NR1H2	5
BP	GO:0036230	granulocyte activation	5/351	47/18903	0.00173567	0.00477876	0.00195809	PLA2G2A/CCL5/TNF/CXCL8/SYK	5
BP	GO:0045646	regulation of erythrocyte differentiation	5/351	47/18903	0.00173567	0.00477876	0.00195809	STAT3/STAT1/CDK6/MAPK14/ARNT	5
BP	GO:0120163	negative regulation of cold-induced thermogenesis	5/351	47/18903	0.00173567	0.00477876	0.00195809	TLR4/ADAM17/RHEB/ADIPOQ/NR1H2	5
BP	GO:0071560	cellular response to transforming growth factor beta stimulus	13/351	271/18903	0.00174588	0.00480425	0.00196854	PPARG/TGFB2/TP53/STAT3/TGFB1/SRC/IGF1R/ABL1/PARP1/APAF1/PDPK1/ADAM17/PPARA	13
BP	GO:0032835	glomerulus development	6/351	69/18903	0.00176069	0.00483975	0.00198309	AQP1/EDNRA/ACTA2/PROM1/BCL2/ADIPOQ	6
BP	GO:0055021	regulation of cardiac muscle tissue growth	6/351	69/18903	0.00176069	0.00483975	0.00198309	CDK1/G6PD/IGF1/MAPK14/PPARA/PIM1	6
BP	GO:1901988	negative regulation of cell cycle phase transition	13/351	272/18903	0.00180358	0.00495496	0.00203029	RGCC/CCNB1/CDK1/SOX2/CCL2/CCND1/TP53/BCL2/CDKN1A/CDK2/MAPK14/WEE1/DDX39B	13
BP	GO:0007613	memory	8/351	120/18903	0.00180762	0.00496068	0.00203263	LDLR/BDNF/PTGS2/CHRNA7/INSR/CEBPB/TH/SLC2A4	8
BP	GO:0071774	response to fibroblast growth factor	8/351	120/18903	0.00180762	0.00496068	0.00203263	NDST1/GCLC/CCL2/GCLM/CCL5/CXCL8/FGFR1/FGF21	8
BP	GO:0002042	cell migration involved in sprouting angiogenesis	7/351	94/18903	0.00184214	0.00504719	0.00206808	KDR/RHOA/HMOX1/PTGS2/VEGFA/AKT1/ABL1	7
BP	GO:0051492	regulation of stress fiber assembly	7/351	94/18903	0.00184214	0.00504719	0.00206808	RGCC/RHOA/MET/MTOR/ABL1/RAC1/CDC42	7
BP	GO:1903035	negative regulation of response to wounding	7/351	94/18903	0.00184214	0.00504719	0.00206808	SPP1/PROS1/NOS3/ABAT/TNF/SERPINE1/ALOX12	7
BP	GO:0006081	cellular aldehyde metabolic process	6/351	70/18903	0.00189623	0.00519259	0.00212766	ALDH2/ALPL/AKR1C1/CYP1B1/AKR1C3/GLO1	6
BP	GO:0045446	endothelial cell differentiation	8/351	121/18903	0.00190504	0.0052064	0.00213332	KDR/PDE4D/EDNRA/TNF/VEGFA/MET/FASN/GPX1	8
BP	GO:0090100	positive regulation of transmembrane receptor protein serine/threonine kinase signaling pathway	8/351	121/18903	0.00190504	0.0052064	0.00213332	KDR/PPARG/JAK2/TGFB2/TGFB1/PARP1/ADAM17/CSNK2B	8
BP	GO:0001754	eye photoreceptor cell differentiation	5/351	48/18903	0.00190847	0.0052064	0.00213332	THRB/PROM1/VEGFA/STAT3/TH	5
BP	GO:0031641	regulation of myelination	5/351	48/18903	0.00190847	0.0052064	0.00213332	RARA/TNF/AKT1/MTOR/SIRT2	5
BP	GO:0045747	positive regulation of Notch signaling pathway	5/351	48/18903	0.00190847	0.0052064	0.00213332	TGFB2/KIT/NOS3/STAT3/SRC	5
BP	GO:0046850	regulation of bone remodeling	5/351	48/18903	0.00190847	0.0052064	0.00213332	SPP1/IL6/PRKCA/SRC/SYK	5
BP	GO:0061028	establishment of endothelial barrier	5/351	48/18903	0.00190847	0.0052064	0.00213332	PDE4D/EDNRA/TNF/VEGFA/FASN	5
BP	GO:0010800	positive regulation of peptidyl-threonine phosphorylation	4/351	29/18903	0.00192295	0.00522901	0.00214258	TGFB1/MAPK1/APP/RPTOR	4
BP	GO:0010804	negative regulation of tumor necrosis factor-mediated signaling pathway	4/351	29/18903	0.00192295	0.00522901	0.00214258	NR1H4/GSTP1/XIAP/ADIPOQ	4
BP	GO:0031571	mitotic G1 DNA damage checkpoint signaling	4/351	29/18903	0.00192295	0.00522901	0.00214258	CCND1/TP53/CDKN1A/CDK2	4
BP	GO:0048873	homeostasis of number of cells within a tissue	4/351	29/18903	0.00192295	0.00522901	0.00214258	NOS3/BCL2/BAX/XIAP	4
BP	GO:0065005	protein-lipid complex assembly	4/351	29/18903	0.00192295	0.00522901	0.00214258	APOB/PRKACA/NR1H2/SOAT1	4
BP	GO:0095500	acetylcholine receptor signaling pathway	4/351	29/18903	0.00192295	0.00522901	0.00214258	CDK5R1/ACHE/CHRNA7/CHRM3	4
BP	GO:0006167	AMP biosynthetic process	3/351	14/18903	0.00198449	0.00536469	0.00219818	HPRT1/ADK/APRT	3
BP	GO:0006177	GMP biosynthetic process	3/351	14/18903	0.00198449	0.00536469	0.00219818	HPRT1/ADK/APRT	3
BP	GO:0015670	carbon dioxide transport	3/351	14/18903	0.00198449	0.00536469	0.00219818	AQP1/CA2/AQP5	3
BP	GO:0030213	hyaluronan biosynthetic process	3/351	14/18903	0.00198449	0.00536469	0.00219818	ABCC5/TGFB1/NFKB1	3
BP	GO:0043201	response to leucine	3/351	14/18903	0.00198449	0.00536469	0.00219818	PIK3CA/MTOR/RPTOR	3
BP	GO:0044849	estrous cycle	3/351	14/18903	0.00198449	0.00536469	0.00219818	PCNA/CYP1B1/IGF1R	3
BP	GO:0045348	positive regulation of MHC class II biosynthetic process	3/351	14/18903	0.00198449	0.00536469	0.00219818	TLR4/JAK2/IFNG	3
BP	GO:0047484	regulation of response to osmotic stress	3/351	14/18903	0.00198449	0.00536469	0.00219818	ABCB1/PTGS2/BAD	3
BP	GO:0050930	induction of positive chemotaxis	3/351	14/18903	0.00198449	0.00536469	0.00219818	PGF/VEGFA/CXCL8	3
BP	GO:0055012	ventricular cardiac muscle cell differentiation	3/351	14/18903	0.00198449	0.00536469	0.00219818	CDK1/RARA/RARB	3
BP	GO:0099171	presynaptic modulation of chemical synaptic transmission	3/351	14/18903	0.00198449	0.00536469	0.00219818	PRKCB/CDK5/PRKCG	3
BP	GO:0030010	establishment of cell polarity	9/351	150/18903	0.00198621	0.00536646	0.00219891	RHOA/SHH/IGF1R/ABL1/HSP90AA1/CDC42/PTK2B/GSK3B/WEE1	9
BP	GO:0002698	negative regulation of immune effector process	8/351	122/18903	0.00200655	0.00541566	0.00221906	IL2/TGFB2/HMOX1/TNF/TGFB1/JAK3/INS/AHR	8
BP	GO:0006476	protein deacetylation	8/351	122/18903	0.00200655	0.00541566	0.00221906	VEGFA/TP53/IFNG/MAPK8/SREBF1/DYRK1A/SIRT2/HDAC8	8
BP	GO:0050954	sensory perception of mechanical stimulus	10/351	180/18903	0.00201994	0.00544888	0.00223267	HEXB/KIT/SNAI2/HPN/THRB/TNF/CASP3/SOD1/TH/GPX1	10
BP	GO:0051057	positive regulation of small GTPase mediated signal transduction	6/351	71/18903	0.00203952	0.00549877	0.00225312	TGM2/PIK3CG/IGF1/SRC/RAC1/PIK3CB	6
BP	GO:0060070	canonical Wnt signaling pathway	14/351	310/18903	0.00206993	0.00557779	0.0022855	SOX2/EDNRA/SNAI2/SHH/EGFR/TGFB1/SRC/NFKB1/XIAP/MAPK14/GSK3B/VCP/RAB5A/RUVBL2	14
BP	GO:0061097	regulation of protein tyrosine kinase activity	7/351	96/18903	0.00207874	0.00559261	0.00229157	CCL5/EGFR/SRC/APP/ADAM17/NOX4/GRM5	7
BP	GO:0072080	nephron tubule development	7/351	96/18903	0.00207874	0.00559261	0.00229157	AQP1/ACAT1/SHH/PROM1/VEGFA/BCL2/STAT1	7
BP	GO:1903321	negative regulation of protein modification by small protein conjugation or removal	7/351	96/18903	0.00207874	0.00559261	0.00229157	GCLC/AKT1/ABL1/RELA/CDK5/PRKCG/HDAC8	7
BP	GO:0035987	endodermal cell differentiation	5/351	49/18903	0.00209351	0.00562339	0.00230418	SOX2/MMP9/MMP2/NANOG/MMP8	5
BP	GO:0050798	activated T cell proliferation	5/351	49/18903	0.00209351	0.00562339	0.00230418	IL2/IGF1/JAK3/CASP3/ABL1	5
BP	GO:2000404	regulation of T cell migration	5/351	49/18903	0.00209351	0.00562339	0.00230418	RHOA/CCL5/ABL1/APP/ADAM17	5
BP	GO:0043409	negative regulation of MAPK cascade	10/351	181/18903	0.00210373	0.00564786	0.00231421	GPER1/TLR4/PPARG/DUSP3/IGF1R/ABL1/GSTP1/PIK3CB/ADIPOQ/HMGCR	10
BP	GO:0071559	response to transforming growth factor beta	13/351	277/18903	0.00211627	0.00567852	0.00232677	PPARG/TGFB2/TP53/STAT3/TGFB1/SRC/IGF1R/ABL1/PARP1/APAF1/PDPK1/ADAM17/PPARA	13
BP	GO:0007043	cell-cell junction assembly	9/351	152/18903	0.00217406	0.00583048	0.00238903	OCLN/NR1H4/RHOA/SNAI2/PRKCA/SNAI1/TNF/PRKACA/ACTB	9
BP	GO:0001556	oocyte maturation	4/351	30/18903	0.00218668	0.00583961	0.00239278	AURKA/EDNRA/PTK2B/SIRT2	4
BP	GO:0007271	synaptic transmission, cholinergic	4/351	30/18903	0.00218668	0.00583961	0.00239278	ACHE/NQO1/CHRNA7/CHRM3	4
BP	GO:0008299	isoprenoid biosynthetic process	4/351	30/18903	0.00218668	0.00583961	0.00239278	CRABP2/CYP1A1/AKR1C3/HMGCR	4
BP	GO:0044819	mitotic G1/S transition checkpoint signaling	4/351	30/18903	0.00218668	0.00583961	0.00239278	CCND1/TP53/CDKN1A/CDK2	4
BP	GO:0072539	T-helper 17 cell differentiation	4/351	30/18903	0.00218668	0.00583961	0.00239278	IL2/IL6/RORA/STAT3	4
BP	GO:1900101	regulation of endoplasmic reticulum unfolded protein response	4/351	30/18903	0.00218668	0.00583961	0.00239278	ERN1/BAX/BAK1/ATF6	4
BP	GO:1903205	regulation of hydrogen peroxide-induced cell death	4/351	30/18903	0.00218668	0.00583961	0.00239278	TXN/MET/NFE2L2/ABL1	4
BP	GO:2000108	positive regulation of leukocyte apoptotic process	4/351	30/18903	0.00218668	0.00583961	0.00239278	CCL5/TP53/BAX/PIK3CB	4
BP	GO:0017157	regulation of exocytosis	11/351	213/18903	0.00218819	0.00584055	0.00239316	CFTR/PRKCB/HMOX1/IFNG/SYK/GSK3B/CDK5/PDPK1/SNCA/PRKCG/RAB5A	11
BP	GO:0046626	regulation of insulin receptor signaling pathway	6/351	72/18903	0.00219084	0.00584454	0.00239479	NR1H4/SOCS3/PRKCB/CDK4/SRC/INS	6
BP	GO:0006942	regulation of striated muscle contraction	7/351	97/18903	0.00220551	0.0058806	0.00240957	PDE5A/PDE4D/PIK3CG/PDE4B/NOS1/HSP90AA1/PRKACA	7
BP	GO:0045930	negative regulation of mitotic cell cycle	12/351	246/18903	0.0022578	0.00601684	0.0024654	RGCC/CCNB1/CDK1/CCL2/TNF/CCND1/TP53/BCL2/CDKN1A/CDK2/ABL1/WEE1	12
BP	GO:0030195	negative regulation of blood coagulation	5/351	50/18903	0.0022913	0.0060965	0.00249804	PROS1/NOS3/ABAT/SERPINE1/ALOX12	5
BP	GO:0038084	vascular endothelial growth factor signaling pathway	5/351	50/18903	0.0022913	0.0060965	0.00249804	KDR/PGF/VEGFA/PIK3CA/PIK3CB	5
BP	GO:0051349	positive regulation of lyase activity	5/351	50/18903	0.0022913	0.0060965	0.00249804	EDNRA/NOS3/NOS1/RAF1/NOS2	5
BP	GO:0045665	negative regulation of neuron differentiation	6/351	73/18903	0.00235047	0.00625064	0.0025612	SOX2/RHOA/SHH/EIF4E/GSK3B/APP	6
BP	GO:0051258	protein polymerization	13/351	281/18903	0.00239743	0.00637219	0.002611	OCLN/CDK5R1/RHOA/JAK2/HCK/MET/MTOR/ABL1/RAC1/HSP90AA1/PTK2B/SNCA/DYRK1A	13
BP	GO:0002903	negative regulation of B cell apoptotic process	3/351	15/18903	0.0024467	0.00644229	0.00263972	IL2/BCL2/MIF	3
BP	GO:0006206	pyrimidine nucleobase metabolic process	3/351	15/18903	0.0024467	0.00644229	0.00263972	UMPS/MTOR/MAPK1	3
BP	GO:0009173	pyrimidine ribonucleoside monophosphate metabolic process	3/351	15/18903	0.0024467	0.00644229	0.00263972	UCK2/UMPS/DCK	3
BP	GO:0009886	post-embryonic animal morphogenesis	3/351	15/18903	0.0024467	0.00644229	0.00263972	KDR/BAX/BAK1	3
BP	GO:0010867	positive regulation of triglyceride biosynthetic process	3/351	15/18903	0.0024467	0.00644229	0.00263972	LDLR/SREBF1/NR1H2	3
BP	GO:0014857	regulation of skeletal muscle cell proliferation	3/351	15/18903	0.0024467	0.00644229	0.00263972	JAK2/SHH/PPARD	3
BP	GO:0031282	regulation of guanylate cyclase activity	3/351	15/18903	0.0024467	0.00644229	0.00263972	NOS3/NOS1/NOS2	3
BP	GO:0032352	positive regulation of hormone metabolic process	3/351	15/18903	0.0024467	0.00644229	0.00263972	HPN/IGF1R/ARNT	3
BP	GO:0033599	regulation of mammary gland epithelial cell proliferation	3/351	15/18903	0.0024467	0.00644229	0.00263972	CCND1/BAX/GPX1	3
BP	GO:0034310	primary alcohol catabolic process	3/351	15/18903	0.0024467	0.00644229	0.00263972	ALDH2/SULT1A1/AKR1C3	3
BP	GO:0042976	activation of Janus kinase activity	3/351	15/18903	0.0024467	0.00644229	0.00263972	JAK2/CCL5/PTK2B	3
BP	GO:0043252	sodium-independent organic anion transport	3/351	15/18903	0.0024467	0.00644229	0.00263972	SLCO2B1/SLCO1B1/SLCO1B3	3
BP	GO:0045579	positive regulation of B cell differentiation	3/351	15/18903	0.0024467	0.00644229	0.00263972	IL2/SYK/BAD	3
BP	GO:0048308	organelle inheritance	3/351	15/18903	0.0024467	0.00644229	0.00263972	CDK1/MAPK3/MAPK1	3
BP	GO:0048313	Golgi inheritance	3/351	15/18903	0.0024467	0.00644229	0.00263972	CDK1/MAPK3/MAPK1	3
BP	GO:0097531	mast cell migration	3/351	15/18903	0.0024467	0.00644229	0.00263972	PGF/KIT/VEGFA	3
BP	GO:1902563	regulation of neutrophil activation	3/351	15/18903	0.0024467	0.00644229	0.00263972	PLA2G2A/TNF/SYK	3
BP	GO:1904251	regulation of bile acid metabolic process	3/351	15/18903	0.0024467	0.00644229	0.00263972	NR1H4/KIT/CES1	3
BP	GO:0009218	pyrimidine ribonucleotide metabolic process	4/351	31/18903	0.00247434	0.00648812	0.0026585	NME1/UCK2/UMPS/DCK	4
BP	GO:0033688	regulation of osteoblast proliferation	4/351	31/18903	0.00247434	0.00648812	0.0026585	RHOA/BCL2/IGF1R/ABL1	4
BP	GO:0034694	response to prostaglandin	4/351	31/18903	0.00247434	0.00648812	0.0026585	PTGER2/APOB/AKR1C3/AKT1	4
BP	GO:0035767	endothelial cell chemotaxis	4/351	31/18903	0.00247434	0.00648812	0.0026585	KDR/VEGFA/MET/FGFR1	4
BP	GO:0060390	regulation of SMAD protein signal transduction	4/351	31/18903	0.00247434	0.00648812	0.0026585	PPARG/JAK2/TGFB1/PARP1	4
BP	GO:0071295	cellular response to vitamin	4/351	31/18903	0.00247434	0.00648812	0.0026585	SNAI2/VDR/RXRA/PIM1	4
BP	GO:1905145	cellular response to acetylcholine	4/351	31/18903	0.00247434	0.00648812	0.0026585	CDK5R1/ACHE/CHRNA7/CHRM3	4
BP	GO:0003300	cardiac muscle hypertrophy	7/351	99/18903	0.00247691	0.00648812	0.0026585	PDE5A/PPARG/PRKCA/G6PD/IGF1/PARP1/PPARA	7
BP	GO:0006885	regulation of pH	7/351	99/18903	0.00247691	0.00648812	0.0026585	CFTR/MAPK3/CA2/BCL2/MAPK1/NOX1/PDK2	7
BP	GO:0061326	renal tubule development	7/351	99/18903	0.00247691	0.00648812	0.0026585	AQP1/ACAT1/SHH/PROM1/VEGFA/BCL2/STAT1	7
BP	GO:0070507	regulation of microtubule cytoskeleton organization	9/351	155/18903	0.00248209	0.00649833	0.00266269	OCLN/CDK5R1/RHOA/MET/ABL1/RAC1/GSK3B/SNCA/DYRK1A	9
BP	GO:0045926	negative regulation of growth	12/351	249/18903	0.00249448	0.00652741	0.0026746	SPP1/TGFB2/G6PD/HNF4A/TP53/BCL2/TGFB1/CDKN1A/ESR2/CDK5/PPARA/PPARD	12
BP	GO:0010665	regulation of cardiac muscle cell apoptotic process	5/351	51/18903	0.00250235	0.00653786	0.00267888	JAK2/TP53/NFE2L2/PDPK1/MAP3K5	5
BP	GO:0060425	lung morphogenesis	5/351	51/18903	0.00250235	0.00653786	0.00267888	MAPK3/SHH/TNF/MAPK1/CDC42	5
BP	GO:1900047	negative regulation of hemostasis	5/351	51/18903	0.00250235	0.00653786	0.00267888	PROS1/NOS3/ABAT/SERPINE1/ALOX12	5
BP	GO:0030330	DNA damage response, signal transduction by p53 class mediator	6/351	74/18903	0.0025187	0.00657379	0.00269361	SNAI2/SNAI1/TP53/CDKN1A/MIF/DYRK1A	6
BP	GO:0051145	smooth muscle cell differentiation	6/351	74/18903	0.0025187	0.00657379	0.00269361	GPER1/EDNRA/KIT/SHH/VEGFA/SOD2	6
BP	GO:0001838	embryonic epithelial tube formation	8/351	127/18903	0.00257972	0.00672959	0.00275744	RARA/TGFB2/TGFB1/CASP3/ABL1/PRKACA/APAF1/MTHFD1	8
BP	GO:0010948	negative regulation of cell cycle process	14/351	318/18903	0.00261117	0.00680813	0.00278963	RGCC/CCNB1/CDK1/GPER1/SOX2/CCL2/CCND1/TP53/BCL2/CDKN1A/CDK2/MAPK14/WEE1/DDX39B	14
BP	GO:0072659	protein localization to plasma membrane	13/351	285/18903	0.00270857	0.00705843	0.00289219	GPER1/AR/TNF/EGFR/AKT1/TGFB1/IFNG/BCL2L1/INS/ACTB/CDK5/PDPK1/ADIPOQ	13
BP	GO:0043303	mast cell degranulation	5/351	52/18903	0.00272716	0.00709958	0.00290905	PIK3CG/KIT/HMOX1/SYK/PDPK1	5
BP	GO:0046622	positive regulation of organ growth	5/351	52/18903	0.00272716	0.00709958	0.00290905	CDK1/IGF1/AKT1/MAPK14/PIM1	5
BP	GO:0098657	import into cell	12/351	252/18903	0.00275101	0.00715433	0.00293148	SLC2A1/FABP3/SLC5A2/SLC5A1/NOS1/TNF/AKT1/IFNG/ACTB/GFAP/SNCA/KCNH2	12
BP	GO:1903320	regulation of protein modification by small protein conjugation or removal	12/351	252/18903	0.00275101	0.00715433	0.00293148	GCLC/AKT1/ABL1/RELA/XIAP/HSP90AA1/CDK5/MAPK9/ARNT/VCP/PRKCG/HDAC8	12
BP	GO:0002833	positive regulation of response to biotic stimulus	10/351	188/18903	0.00277187	0.00720117	0.00295067	MMP12/TLR4/PLA2G5/HCK/PRKCA/CCL5/SRC/SYK/HSP90AA1/MIF	10
BP	GO:0010721	negative regulation of cell development	10/351	188/18903	0.00277187	0.00720117	0.00295067	SPP1/LDLR/IL6/TNF/IGF1/VEGFA/TP53/GSK3B/CDK5/SIRT2	10
BP	GO:0032204	regulation of telomere maintenance	7/351	101/18903	0.0027733	0.0072012	0.00295069	MAPK3/MAPK1/SRC/PARP1/MAP2K7/HDAC8/RUVBL2	7
BP	GO:0003180	aortic valve morphogenesis	4/351	32/18903	0.00278696	0.00720343	0.0029516	SNAI2/NOS3/SNAI1/TGFB1	4
BP	GO:0006221	pyrimidine nucleotide biosynthetic process	4/351	32/18903	0.00278696	0.00720343	0.0029516	NME1/UCK2/UMPS/DCK	4
BP	GO:0006308	DNA catabolic process	4/351	32/18903	0.00278696	0.00720343	0.0029516	IL6/BAX/APAF1/ISG20	4
BP	GO:0014044	Schwann cell development	4/351	32/18903	0.00278696	0.00720343	0.0029516	AKT1/SOD1/CDK5/SIRT2	4
BP	GO:0031116	positive regulation of microtubule polymerization	4/351	32/18903	0.00278696	0.00720343	0.0029516	OCLN/CDK5R1/MET/RAC1	4
BP	GO:0034390	smooth muscle cell apoptotic process	4/351	32/18903	0.00278696	0.00720343	0.0029516	PPARG/IGF1/IFNG/SOD2	4
BP	GO:0034391	regulation of smooth muscle cell apoptotic process	4/351	32/18903	0.00278696	0.00720343	0.0029516	PPARG/IGF1/IFNG/SOD2	4
BP	GO:0046825	regulation of protein export from nucleus	4/351	32/18903	0.00278696	0.00720343	0.0029516	TXN/PRKACA/GSK3B/CDK5	4
BP	GO:1903715	regulation of aerobic respiration	4/351	32/18903	0.00278696	0.00720343	0.0029516	RHOA/TNF/VCP/SNCA	4
BP	GO:0044409	entry into host	9/351	158/18903	0.0028238	0.00729492	0.00298909	CDK1/LDLR/DPP4/EGFR/CXCL8/SRC/CTSB/INSR/HAVCR1	9
BP	GO:0060420	regulation of heart growth	6/351	76/18903	0.0028821	0.00744176	0.00304926	CDK1/G6PD/IGF1/MAPK14/PPARA/PIM1	6
BP	GO:0043583	ear development	11/351	221/18903	0.00290984	0.00750956	0.00307704	CCNA2/SOX2/MAPK3/EDNRA/TGFB2/HPN/SHH/BCL2/MAPK1/SOD1/MAPKAPK2	11
BP	GO:0014897	striated muscle hypertrophy	7/351	102/18903	0.00293133	0.00756116	0.00309818	PDE5A/PPARG/PRKCA/G6PD/IGF1/PARP1/PPARA	7
BP	GO:0007605	sensory perception of sound	9/351	159/18903	0.00294561	0.00758416	0.0031076	HEXB/KIT/SNAI2/HPN/THRB/CASP3/SOD1/TH/GPX1	9
BP	GO:0006111	regulation of gluconeogenesis	5/351	53/18903	0.00296623	0.00758416	0.0031076	INS/PPARA/ADIPOQ/GPT/PDK2	5
BP	GO:0010662	regulation of striated muscle cell apoptotic process	5/351	53/18903	0.00296623	0.00758416	0.0031076	JAK2/TP53/NFE2L2/PDPK1/MAP3K5	5
BP	GO:0097300	programmed necrotic cell death	5/351	53/18903	0.00296623	0.00758416	0.0031076	TNF/TP53/BAX/PARP1/MAP3K5	5
BP	GO:0002730	regulation of dendritic cell cytokine production	3/351	16/18903	0.00297019	0.00758416	0.0031076	TLR4/KIT/JAK3	3
BP	GO:0006555	methionine metabolic process	3/351	16/18903	0.00297019	0.00758416	0.0031076	BHMT/MTAP/MTHFD1	3
BP	GO:0006750	glutathione biosynthetic process	3/351	16/18903	0.00297019	0.00758416	0.0031076	GCLC/GCLM/NFE2L2	3
BP	GO:0009130	pyrimidine nucleoside monophosphate biosynthetic process	3/351	16/18903	0.00297019	0.00758416	0.0031076	UCK2/UMPS/DCK	3
BP	GO:0010715	regulation of extracellular matrix disassembly	3/351	16/18903	0.00297019	0.00758416	0.0031076	DPP4/IL6/TGFB1	3
BP	GO:0010919	regulation of inositol phosphate biosynthetic process	3/351	16/18903	0.00297019	0.00758416	0.0031076	GPER1/PTK2B/SNCA	3
BP	GO:0034393	positive regulation of smooth muscle cell apoptotic process	3/351	16/18903	0.00297019	0.00758416	0.0031076	PPARG/IFNG/SOD2	3
BP	GO:0034638	phosphatidylcholine catabolic process	3/351	16/18903	0.00297019	0.00758416	0.0031076	PLA2G10/PLA2G5/LDLR	3
BP	GO:0042159	lipoprotein catabolic process	3/351	16/18903	0.00297019	0.00758416	0.0031076	LDLR/CTSD/APOB	3
BP	GO:0042448	progesterone metabolic process	3/351	16/18903	0.00297019	0.00758416	0.0031076	AKR1C1/AFP/AKR1C3	3
BP	GO:0045838	positive regulation of membrane potential	3/351	16/18903	0.00297019	0.00758416	0.0031076	AKT1/BAD/VCP	3
BP	GO:0050872	white fat cell differentiation	3/351	16/18903	0.00297019	0.00758416	0.0031076	FABP4/PPARG/SNAI2	3
BP	GO:0070431	nucleotide-binding oligomerization domain containing 2 signaling pathway	3/351	16/18903	0.00297019	0.00758416	0.0031076	TLR4/NFKBIA/RELA	3
BP	GO:0071391	cellular response to estrogen stimulus	3/351	16/18903	0.00297019	0.00758416	0.0031076	RARA/AR/ESR1	3
BP	GO:1905906	regulation of amyloid fibril formation	3/351	16/18903	0.00297019	0.00758416	0.0031076	LDLR/CHRNA7/APP	3
BP	GO:2000696	regulation of epithelial cell differentiation involved in kidney development	3/351	16/18903	0.00297019	0.00758416	0.0031076	MMP9/PROM1/STAT1	3
BP	GO:0099565	chemical synaptic transmission, postsynaptic	8/351	130/18903	0.00298057	0.00760682	0.00311689	ABAT/CHRNA7/AKT1/PTK2B/GSK3B/CDK5/APP/SNCA	8
BP	GO:0051017	actin filament bundle assembly	9/351	160/18903	0.00307153	0.00783504	0.0032104	RGCC/RHOA/MET/MTOR/SRC/ABL1/RAC1/CDC42/PTK2B	9
BP	GO:0043297	apical junction assembly	6/351	77/18903	0.00307786	0.00784327	0.00321377	OCLN/RHOA/SNAI2/SNAI1/TNF/PRKACA	6
BP	GO:1903036	positive regulation of response to wounding	6/351	77/18903	0.00307786	0.00784327	0.00321377	OCLN/F3/MTOR/NFE2L2/IGF1R/SERPINE1	6
BP	GO:0019233	sensory perception of pain	7/351	103/18903	0.00309616	0.00788595	0.00323126	AQP1/MAPK3/CCL2/PTGS2/TNF/CDK5/FABP5	7
BP	GO:0002431	Fc receptor mediated stimulatory signaling pathway	4/351	33/18903	0.00312557	0.00794489	0.00325541	HCK/SRC/ABL1/SYK	4
BP	GO:0048147	negative regulation of fibroblast proliferation	4/351	33/18903	0.00312557	0.00794489	0.00325541	TP53/BAX/GSTP1/SOD2	4
BP	GO:0060351	cartilage development involved in endochondral bone morphogenesis	4/351	33/18903	0.00312557	0.00794489	0.00325541	RARA/MMP13/RARB/CBS	4
BP	GO:0071353	cellular response to interleukin-4	4/351	33/18903	0.00312557	0.00794489	0.00325541	CDK4/JAK3/FASN/IL24	4
BP	GO:0002279	mast cell activation involved in immune response	5/351	54/18903	0.00322006	0.00816459	0.00334543	PIK3CG/KIT/HMOX1/SYK/PDPK1	5
BP	GO:0030520	intracellular estrogen receptor signaling pathway	5/351	54/18903	0.00322006	0.00816459	0.00334543	AR/ESR1/SRC/ESR2/PARP1	5
BP	GO:0030857	negative regulation of epithelial cell differentiation	5/351	54/18903	0.00322006	0.00816459	0.00334543	MMP9/CCND1/VEGFA/IFNG/STAT1	5
BP	GO:0045778	positive regulation of ossification	5/351	54/18903	0.00322006	0.00816459	0.00334543	TGFB2/TGFB1/VDR/RXRA/RXRB	5
BP	GO:0050819	negative regulation of coagulation	5/351	54/18903	0.00322006	0.00816459	0.00334543	PROS1/NOS3/ABAT/SERPINE1/ALOX12	5
BP	GO:0099504	synaptic vesicle cycle	10/351	192/18903	0.00322385	0.0081701	0.00334769	CDK5R1/PRKCB/ACTB/GSK3B/CDK5/SNCA/PRKCG/TH/SLC2A4/RAB5A	10
[truncated: 794 more rows]

## Sheet: CC
ONTOLOGY	ID	Description	GeneRatio	BgRatio	pvalue	p.adjust	qvalue	geneID	Count
CC	GO:1902911	protein kinase complex	22/352	136/19869	3.1e-15	7.57e-13	5.64e-13	CCNA2/CCNB1/CDK1/CCNE1/CDK5R1/PCNA/ERN1/CDK4/CCND1/CDKN1A/IGF1R/CDK2/CDK6/PRKACA/INSR/CDK5/CSNK2A1/CSNK2B/CDK7/MAP3K5/CCNT1/CDK3	22
CC	GO:0031983	vesicle lumen	32/352	327/19869	4.59e-15	7.57e-13	5.64e-13	CAT/PROS1/CTSD/LYZ/HEXB/MPO/TGFB2/APOB/CHIT1/IGF1/EGFR/VEGFA/TGFB1/MAPK1/NFKB1/GSTP1/MAPK14/HSP90AA1/INS/ALB/SERPINE1/MIF/ALDOA/APAF1/APP/VCP/HSPA8/CSNK2B/MMP8/RNASE3/APRT/FABP5	32
CC	GO:0000307	cyclin-dependent protein kinase holoenzyme complex	15/352	50/19869	5.07e-15	7.57e-13	5.64e-13	CCNA2/CCNB1/CDK1/CCNE1/CDK5R1/PCNA/CDK4/CCND1/CDKN1A/CDK2/CDK6/CDK5/CDK7/CCNT1/CDK3	15
CC	GO:0034774	secretory granule lumen	30/352	322/19869	1.25e-13	1.2e-11	8.95e-12	CAT/PROS1/CTSD/LYZ/HEXB/MPO/TGFB2/CHIT1/IGF1/VEGFA/TGFB1/MAPK1/NFKB1/GSTP1/MAPK14/HSP90AA1/INS/ALB/SERPINE1/MIF/ALDOA/APAF1/APP/VCP/HSPA8/CSNK2B/MMP8/RNASE3/APRT/FABP5	30
CC	GO:0060205	cytoplasmic vesicle lumen	30/352	325/19869	1.6e-13	1.2e-11	8.95e-12	CAT/PROS1/CTSD/LYZ/HEXB/MPO/TGFB2/CHIT1/IGF1/VEGFA/TGFB1/MAPK1/NFKB1/GSTP1/MAPK14/HSP90AA1/INS/ALB/SERPINE1/MIF/ALDOA/APAF1/APP/VCP/HSPA8/CSNK2B/MMP8/RNASE3/APRT/FABP5	30
CC	GO:0045121	membrane raft	30/352	326/19869	1.73e-13	1.2e-11	8.95e-12	SLC2A1/KDR/TLR2/ABCG2/CTSD/MAPK3/DPP4/JAK2/HCK/NOS3/SHH/HMOX1/PTGS2/NOS1/TNF/ZAP70/CHRNA7/EGFR/CASP3/MAPK1/SRC/IGF1R/PTK2B/PRKACA/LCK/INSR/APP/ADAM17/SLC2A4/RAB5A	30
CC	GO:0098857	membrane microdomain	30/352	327/19869	1.88e-13	1.2e-11	8.95e-12	SLC2A1/KDR/TLR2/ABCG2/CTSD/MAPK3/DPP4/JAK2/HCK/NOS3/SHH/HMOX1/PTGS2/NOS1/TNF/ZAP70/CHRNA7/EGFR/CASP3/MAPK1/SRC/IGF1R/PTK2B/PRKACA/LCK/INSR/APP/ADAM17/SLC2A4/RAB5A	30
CC	GO:1902554	serine/threonine protein kinase complex	19/352	122/19869	5.04e-13	2.82e-11	2.1e-11	CCNA2/CCNB1/CDK1/CCNE1/CDK5R1/PCNA/ERN1/CDK4/CCND1/CDKN1A/CDK2/CDK6/PRKACA/CDK5/CSNK2A1/CSNK2B/CDK7/CCNT1/CDK3	19
CC	GO:0061695	transferase complex, transferring phosphorus-containing groups	26/352	295/19869	2e-11	9.97e-10	7.42e-10	CCNA2/CCNB1/CDK1/CCNE1/CDK5R1/PCNA/SOCS3/ERN1/PIK3CG/CDK4/CCND1/PIK3CA/CDKN1A/IGF1R/CDK2/CDK6/PRKACA/PIK3CB/INSR/CDK5/CSNK2A1/CSNK2B/CDK7/MAP3K5/CCNT1/CDK3	26
CC	GO:0045177	apical part of cell	28/352	435/19869	4.65e-09	2.08e-07	1.55e-07	SLC2A1/CA4/AQP1/ABCB1/OCLN/SLC16A1/PDE4D/SLCO2B1/ABCC5/CFTR/ABCG2/LDLR/DPP4/SLC5A2/CA2/HPN/AQP5/SLC5A1/ABCC1/PROM1/VCAM1/HSP90AA1/CDC42/CTSB/APP/ADAM17/ABCC4/SI	28
CC	GO:1904813	ficolin-1-rich granule lumen	14/352	124/19869	4.35e-08	1.77e-06	1.32e-06	CAT/CTSD/MMP9/MAPK1/GSTP1/MAPK14/HSP90AA1/CTSB/MIF/ALDOA/APAF1/VCP/HSPA8/CSNK2B	14
CC	GO:0044853	plasma membrane raft	13/352	113/19869	1.06e-07	3.95e-06	2.94e-06	SLC2A1/MAPK3/JAK2/HCK/NOS3/HMOX1/PTGS2/CHRNA7/MAPK1/SRC/IGF1R/PRKACA/INSR	13
CC	GO:0016324	apical plasma membrane	23/352	368/19869	1.95e-07	6.28e-06	4.68e-06	SLC2A1/CA4/AQP1/ABCB1/OCLN/SLC16A1/PDE4D/SLCO2B1/ABCC5/CFTR/ABCG2/DPP4/SLC5A2/HPN/AQP5/SLC5A1/ABCC1/PROM1/HSP90AA1/CTSB/ADAM17/ABCC4/SI	23
CC	GO:0101002	ficolin-1-rich granule	16/352	185/19869	2.06e-07	6.28e-06	4.68e-06	CAT/RHOA/CTSD/MMP9/MAPK1/GSTP1/RAC1/MAPK14/HSP90AA1/CTSB/MIF/ALDOA/APAF1/VCP/HSPA8/CSNK2B	16
CC	GO:0005901	caveola	11/352	82/19869	2.1e-07	6.28e-06	4.68e-06	SLC2A1/MAPK3/JAK2/HCK/NOS3/HMOX1/PTGS2/MAPK1/SRC/IGF1R/INSR	11
CC	GO:0090575	RNA polymerase II transcription regulator complex	18/352	249/19869	5.28e-07	1.46e-05	1.09e-05	RARA/NFE2/PPARG/TCF3/THRB/STAT3/NFE2L2/STAT1/VDR/RXRA/CEBPB/ARNT/RXRB/NR1H2/CDK7/NCOA1/NCOA2/ATF6	18
CC	GO:0042470	melanosome	12/352	110/19869	5.88e-07	1.46e-05	1.09e-05	SLC2A1/CTSD/RAC1/HSP90AA1/TYR/CTSB/FASN/HSPA8/TH/PRDX1/RAN/RAB5A	12
CC	GO:0048770	pigment granule	12/352	110/19869	5.88e-07	1.46e-05	1.09e-05	SLC2A1/CTSD/RAC1/HSP90AA1/TYR/CTSB/FASN/HSPA8/TH/PRDX1/RAN/RAB5A	12
CC	GO:0031093	platelet alpha granule lumen	9/352	67/19869	2.69e-06	6.33e-05	4.72e-05	PROS1/TGFB2/IGF1/VEGFA/TGFB1/ALB/SERPINE1/ALDOA/APP	9
CC	GO:0031091	platelet alpha granule	10/352	91/19869	4.83e-06	0.000108122	8.05e-05	PROS1/TGFB2/IGF1/VEGFA/TGFB1/ALB/SERPINE1/ALDOA/APP/SNCA	10
CC	GO:0031252	cell leading edge	22/352	421/19869	6.84e-06	0.000145903	0.000108673	GPER1/OCLN/NME1/TLR4/RHOA/DPP4/ACTA2/EGFR/PIK3CA/AKT1/SRC/ABL1/CDK6/RAC1/CDC42/PTK2B/ACTB/INSR/CDK5/APP/ADAM17/RAB5A	22
CC	GO:0009925	basal plasma membrane	16/352	254/19869	1.31e-05	0.000266777	0.000198703	SLC2A1/AQP1/CA9/SLC16A1/ABCC5/LDLR/AQP5/SLCO1B1/SLCO1B3/ABCC1/LPO/EGFR/MET/HSP90AA1/CHRM3/ABCC4	16
CC	GO:0044309	neuron spine	13/352	176/19869	1.61e-05	0.000313182	0.000233267	GPER1/CDK5R1/RHOA/ITPKA/PDE4B/NOS1/RAC1/CDC42/PTK2B/PRKACA/APP/GRM5/EEA1	13
CC	GO:0098562	cytoplasmic side of membrane	14/352	204/19869	1.76e-05	0.000327743	0.000244113	RHOA/HCK/KIT/G6PD/ZAP70/AKT1/SRC/RAC1/SYK/PTK2B/LCK/GFAP/TH/RAB5A	14
CC	GO:0043073	germ cell nucleus	8/352	66/19869	2.1e-05	0.000376919	0.000280741	SLC2A1/TOP2A/AURKA/PCNA/TP53/CDK2/CDK7/HSPA2	8
CC	GO:0043025	neuronal cell body	23/352	497/19869	2.96e-05	0.00050388	0.000375305	AURKA/CDK5R1/TGFB2/HPN/APOB/TNF/NQO1/CASP3/SRC/IGF1R/ABL1/HSP90AA1/CDC42/PTK2B/SOD1/INSR/CDK5/APP/SNCA/TH/RPTOR/RAB5A/SIRT2	23
CC	GO:0045178	basal part of cell	16/352	272/19869	3.04e-05	0.00050388	0.000375305	SLC2A1/AQP1/CA9/SLC16A1/ABCC5/LDLR/AQP5/SLCO1B1/SLCO1B3/ABCC1/LPO/EGFR/MET/HSP90AA1/CHRM3/ABCC4	16
CC	GO:0150034	distal axon	16/352	278/19869	3.95e-05	0.000632227	0.000470903	GPER1/CDK5R1/PRKCB/SRC/ABL1/HSP90AA1/PTK2B/ACTB/CDK5/APP/HSPA8/SNCA/PRKCG/TH/RAB5A/SIRT2	16
CC	GO:0005788	endoplasmic reticulum lumen	17/352	312/19869	4.54e-05	0.000701355	0.000522391	SPP1/STS/MAPK3/IL6/IGFBP3/SHH/APOB/PTGS2/BCHE/AFP/CES1/MAPK1/INS/ALB/APP/ADAM17/GPX7	17
CC	GO:0016323	basolateral plasma membrane	14/352	229/19869	6.27e-05	0.000898522	0.000669247	SLC2A1/AQP1/CA9/SLC16A1/ABCC5/LDLR/SLCO1B1/SLCO1B3/ABCC1/LPO/EGFR/HSP90AA1/CHRM3/ABCC4	14
CC	GO:0009898	cytoplasmic side of plasma membrane	12/352	173/19869	6.28e-05	0.000898522	0.000669247	RHOA/HCK/KIT/G6PD/ZAP70/AKT1/SRC/RAC1/SYK/PTK2B/LCK/TH	12
CC	GO:0005635	nuclear envelope	22/352	488/19869	6.49e-05	0.000898522	0.000669247	AQP1/GPER1/MAPK3/ERN1/CDK4/HPN/PTGS2/PTGER3/BCHE/CCND1/EGFR/MTOR/BCL2/BAX/BCL2L1/ABL1/PARP1/INSR/APP/SREBF1/RAN/ATF6	22
CC	GO:0031234	extrinsic component of cytoplasmic side of plasma membrane	9/352	99/19869	6.62e-05	0.000898522	0.000669247	RHOA/HCK/ZAP70/AKT1/SRC/RAC1/SYK/PTK2B/LCK	9
CC	GO:0043197	dendritic spine	12/352	175/19869	7.01e-05	0.000905014	0.000674082	GPER1/CDK5R1/RHOA/ITPKA/PDE4B/NOS1/RAC1/CDC42/PTK2B/PRKACA/APP/GRM5	12
CC	GO:0005925	focal adhesion	20/352	422/19869	7.07e-05	0.000905014	0.000674082	CAT/TGM2/RHOA/MAPK3/DPP4/JAK1/JAK2/HCK/EGFR/MAPK1/SRC/RAC1/CDC42/PTK2B/ACTB/PDPK1/ADAM17/HSPA8/NOX4/YWHAG	20
CC	GO:0005775	vacuolar lumen	12/352	176/19869	7.41e-05	0.000922124	0.000686826	CTSD/LYZ/HEXB/MPO/APOB/MAPK1/HSP90AA1/CTSB/VCP/HSPA8/RNASE3/FABP5	12
CC	GO:0030055	cell-substrate junction	20/352	432/19869	9.73e-05	0.00117758	0.000877101	CAT/TGM2/RHOA/MAPK3/DPP4/JAK1/JAK2/HCK/EGFR/MAPK1/SRC/RAC1/CDC42/PTK2B/ACTB/PDPK1/ADAM17/HSPA8/NOX4/YWHAG	20
CC	GO:0099522	cytosolic region	4/352	16/19869	0.000148907	0.00175553	0.00130758	PRKCB/EIF4E/HSPA8/PRKCG	4
CC	GO:0072562	blood microparticle	10/352	145/19869	0.000266648	0.00306303	0.00228144	SLC2A1/PROS1/PON1/BCHE/IGHG1/TGFB1/ALB/ACTB/HSPA8/HSPA2	10
CC	GO:0031904	endosome lumen	5/352	35/19869	0.000355702	0.00398386	0.0029673	JAK2/APOB/INS/CTSB/APP	5
CC	GO:1904724	tertiary granule lumen	6/352	55/19869	0.000413295	0.00451601	0.00336366	CTSD/LYZ/MMP9/CHIT1/ALDOA/MMP8	6
CC	GO:0030139	endocytic vesicle	16/352	343/19869	0.000440505	0.00469872	0.00349975	OCLN/CFTR/PLA2G5/TLR2/LDLR/DPP4/MPO/NOS3/APOB/EGFR/MTOR/SYK/HSP90AA1/CDC42/TAP1/RAB5A	16
CC	GO:0031253	cell projection membrane	16/352	344/19869	0.000454707	0.00473742	0.00352857	CA4/AQP1/GPER1/NME1/CA9/RHOA/ABCG2/DPP4/SLC5A1/PROM1/EGFR/SRC/RAC1/HSP90AA1/INSR/ADAM17	16
CC	GO:0019898	extrinsic component of membrane	15/352	316/19869	0.000551321	0.00561345	0.00418107	RHOA/SOCS3/BST1/PIK3CG/HCK/ZAP70/PIK3CA/AKT1/SRC/RAC1/SYK/PTK2B/PIK3CB/LCK/EEA1	15
CC	GO:0000791	euchromatin	6/352	60/19869	0.000662786	0.0065984	0.00491469	NR1H4/JAK2/TCF3/ESR1/RNF2/RUVBL2	6
CC	GO:1904090	peptidase inhibitor complex	3/352	11/19869	0.000818458	0.00797107	0.0059371	CASP1/SERPINE1/CTSB	3
CC	GO:0019897	extrinsic component of plasma membrane	10/352	172/19869	0.00101789	0.00946069	0.00704661	RHOA/HCK/ZAP70/AKT1/SRC/RAC1/SYK/PTK2B/LCK/EEA1	10
CC	GO:0043679	axon terminus	8/352	115/19869	0.00102388	0.00946069	0.00704661	GPER1/PRKCB/ACTB/HSPA8/SNCA/PRKCG/TH/RAB5A	8
CC	GO:0031968	organelle outer membrane	12/352	235/19869	0.0010389	0.00946069	0.00704661	PGR/MAOB/HMOX1/PLA2G2A/PTGS2/MTOR/BCL2/BAX/RAF1/BCL2L1/BAD/BAK1	12
CC	GO:0032009	early phagosome	3/352	12/19869	0.001077	0.00946069	0.00704661	PLA2G5/SYK/RAB5A	3
CC	GO:0034362	low-density lipoprotein particle	3/352	12/19869	0.001077	0.00946069	0.00704661	APOBR/LDLR/APOB	3
CC	GO:0019867	outer membrane	12/352	237/19869	0.00111739	0.00962677	0.00717031	PGR/MAOB/HMOX1/PLA2G2A/PTGS2/MTOR/BCL2/BAX/RAF1/BCL2L1/BAD/BAK1	12
CC	GO:0035578	azurophil granule lumen	7/352	91/19869	0.00116832	0.00987558	0.00735564	LYZ/HEXB/MPO/MAPK1/VCP/RNASE3/FABP5	7
CC	GO:0005741	mitochondrial outer membrane	11/352	207/19869	0.00120914	0.0100314	0.0074717	PGR/MAOB/HMOX1/PLA2G2A/MTOR/BCL2/BAX/RAF1/BCL2L1/BAD/BAK1	11
CC	GO:0031256	leading edge membrane	10/352	177/19869	0.00126438	0.010299	0.00767099	GPER1/NME1/RHOA/DPP4/EGFR/SRC/RAC1/CDC42/INSR/ADAM17	10
CC	GO:0001726	ruffle	10/352	178/19869	0.00131908	0.0105527	0.00785994	NME1/TLR4/RHOA/EGFR/SRC/ABL1/CDK6/RAC1/ADAM17/RAB5A	10
CC	GO:0099524	postsynaptic cytosol	3/352	13/19869	0.00138179	0.0108604	0.00808917	EIF4E/HSPA8/PRKCG	3
CC	GO:0043209	myelin sheath	5/352	47/19869	0.00141313	0.0109152	0.00812996	CA2/CA13/BCL2/HSP90AA1/SIRT2	5
CC	GO:0005942	phosphatidylinositol 3-kinase complex	4/352	29/19869	0.00162054	0.0123052	0.00916526	SOCS3/PIK3CG/PIK3CA/PIK3CB	4
CC	GO:0045120	pronucleus	3/352	14/19869	0.00173567	0.0127472	0.00949455	SLC2A1/CCNA2/AURKA	3
CC	GO:0072687	meiotic spindle	3/352	14/19869	0.00173567	0.0127472	0.00949455	AURKA/SIRT2/HSPA2	3
CC	GO:0098978	glutamatergic synapse	14/352	324/19869	0.00202774	0.0145273	0.0108204	RHOA/JAK2/SRC/RELA/RAC1/MAPK14/PTK2B/EIF4E/ACTB/GSK3B/CDK5/VCP/HSPA8/GRM5	14
CC	GO:0001673	male germ cell nucleus	5/352	51/19869	0.00204291	0.0145273	0.0108204	TOP2A/PCNA/CDK2/CDK7/HSPA2	5
CC	GO:0044306	neuron projection terminus	8/352	131/19869	0.00234843	0.016439	0.0122443	GPER1/PRKCB/ACTB/HSPA8/SNCA/PRKCG/TH/RAB5A	8
CC	GO:0030426	growth cone	9/352	167/19869	0.00300248	0.020694	0.0154135	CDK5R1/SRC/ABL1/HSP90AA1/PTK2B/CDK5/APP/SNCA/SIRT2	9
CC	GO:0043020	NADPH oxidase complex	3/352	17/19869	0.00311728	0.0211597	0.0157604	RAC1/NOX4/NOX1	3
CC	GO:0031526	brush border membrane	5/352	57/19869	0.00334061	0.0223064	0.0166145	CA4/AQP1/ABCG2/SLC5A1/HSP90AA1	5
CC	GO:0045335	phagocytic vesicle	8/352	139/19869	0.00338579	0.0223064	0.0166145	PLA2G5/TLR2/MPO/MTOR/SYK/CDC42/TAP1/RAB5A	8
CC	GO:0030027	lamellipodium	10/352	203/19869	0.00344707	0.022381	0.01667	RHOA/DPP4/ACTA2/PIK3CA/AKT1/RAC1/PTK2B/ACTB/CDK5/APP	10
CC	GO:0034358	plasma lipoprotein particle	4/352	36/19869	0.00364689	0.0226581	0.0168764	APOBR/LDLR/PON1/APOB	4
CC	GO:1990777	lipoprotein particle	4/352	36/19869	0.00364689	0.0226581	0.0168764	APOBR/LDLR/PON1/APOB	4
CC	GO:0031143	pseudopodium	3/352	18/19869	0.00369205	0.0226581	0.0168764	MAPK3/MAPK1/RAF1	3
CC	GO:0044305	calyx of Held	3/352	18/19869	0.00369205	0.0226581	0.0168764	PRKCB/ACTB/PRKCG	3
CC	GO:0030427	site of polarized growth	9/352	173/19869	0.00379304	0.0227956	0.0169789	CDK5R1/SRC/ABL1/HSP90AA1/PTK2B/CDK5/APP/SNCA/SIRT2	9
CC	GO:0009897	external side of plasma membrane	17/352	462/19869	0.00381623	0.0227956	0.0169789	CA4/KDR/ABCB1/TLR4/ABCG2/LDLR/KIT/F3/TNF/IGHG1/VCAM1/CTSB/INSR/MAP3K5/SLC2A4/ABCC4/GSR	17
CC	GO:0097449	astrocyte projection	3/352	19/19869	0.0043273	0.0255083	0.0189993	GFAP/APP/GRM5	3
CC	GO:0097386	glial cell projection	4/352	38/19869	0.00444518	0.0258629	0.0192635	GFAP/APP/SIRT2/GRM5	4
CC	GO:0062023	collagen-containing extracellular matrix	16/352	433/19869	0.0047426	0.0272396	0.0202889	TGM2/CMA1/CTSD/TGFB2/SHH/ACTA2/MMP9/F3/ACHE/TGFB1/MMP2/HSP90AA1/SERPINE1/CTSB/ADIPOQ/MMP8	16
CC	GO:0035580	specific granule lumen	5/352	62/19869	0.00480574	0.0272528	0.0202987	CTSD/LYZ/CHIT1/NFKB1/MMP8	5
CC	GO:0032994	protein-lipid complex	4/352	39/19869	0.00488516	0.0273569	0.0203763	APOBR/LDLR/PON1/APOB	4
CC	GO:0031970	organelle envelope lumen	6/352	94/19869	0.00653607	0.0361501	0.0269257	CAT/ALPL/BCHE/CYCS/SOD1/APP	6
CC	GO:0098858	actin-based cell projection	10/352	223/19869	0.00662065	0.0361713	0.0269415	CA9/AQP5/ACTA2/PROM1/TGFB1/SRC/VCAM1/CDC42/CDK5/APP	10
CC	GO:0031594	neuromuscular junction	5/352	68/19869	0.00710524	0.0383512	0.0285652	CDK5R1/ACHE/PRKACA/CDK5/APP	5
CC	GO:0005769	early endosome	15/352	414/19869	0.00731504	0.0390135	0.0290585	KDR/GPER1/TLR4/CFTR/LDLR/MAPK3/SLC5A1/APOB/EGFR/MAPK1/VCAM1/APP/RAB5A/NOX1/EEA1	15
CC	GO:0071682	endocytic vesicle lumen	3/352	23/19869	0.00750628	0.03955	0.0294581	MPO/APOB/HSP90AA1	3
CC	GO:0032587	ruffle membrane	6/352	97/19869	0.00759219	0.03955	0.0294581	NME1/RHOA/EGFR/SRC/RAC1/ADAM17	6
CC	GO:0043202	lysosomal lumen	6/352	98/19869	0.00797009	0.0410414	0.0305689	CTSD/HEXB/APOB/HSP90AA1/CTSB/HSPA8	6
CC	GO:0001772	immunological synapse	4/352	45/19869	0.00814604	0.0414707	0.0308887	DUSP3/ZAP70/LCK/ARHGDIA	4
CC	GO:0099572	postsynaptic specialization	13/352	342/19869	0.00831402	0.0418504	0.0311714	GPER1/CDK5R1/PDE4B/NOS1/SRC/PTK2B/CDK5/PDPK1/RHEB/HSPA8/PRKCG/FABP5/GRM5	13
CC	GO:0070820	tertiary granule	8/352	164/19869	0.00900182	0.0443474	0.0330313	RHOA/CTSD/LYZ/MMP9/CHIT1/RAC1/ALDOA/MMP8	8
CC	GO:0030669	clathrin-coated endocytic vesicle membrane	5/352	72/19869	0.00900807	0.0443474	0.0330313	CFTR/LDLR/APOB/EGFR/RAB5A	5
CC	GO:0005903	brush border	6/352	102/19869	0.00961764	0.0468337	0.0348832	CA4/AQP1/ABCG2/SLC5A1/HSP90AA1/SI	6

## Sheet: MF
ONTOLOGY	ID	Description	GeneRatio	BgRatio	pvalue	p.adjust	qvalue	geneID	Count
MF	GO:0004879	nuclear receptor activity	24/353	52/18432	7.1e-28	2.7e-25	1.69e-25	PGR/RARA/NR1H4/PPARG/THRA/AR/ESR1/THRB/RORA/HNF4A/STAT3/RARB/ESR2/VDR/RXRA/AHR/SREBF1/ARNT/RXRB/PPARA/NR1H2/PPARD/NR1I2/ESRRA	24
MF	GO:0098531	ligand-activated transcription factor activity	24/353	52/18432	7.1e-28	2.7e-25	1.69e-25	PGR/RARA/NR1H4/PPARG/THRA/AR/ESR1/THRB/RORA/HNF4A/STAT3/RARB/ESR2/VDR/RXRA/AHR/SREBF1/ARNT/RXRB/PPARA/NR1H2/PPARD/NR1I2/ESRRA	24
MF	GO:0033293	monocarboxylic acid binding	22/353	81/18432	1.12e-19	2.84e-17	1.78e-17	PLA2G1B/FABP4/RARA/NR1H4/FABP3/CRABP2/PPARG/UGT1A1/UGT1A7/FABP7/UGT1A8/AKR1C1/AFP/HNF4A/AKR1C3/GSTP1/ALB/VDR/RXRA/PPARD/FABP5/GSTA1	22
MF	GO:0031406	carboxylic acid binding	27/353	171/18432	2.62e-17	4.97e-15	3.11e-15	PLA2G1B/FABP4/RARA/NR1H4/FABP3/CRABP2/PPARG/UGT1A1/GCLC/UGT1A7/NOS3/FABP7/NOS1/UGT1A8/AKR1C1/AFP/HNF4A/AKR1C3/GSTP1/NOS2/ALB/VDR/RXRA/ADIPOQ/PPARD/FABP5/GSTA1	27
MF	GO:0004674	protein serine/threonine kinase activity	38/353	430/18432	3.78e-15	5.74e-13	3.59e-13	CDK1/AURKA/ITPKA/PRKCB/MAPK3/ERN1/PIK3CG/STK17B/CDK4/PRKCA/EGFR/PIK3CA/AKT1/MTOR/MAPK1/RAF1/CDK2/MAPK8/CDK6/MAPK14/SYK/PTK2B/PRKACA/GSK3B/CDK5/PDPK1/MAPK9/CSNK2A1/CSNK2B/PIM1/CDK7/PRKCG/MAP3K5/DYRK1B/DYRK1A/MAP2K7/MAPKAPK2/CDK3	38
MF	GO:0004713	protein tyrosine kinase activity	22/353	138/18432	2.03e-14	2.25e-12	1.41e-12	KDR/JAK1/JAK2/HCK/KIT/ITK/ZAP70/EGFR/MET/JAK3/SRC/FGFR1/IGF1R/ABL1/SYK/PTK2B/LCK/INSR/WEE1/DYRK1B/DYRK1A/MAP2K7	22
MF	GO:0106310	protein serine kinase activity	34/353	363/18432	2.12e-14	2.25e-12	1.41e-12	CDK1/AURKA/PRKCB/MAPK3/ERN1/PIK3CG/STK17B/CDK4/PRKCA/PIK3CA/AKT1/MTOR/MAPK1/RAF1/CDK2/MAPK8/CDK6/MAPK14/PRKACA/PIK3CB/GSK3B/CDK5/PDPK1/MAPK9/CSNK2A1/PIM1/CDK7/PRKCG/MAP3K5/DYRK1B/DYRK1A/MAP2K7/MAPKAPK2/CDK3	34
MF	GO:0020037	heme binding	22/353	139/18432	2.37e-14	2.25e-12	1.41e-12	CYP1A2/CAT/JAK2/MPO/NOS3/HMOX1/PTGS1/PTGS2/CYP1A1/LPO/NOS1/CYP1B1/SRC/CYCS/NOS2/CYP2E1/CYP19A1/CYP3A4/NOX4/CYP2C19/CBS/CYP2C9	22
MF	GO:0016209	antioxidant activity	18/353	85/18432	2.93e-14	2.48e-12	1.55e-12	GPX3/CAT/GPX2/MPO/PTGS1/PTGS2/TXN/LPO/NQO1/GSTP1/ALB/SOD2/SOD1/PRDX1/GPX1/GSR/GSTA1/GPX7	18
MF	GO:0046906	tetrapyrrole binding	22/353	149/18432	1.04e-13	7.9e-12	4.95e-12	CYP1A2/CAT/JAK2/MPO/NOS3/HMOX1/PTGS1/PTGS2/CYP1A1/LPO/NOS1/CYP1B1/SRC/CYCS/NOS2/CYP2E1/CYP19A1/CYP3A4/NOX4/CYP2C19/CBS/CYP2C9	22
MF	GO:0140297	DNA-binding transcription factor binding	37/353	476/18432	4.71e-13	3.25e-11	2.04e-11	NR1H4/PCNA/NFKBIA/NLRP3/PPARG/PRKCB/AR/TCF3/ESR1/HNF4A/TP53/BCL2/STAT3/SRC/NFE2L2/STAT1/RELA/PARP1/MAPK14/EIF4E/ACTB/VDR/GSK3B/RXRA/AHR/CEBPB/ARNT/PPARA/NR1H2/CSNK2B/NCOA1/PPARD/NCOA2/CCNT1/NR1I2/SIRT2/HDAC8	37
MF	GO:0061629	RNA polymerase II-specific DNA-binding transcription factor binding	31/353	350/18432	1.4e-12	8.84e-11	5.54e-11	NR1H4/PCNA/NFKBIA/PPARG/PRKCB/AR/TCF3/ESR1/HNF4A/TP53/STAT3/SRC/NFE2L2/STAT1/RELA/PARP1/MAPK14/ACTB/VDR/GSK3B/RXRA/AHR/CEBPB/ARNT/PPARA/NR1H2/CSNK2B/NCOA1/PPARD/NCOA2/NR1I2	31
MF	GO:0004715	non-membrane spanning protein tyrosine kinase activity	13/353	45/18432	1.57e-12	9.19e-11	5.76e-11	JAK1/JAK2/HCK/ITK/ZAP70/JAK3/SRC/ABL1/SYK/PTK2B/LCK/WEE1/DYRK1A	13
MF	GO:0005504	fatty acid binding	13/353	49/18432	5.28e-12	2.87e-10	1.79e-10	FABP4/FABP3/CRABP2/PPARG/FABP7/UGT1A8/AFP/HNF4A/GSTP1/ALB/PPARD/FABP5/GSTA1	13
MF	GO:0004089	carbonate dehydratase activity	8/353	14/18432	4.54e-11	2.3e-09	1.44e-09	CA4/CA3/CA1/CA9/CA5B/CA2/CA13/CA12	8
MF	GO:0005496	steroid binding	16/353	101/18432	8.53e-11	4.05e-09	2.54e-09	PGR/GPER1/NR1H4/UGT1A1/AR/ESR1/RORA/UGT1A8/SULT2B1/PROM1/ESR2/VDR/CYP3A4/SHBG/SOAT1/ESRRA	16
MF	GO:0004497	monooxygenase activity	16/353	104/18432	1.34e-10	6.01e-09	3.76e-09	CYP1A2/NOS3/HMOX1/CYP1A1/NOS1/AKR1C1/CYP1B1/AKR1C3/NOS2/TYR/CYP2E1/CYP19A1/CYP3A4/CYP2C19/TH/CYP2C9	16
MF	GO:0001223	transcription coactivator binding	11/353	40/18432	1.53e-10	6.47e-09	4.05e-09	PGR/RARA/AR/ESR1/THRB/RORA/STAT1/RELA/AHR/PPARA/PPARD	11
MF	GO:0019902	phosphatase binding	21/353	195/18432	1.78e-10	7.14e-09	4.47e-09	MAPK3/JAK1/EGFR/TP53/MET/BCL2/STAT3/JAK3/MAPK1/STAT1/MAPK8/MAPK14/SYK/HSP90AA1/BAD/SOD1/LCK/VCP/PPARA/MAP3K5/MAP2K7	21
MF	GO:0016836	hydro-lyase activity	13/353	65/18432	2.5e-10	9.52e-09	5.96e-09	CYP1A2/CA4/CA3/CA1/CA9/CA5B/CA2/CA13/CA12/CYP1A1/CYP1B1/FASN/CBS	13
MF	GO:0001221	transcription coregulator binding	16/353	109/18432	2.77e-10	1e-08	6.28e-09	PGR/RARA/NR1H4/PPARG/AR/ESR1/THRB/RORA/NFE2L2/STAT1/RELA/RXRA/AHR/SREBF1/PPARA/PPARD	16
MF	GO:0003707	nuclear steroid receptor activity	9/353	24/18432	3.18e-10	1.1e-08	6.87e-09	PGR/GPER1/ESR1/ESR2/RXRA/RXRB/PPARA/PPARD/ESRRA	9
MF	GO:0004601	peroxidase activity	12/353	55/18432	4.23e-10	1.4e-08	8.76e-09	GPX3/CAT/GPX2/MPO/PTGS1/PTGS2/LPO/GSTP1/PRDX1/GPX1/GSTA1/GPX7	12
MF	GO:0004712	protein serine/threonine/tyrosine kinase activity	11/353	45/18432	6.17e-10	1.95e-08	1.22e-08	AURKA/MAPK3/AKT1/MAPK1/MAPK14/PRKACA/MAPK9/PRKCG/DYRK1B/DYRK1A/MAP2K7	11
MF	GO:0016684	oxidoreductase activity, acting on peroxide as acceptor	12/353	57/18432	6.59e-10	2e-08	1.25e-08	GPX3/CAT/GPX2/MPO/PTGS1/PTGS2/LPO/GSTP1/PRDX1/GPX1/GSTA1/GPX7	12
MF	GO:0043177	organic acid binding	17/353	137/18432	1.12e-09	3.27e-08	2.05e-08	RARA/NR1H4/FABP3/CRABP2/PPARG/UGT1A1/GCLC/UGT1A7/NOS3/NOS1/UGT1A8/NOS2/VDR/RXRA/TH/PPARD/FABP5	17
MF	GO:0019825	oxygen binding	10/353	39/18432	2.27e-09	6.26e-08	3.92e-08	CYP1A1/ALB/SOD2/CYP2E1/CYP19A1/CYP3A4/NOX4/CYP2C19/TH/CBS	10
MF	GO:0019207	kinase regulator activity	22/353	246/18432	2.31e-09	6.26e-08	3.92e-08	CCNA2/RGCC/CCNB1/CCNE1/CDK5R1/SOCS3/IL2/CDK4/WARS1/CCL5/CCND1/EGFR/PIK3CA/CDKN1A/CASP3/GSTP1/CSNK2B/SNCA/RPTOR/CCNT1/YWHAG/GRM5	22
MF	GO:0016709	oxidoreductase activity, acting on paired donors, with incorporation or reduction of molecular oxygen, NAD(P)H as one donor, and incorporation of one atom of oxygen	10/353	40/18432	2.97e-09	7.79e-08	4.88e-08	NOS3/CYP1A1/NOS1/AKR1C1/AKR1C3/NOS2/CYP2E1/CYP3A4/CYP2C19/CYP2C9	10
MF	GO:0016835	carbon-oxygen lyase activity	13/353	80/18432	3.71e-09	9.4e-08	5.89e-08	CYP1A2/CA4/CA3/CA1/CA9/CA5B/CA2/CA13/CA12/CYP1A1/CYP1B1/FASN/CBS	13
MF	GO:0019903	protein phosphatase binding	17/353	149/18432	4.13e-09	1.01e-07	6.34e-08	JAK1/EGFR/TP53/MET/BCL2/STAT3/JAK3/STAT1/MAPK8/MAPK14/HSP90AA1/BAD/SOD1/LCK/VCP/MAP3K5/MAP2K7	17
MF	GO:0016829	lyase activity	19/353	199/18432	1e-08	2.38e-07	1.49e-07	CYP1A2/CA4/CA3/CA1/CA9/BST1/UMPS/CA5B/CA2/CA13/CA12/CYP1A1/CYP1B1/ALDOA/FASN/CBS/POLB/FECH/GLO1	19
MF	GO:0016705	oxidoreductase activity, acting on paired donors, with incorporation or reduction of molecular oxygen	18/353	179/18432	1.09e-08	2.51e-07	1.57e-07	CYP1A2/NOS3/HMOX1/PTGS1/PTGS2/CYP1A1/NOS1/AKR1C1/CYP1B1/AKR1C3/NOS2/TYR/CYP2E1/CYP19A1/CYP3A4/CYP2C19/TH/CYP2C9	18
MF	GO:0070330	aromatase activity	8/353	25/18432	1.36e-08	3.04e-07	1.9e-07	CYP1A2/CYP1A1/CYP1B1/CYP2E1/CYP19A1/CYP3A4/CYP2C19/CYP2C9	8
MF	GO:0031072	heat shock protein binding	15/353	124/18432	1.53e-08	3.33e-07	2.09e-07	CDK1/KDR/ERN1/CYP1A1/BAX/BAK1/CYP2E1/AHR/APAF1/CDK5/CSNK2A1/HSPA8/SNCA/HDAC8/HSPA2	15
MF	GO:0019887	protein kinase regulator activity	19/353	218/18432	4.41e-08	9.3e-07	5.82e-07	CCNA2/RGCC/CCNB1/CCNE1/CDK5R1/SOCS3/CDK4/CCL5/CCND1/EGFR/PIK3CA/CDKN1A/CASP3/CSNK2B/SNCA/RPTOR/CCNT1/YWHAG/GRM5	19
MF	GO:0016712	oxidoreductase activity, acting on paired donors, with incorporation or reduction of molecular oxygen, reduced flavin or flavoprotein as one donor, and incorporation of one atom of oxygen	9/353	40/18432	5.07e-08	1.04e-06	6.52e-07	CYP1A2/HMOX1/CYP1A1/CYP1B1/CYP2E1/CYP19A1/CYP3A4/CYP2C19/CYP2C9	9
MF	GO:0050661	NADP binding	10/353	53/18432	5.48e-08	1.09e-06	6.8e-07	CAT/NOS3/NOS1/G6PD/NOS2/HMGCR/NNT/GSR/NOX1/PGD	10
MF	GO:0001972	retinoic acid binding	7/353	20/18432	5.57e-08	1.09e-06	6.8e-07	RARA/CRABP2/UGT1A1/UGT1A7/UGT1A8/RXRA/FABP5	7
MF	GO:0016922	nuclear receptor binding	15/353	139/18432	7.24e-08	1.34e-06	8.41e-07	NR1H4/PCNA/PPARG/PRKCB/ESR1/SRC/STAT1/PARP1/VDR/RXRA/CEBPB/NR1H2/NCOA1/NCOA2/NR1I2	15
MF	GO:0008353	RNA polymerase II CTD heptapeptide repeat kinase activity	6/353	13/18432	7.25e-08	1.34e-06	8.41e-07	CDK1/CDK4/MAPK1/CDK6/CDK7/DYRK1A	6
MF	GO:0005126	cytokine receptor binding	21/353	273/18432	7.47e-08	1.35e-06	8.46e-07	CCL2/PGF/JAK1/JAK2/IL2/IL6/TGFB2/BDNF/CCL5/TNF/VEGFA/CXCL8/TGFB1/JAK3/IFNG/CASP3/STAT1/SYK/MIF/ADAM17/YARS1	21
MF	GO:0004707	MAP kinase activity	6/353	16/18432	3.22e-07	5.69e-06	3.56e-06	MAPK3/MAPK1/MAPK8/MAPK14/MAPK9/MAP2K7	6
MF	GO:0016538	cyclin-dependent protein serine/threonine kinase regulator activity	9/353	50/18432	3.93e-07	6.78e-06	4.25e-06	CCNA2/CCNB1/CCNE1/CDK5R1/CDK4/CCND1/CDKN1A/CASP3/CCNT1	9
MF	GO:0002020	protease binding	14/353	139/18432	4.66e-07	7.88e-06	4.93e-06	CDK5R1/LDLR/DPP4/KIT/F3/TNF/TP53/BCL2/CASP3/INS/SERPINE1/MIF/GSK3B/VCP	14
MF	GO:0008395	steroid hydroxylase activity	8/353	38/18432	4.95e-07	8.18e-06	5.12e-06	CYP1A2/CYP1A1/CYP1B1/CYP2E1/CYP19A1/CYP3A4/CYP2C19/CYP2C9	8
MF	GO:0140296	general transcription initiation factor binding	9/353	53/18432	6.6e-07	1.07e-05	6.68e-06	THRA/AR/ESR1/TP53/MTOR/RELA/AHR/RPTOR/RUVBL2	9
MF	GO:0044389	ubiquitin-like protein ligase binding	21/353	318/18432	9.43e-07	1.47e-05	9.2e-06	CCNB1/AURKA/ABCB1/NFKBIA/JAK1/EGFR/TP53/BCL2/CDKN1A/STAT1/RELA/HSP90AA1/PTK2B/PRKACA/GSK3B/CEBPB/VCP/HSPA8/CBS/ATF6/KCNH2	21
MF	GO:0004693	cyclin-dependent protein serine/threonine kinase activity	7/353	29/18432	9.67e-07	1.47e-05	9.2e-06	CDK1/CDK4/CDK2/CDK6/CDK5/CDK7/CDK3	7
MF	GO:0097472	cyclin-dependent protein kinase activity	7/353	29/18432	9.67e-07	1.47e-05	9.2e-06	CDK1/CDK4/CDK2/CDK6/CDK5/CDK7/CDK3	7
MF	GO:0032052	bile acid binding	5/353	11/18432	1.05e-06	1.57e-05	9.82e-06	PLA2G1B/NR1H4/AKR1C1/AKR1C3/VDR	5
MF	GO:0051879	Hsp90 protein binding	8/353	43/18432	1.35e-06	1.97e-05	1.24e-05	KDR/ERN1/CYP1A1/CYP2E1/AHR/CDK5/CSNK2A1/HDAC8	8
MF	GO:0035173	histone kinase activity	6/353	20/18432	1.46e-06	2.06e-05	1.29e-05	CDK1/AURKA/PRKCB/JAK2/PRKCA/CDK2	6
MF	GO:0051219	phosphoprotein binding	11/353	92/18432	1.46e-06	2.06e-05	1.29e-05	SOCS3/MAPK3/HCK/ZAP70/MTOR/MAPK1/SRC/ABL1/SYK/LCK/SNCA	11
MF	GO:0001784	phosphotyrosine residue binding	8/353	46/18432	2.31e-06	3.19e-05	2e-05	SOCS3/MAPK3/HCK/ZAP70/MAPK1/ABL1/SYK/LCK	8
MF	GO:0004602	glutathione peroxidase activity	6/353	22/18432	2.72e-06	3.7e-05	2.31e-05	GPX3/GPX2/GSTP1/GPX1/GSTA1/GPX7	6
MF	GO:0043560	insulin receptor substrate binding	5/353	13/18432	2.84e-06	3.79e-05	2.37e-05	JAK2/PIK3CA/IGF1R/PIK3CB/INSR	5
MF	GO:0008559	ABC-type xenobiotic transporter activity	5/353	14/18432	4.35e-06	5.51e-05	3.45e-05	ABCB1/ABCC5/ABCG2/ABCC1/ABCC4	5
MF	GO:0015562	efflux transmembrane transporter activity	5/353	14/18432	4.35e-06	5.51e-05	3.45e-05	ABCB1/ABCC5/ABCG2/ABCC1/ABCC4	5
MF	GO:0016004	phospholipase activator activity	5/353	14/18432	4.35e-06	5.51e-05	3.45e-05	CCL5/CASP3/SRC/LCK/PDPK1	5
MF	GO:0017171	serine hydrolase activity	15/353	196/18432	5.92e-06	7.38e-05	4.62e-05	MMP12/MMP1/MMP3/CMA1/DPP4/MMP13/HPN/MMP9/F3/ACHE/KLK2/MMP2/MMP8/CTRL/PREP	15
MF	GO:0042562	hormone binding	10/353	87/18432	6.32e-06	7.75e-05	4.85e-05	GPER1/THRA/AR/THRB/SULT2B1/EGFR/IGF1R/INSR/SHBG/ADIPOR2	10
MF	GO:0005501	retinoid binding	7/353	38/18432	6.74e-06	7.96e-05	4.98e-05	RARA/CRABP2/UGT1A1/UGT1A7/UGT1A8/RXRA/FABP5	7
MF	GO:0019840	isoprenoid binding	7/353	38/18432	6.74e-06	7.96e-05	4.98e-05	RARA/CRABP2/UGT1A1/UGT1A7/UGT1A8/RXRA/FABP5	7
MF	GO:0004252	serine-type endopeptidase activity	14/353	174/18432	6.81e-06	7.96e-05	4.98e-05	MMP12/MMP1/MMP3/CMA1/DPP4/MMP13/HPN/MMP9/F3/KLK2/MMP2/MMP8/CTRL/PREP	14
MF	GO:0005080	protein kinase C binding	8/353	55/18432	9.29e-06	0.000106931	6.69e-05	TOP2A/PRKCB/UGT1A7/UGT1A10/SRC/ABL1/YWHAG/HINT1	8
MF	GO:0030546	signaling receptor activator activity	25/353	498/18432	1.23e-05	0.000140044	8.77e-05	SPP1/DPP4/CCL2/PGF/IL2/IL6/TGFB2/SHH/BDNF/REG1A/CCL5/TNF/IGF1/EGFR/VEGFA/CXCL8/TGFB1/IFNG/INS/MIF/CDK5/APP/IL24/ADIPOQ/FGF21	25
MF	GO:0060229	lipase activator activity	5/353	17/18432	1.28e-05	0.000143307	8.97e-05	CCL5/CASP3/SRC/LCK/PDPK1	5
MF	GO:0045309	protein phosphorylated amino acid binding	8/353	58/18432	1.39e-05	0.000153179	9.59e-05	SOCS3/MAPK3/HCK/ZAP70/MAPK1/ABL1/SYK/LCK	8
MF	GO:0046875	ephrin receptor binding	6/353	29/18432	1.55e-05	0.000168049	0.000105205	AQP1/CDK5R1/PIK3CG/SRC/ABL1/CDK5	6
MF	GO:0048156	tau protein binding	7/353	43/18432	1.59e-05	0.000169689	0.000106232	HSP90AA1/ACTB/GSK3B/CDK5/SNCA/DYRK1A/HSPA2	7
MF	GO:0031625	ubiquitin protein ligase binding	18/353	299/18432	2e-05	0.000211205	0.000132223	AURKA/ABCB1/NFKBIA/JAK1/EGFR/TP53/BCL2/CDKN1A/RELA/HSP90AA1/PTK2B/PRKACA/GSK3B/VCP/HSPA8/CBS/ATF6/KCNH2	18
MF	GO:0008236	serine-type peptidase activity	14/353	192/18432	2.09e-05	0.000217299	0.000136038	MMP12/MMP1/MMP3/CMA1/DPP4/MMP13/HPN/MMP9/F3/KLK2/MMP2/MMP8/CTRL/PREP	14
MF	GO:0019209	kinase activator activity	11/353	121/18432	2.12e-05	0.00021806	0.000136514	RGCC/CCNB1/CDK5R1/IL2/CCL5/EGFR/PIK3CA/CDKN1A/RPTOR/CCNT1/GRM5	11
MF	GO:0042910	xenobiotic transmembrane transporter activity	6/353	31/18432	2.32e-05	0.000235382	0.000147358	SLC2A1/ABCB1/ABCC5/ABCG2/ABCC1/ABCC4	6
MF	GO:0030544	Hsp70 protein binding	7/353	46/18432	2.51e-05	0.000247036	0.000154654	CDK1/ERN1/CYP1A1/BAX/CYP2E1/SNCA/HDAC8	7
MF	GO:0004955	prostaglandin receptor activity	4/353	10/18432	2.54e-05	0.000247036	0.000154654	PPARG/PTGER2/PTGER1/PTGER3	4
MF	GO:0043225	ATPase-coupled inorganic anion transmembrane transporter activity	4/353	10/18432	2.54e-05	0.000247036	0.000154654	ABCC5/CFTR/ABCC1/ABCC4	4
MF	GO:0004175	endopeptidase activity	22/353	426/18432	2.69e-05	0.000259085	0.000162197	MMP12/MMP1/MMP3/CMA1/CTSD/DPP4/MMP13/HPN/CASP1/SHH/MMP9/F3/KLK2/CASP3/MMP2/CASP9/CTSB/ADAM17/CASP7/MMP8/CTRL/PREP	22
MF	GO:0051117	ATPase binding	9/353	85/18432	3.58e-05	0.000340285	0.000213032	PGR/PDE4D/AR/ESR1/EGFR/SRC/LCK/NR1H2/RUVBL2	9
MF	GO:0052689	carboxylic ester hydrolase activity	12/353	152/18432	3.72e-05	0.000349399	0.000218737	PLA2G1B/ALDH2/CA1/NDST1/PLA2G10/PLA2G5/CA2/PON1/PLA2G2A/BCHE/ACHE/CES1	12
MF	GO:0140359	ABC-type transporter activity	7/353	49/18432	3.83e-05	0.00035492	0.000222194	ABCB1/ABCC5/CFTR/ABCG2/ABCC1/TAP1/ABCC4	7
MF	GO:0004954	prostanoid receptor activity	4/353	11/18432	3.92e-05	0.000357234	0.000223642	PPARG/PTGER2/PTGER1/PTGER3	4
MF	GO:0005506	iron ion binding	12/353	153/18432	3.97e-05	0.000357234	0.000223642	CYP1A2/CYP1A1/CYP1B1/CYP2E1/CYP19A1/CYP3A4/ALOX12/SNCA/CYP2C19/TH/FECH/CYP2C9	12
MF	GO:0030332	cyclin binding	6/353	34/18432	4.04e-05	0.000357234	0.000223642	CDK1/CRABP2/CDK4/CDKN1A/CDK2/CDK6	6
MF	GO:0043531	ADP binding	6/353	34/18432	4.04e-05	0.000357234	0.000223642	GCLC/ERN1/APAF1/TAP1/VCP/RUVBL2	6
MF	GO:0055056	D-glucose transmembrane transporter activity	4/353	12/18432	5.8e-05	0.000506423	0.000317041	SLC2A1/SLC5A2/SLC5A1/SLC2A4	4
MF	GO:0043621	protein self-association	8/353	71/18432	6.22e-05	0.000537155	0.00033628	SLC2A1/PPARG/CCL5/ACHE/TP53/ABL1/PTK2B/DYRK1A	8
MF	GO:0035035	histone acetyltransferase binding	5/353	23/18432	6.34e-05	0.00054166	0.0003391	PCNA/TP53/STAT1/CEBPB/SIRT2	5
MF	GO:1901618	organic hydroxy compound transmembrane transporter activity	7/353	53/18432	6.44e-05	0.000543432	0.00034021	AQP1/SLC16A1/SLCO2B1/SLCO1B1/SLC5A1/SLCO1B3/ABCC4	7
MF	GO:0030295	protein kinase activator activity	10/353	115/18432	7.34e-05	0.000612794	0.000383633	RGCC/CCNB1/CDK5R1/CCL5/EGFR/PIK3CA/CDKN1A/RPTOR/CCNT1/GRM5	10
MF	GO:0001091	RNA polymerase II general transcription initiation factor binding	5/353	25/18432	9.71e-05	0.000801728	0.000501913	AR/ESR1/TP53/AHR/RUVBL2	5
MF	GO:0000287	magnesium ion binding	14/353	225/18432	0.000117326	0.000958791	0.00060024	TOP2A/NME1/HPRT1/GCLC/ERN1/CDK2/ABL1/PRKACA/RHEB/WEE1/SNCA/MAP3K5/RAN/MAP2K7	14
MF	GO:0042169	SH2 domain binding	6/353	41/18432	0.000120731	0.000976124	0.000611092	JAK2/KIT/SRC/ABL1/SYK/LCK	6
MF	GO:0033218	amide binding	20/353	408/18432	0.000126848	0.00101479	0.000635295	CAT/TLR4/NFKBIA/TLR2/LDLR/PPARG/CMA1/TGFB2/BCHE/ACHE/CHRNA7/GSTM1/IGF1R/RELA/RXRA/INSR/FASN/TAP1/NQO2/SOAT1	20
MF	GO:0140677	molecular function activator activity	7/353	59/18432	0.000129099	0.00102204	0.000639835	AURKA/CA9/TP53/MET/AKT1/CDKN1A/MAP2K7	7
MF	GO:0004714	transmembrane receptor protein tyrosine kinase activity	7/353	60/18432	0.000143779	0.00112651	0.000705241	KDR/KIT/EGFR/MET/FGFR1/IGF1R/INSR	7
MF	GO:0004953	icosanoid receptor activity	4/353	15/18432	0.000152744	0.00113809	0.000712491	PPARG/PTGER2/PTGER1/PTGER3	4
MF	GO:0036041	long-chain fatty acid binding	4/353	15/18432	0.000152744	0.00113809	0.000712491	FABP4/FABP3/PPARG/PPARD	4
MF	GO:0046965	nuclear retinoid X receptor binding	4/353	15/18432	0.000152744	0.00113809	0.000712491	NR1H4/PPARG/VDR/NR1H2	4
MF	GO:0097153	cysteine-type endopeptidase activity involved in apoptotic process	4/353	15/18432	0.000152744	0.00113809	0.000712491	CASP1/CASP3/CASP9/CASP7	4
MF	GO:1904680	peptide transmembrane transporter activity	4/353	15/18432	0.000152744	0.00113809	0.000712491	ABCC5/ABCC1/TAP1/ABCC4	4
MF	GO:0016616	oxidoreductase activity, acting on the CH-OH group of donors, NAD or NADP as acceptor	10/353	126/18432	0.000157558	0.00115834	0.000725168	HSD17B14/G6PD/AKR1C1/CBR1/AKR1C3/ADH1C/FASN/HMGCR/ABCC4/PGD	10
MF	GO:0019205	nucleobase-containing compound kinase activity	6/353	43/18432	0.00015851	0.00115834	0.000725168	TK1/AK1/NME1/UCK2/DCK/ADK	6
MF	GO:0042826	histone deacetylase binding	10/353	128/18432	0.000179376	0.00129494	0.000810682	TOP2A/RARA/CCND1/TP53/MAPK8/RELA/PARP1/HSP90AA1/CEBPB/SIRT2	10
MF	GO:0001046	core promoter sequence-specific DNA binding	6/353	44/18432	0.00018061	0.00129494	0.000810682	MMP12/TP53/STAT1/RELA/CEBPB/RUVBL2	6
MF	GO:0005159	insulin-like growth factor receptor binding	4/353	16/18432	0.000200594	0.00140807	0.000881503	IGF1/INS/INSR/YWHAG	4
MF	GO:0047498	calcium-dependent phospholipase A2 activity	4/353	16/18432	0.000200594	0.00140807	0.000881503	PLA2G1B/PLA2G10/PLA2G5/PLA2G2A	4
MF	GO:0005125	cytokine activity	14/353	237/18432	0.000201946	0.00140807	0.000881503	SPP1/CCL2/IL2/IL6/TGFB2/CCL5/TNF/VEGFA/CXCL8/TGFB1/IFNG/MIF/IL24/ADIPOQ	14
MF	GO:0048018	receptor ligand activity	22/353	491/18432	0.000213183	0.0014729	0.000922094	SPP1/DPP4/CCL2/PGF/IL2/IL6/TGFB2/SHH/BDNF/REG1A/CCL5/TNF/IGF1/VEGFA/CXCL8/TGFB1/IFNG/INS/MIF/IL24/ADIPOQ/FGF21	22
MF	GO:0001540	amyloid-beta binding	8/353	85/18432	0.000223102	0.00152754	0.000956301	TLR4/TLR2/LDLR/TGFB2/BCHE/ACHE/CHRNA7/INSR	8
MF	GO:0042277	peptide binding	17/353	330/18432	0.000226587	0.00153756	0.000962571	CAT/TLR4/NFKBIA/TLR2/LDLR/PPARG/CMA1/TGFB2/BCHE/ACHE/CHRNA7/GSTM1/IGF1R/RELA/RXRA/INSR/TAP1	17
MF	GO:0016651	oxidoreductase activity, acting on NAD(P)H	8/353	87/18432	0.00026208	0.00175232	0.00109702	AKR1C1/NQO1/CBR1/AKR1C3/NQO2/NOX4/NNT/NOX1	8
MF	GO:0097110	scaffold protein binding	7/353	66/18432	0.000262848	0.00175232	0.00109702	PDE4D/NOS3/NOS1/SRC/SYK/HSP90AA1/KCNH2	7
MF	GO:0016763	pentosyltransferase activity	6/353	48/18432	0.000294429	0.00194579	0.00121814	HPRT1/UMPS/PARP1/MTAP/SIRT2/APRT	6
MF	GO:0004708	MAP kinase kinase activity	4/353	18/18432	0.000327197	0.0021437	0.00134204	MAPK3/MAPK1/MAPK14/MAP2K7	4
MF	GO:0016614	oxidoreductase activity, acting on CH-OH group of donors	10/353	138/18432	0.000330395	0.00214616	0.00134358	HSD17B14/G6PD/AKR1C1/CBR1/AKR1C3/ADH1C/FASN/HMGCR/ABCC4/PGD	10
MF	GO:0070851	growth factor receptor binding	10/353	140/18432	0.000370722	0.0023877	0.00149479	ERN1/PGF/JAK2/IL2/IL6/VEGFA/SRC/APP/ADAM17/FGF21	10
MF	GO:0031490	chromatin DNA binding	9/353	118/18432	0.000448041	0.00286144	0.00179137	RARA/THRA/THRB/STAT3/RELA/ACTB/CEBPB/NR1H2/RUVBL2	9
MF	GO:0000979	RNA polymerase II core promoter sequence-specific DNA binding	4/353	20/18432	0.00050262	0.00318326	0.00199284	STAT1/RELA/CEBPB/RUVBL2	4
MF	GO:0019210	kinase inhibitor activity	7/353	74/18432	0.000533061	0.00334815	0.00209607	SOCS3/WARS1/CDKN1A/CASP3/SNCA/RPTOR/YWHAG	7
MF	GO:0009055	electron transfer activity	9/353	122/18432	0.000571794	0.00355161	0.00222345	CYP1A2/ALDH2/MAOB/GPX2/CYCS/CYP19A1/NQO2/NOX4/GSR	9
MF	GO:0042805	actinin binding	5/353	36/18432	0.000579474	0.00355161	0.00222345	RARA/PPARG/PROM1/NFKB1/RELA	5
MF	GO:0042887	amide transmembrane transporter activity	5/353	36/18432	0.000579474	0.00355161	0.00222345	ABCC5/ABCG2/ABCC1/TAP1/ABCC4	5
MF	GO:0008391	arachidonic acid monooxygenase activity	4/353	21/18432	0.000611568	0.00368883	0.00230935	CYP1A1/CYP2E1/CYP2C19/CYP2C9	4
MF	GO:0015125	bile acid transmembrane transporter activity	4/353	21/18432	0.000611568	0.00368883	0.00230935	SLCO2B1/SLCO1B1/SLCO1B3/ABCC4	4
MF	GO:0005158	insulin receptor binding	4/353	22/18432	0.000736266	0.00432145	0.0027054	IGF1/SRC/IGF1R/INS	4
MF	GO:0009931	calcium-dependent protein serine/threonine kinase activity	4/353	22/18432	0.000736266	0.00432145	0.0027054	PRKCB/PRKCA/PRKCG/MAPKAPK2	4
MF	GO:0001094	TFIID-class transcription factor complex binding	3/353	10/18432	0.000756254	0.00432145	0.0027054	TP53/AHR/RUVBL2	3
MF	GO:0005131	growth hormone receptor binding	3/353	10/18432	0.000756254	0.00432145	0.0027054	JAK1/JAK2/JAK3	3
MF	GO:0016303	1-phosphatidylinositol-3-kinase activity	3/353	10/18432	0.000756254	0.00432145	0.0027054	PIK3CG/PIK3CA/PIK3CB	3
MF	GO:0052813	phosphatidylinositol bisphosphate kinase activity	3/353	10/18432	0.000756254	0.00432145	0.0027054	PIK3CG/PIK3CA/PIK3CB	3
MF	GO:0097199	cysteine-type endopeptidase activity involved in apoptotic signaling pathway	3/353	10/18432	0.000756254	0.00432145	0.0027054	CASP1/CASP3/CASP9	3
MF	GO:0019199	transmembrane receptor protein kinase activity	7/353	79/18432	0.000791515	0.00448919	0.00281041	KDR/KIT/EGFR/MET/FGFR1/IGF1R/INSR	7
MF	GO:0030331	nuclear estrogen receptor binding	5/353	39/18432	0.00084443	0.00475383	0.00297608	PCNA/ESR1/SRC/PARP1/NCOA1	5
MF	GO:0010857	calcium-dependent protein kinase activity	4/353	23/18432	0.000877915	0.00487019	0.00304893	PRKCB/PRKCA/PRKCG/MAPKAPK2	4
MF	GO:0043274	phospholipase binding	4/353	23/18432	0.000877915	0.00487019	0.00304893	SRC/SYK/LCK/PDPK1	4
MF	GO:0016298	lipase activity	9/353	130/18432	0.000903521	0.00497591	0.00311511	PLA2G1B/PLA2G10/PLA2G5/EDNRA/HMOX1/PLA2G2A/CCL5/CES1/CHRM3	9
MF	GO:0051087	chaperone binding	8/353	105/18432	0.000929197	0.0050805	0.00318059	CFTR/TP53/BAX/ALB/BAK1/SOD1/HSPA8/HSPA2	8
MF	GO:0043028	cysteine-type endopeptidase regulator activity involved in apoptotic process	5/353	40/18432	0.0009501	0.00515769	0.00322891	CASP1/XIAP/BAD/APAF1/SNCA	5
MF	GO:0008028	monocarboxylic acid transmembrane transporter activity	6/353	60/18432	0.000991068	0.00529309	0.00331368	SLC16A1/SLCO2B1/ABCG2/SLCO1B1/SLCO1B3/ABCC4	6
MF	GO:0016661	oxidoreductase activity, acting on other nitrogenous compounds as donors	3/353	11/18432	0.00102513	0.00529309	0.00331368	ALDH2/NQO2/CBS	3
MF	GO:0016725	oxidoreductase activity, acting on CH or CH2 groups	3/353	11/18432	0.00102513	0.00529309	0.00331368	CYP1A2/CYP3A4/CYP2C9	3
MF	GO:0035673	oligopeptide transmembrane transporter activity	3/353	11/18432	0.00102513	0.00529309	0.00331368	ABCC5/ABCC1/ABCC4	3
MF	GO:0042166	acetylcholine binding	3/353	11/18432	0.00102513	0.00529309	0.00331368	ACHE/CHRNA7/CHRM3	3
MF	GO:0070513	death domain binding	3/353	11/18432	0.00102513	0.00529309	0.00331368	BCL2/BAX/BCL2L1	3
MF	GO:0005355	glucose transmembrane transporter activity	4/353	24/18432	0.00103772	0.00529309	0.00331368	SLC2A1/SLC5A2/SLC5A1/SLC2A4	4
MF	GO:0015149	hexose transmembrane transporter activity	4/353	24/18432	0.00103772	0.00529309	0.00331368	SLC2A1/SLC5A2/SLC5A1/SLC2A4	4
MF	GO:0042974	nuclear retinoic acid receptor binding	4/353	24/18432	0.00103772	0.00529309	0.00331368	NR1H4/PPARG/VDR/NR1H2	4
MF	GO:0005319	lipid transporter activity	10/353	161/18432	0.00110174	0.00558215	0.00349464	SLC2A1/FABP4/ABCB1/SLCO2B1/SLCO1B1/SLCO1B3/APOB/ABCC1/ABCC4/FABP5	10
MF	GO:0004620	phospholipase activity	8/353	108/18432	0.00111664	0.0056202	0.00351846	PLA2G1B/PLA2G10/PLA2G5/EDNRA/HMOX1/PLA2G2A/CCL5/CHRM3	8
MF	GO:0008083	growth factor activity	10/353	162/18432	0.00115473	0.00577364	0.00361452	PGF/IL2/IL6/TGFB2/BDNF/REG1A/IGF1/VEGFA/TGFB1/FGF21	10
MF	GO:0015144	carbohydrate transmembrane transporter activity	5/353	43/18432	0.00132631	0.0065882	0.00412447	SLC2A1/AQP1/SLC5A2/SLC5A1/SLC2A4	5
MF	GO:0035004	phosphatidylinositol 3-kinase activity	3/353	12/18432	0.00134752	0.0066501	0.00416322	PIK3CG/PIK3CA/PIK3CB	3
MF	GO:0050660	flavin adenine dinucleotide binding	7/353	87/18432	0.00140102	0.00685766	0.00429316	MAOB/NOS3/NOS1/NOS2/NQO2/NOX4/GSR	7
MF	GO:0004222	metalloendopeptidase activity	8/353	112/18432	0.00141226	0.00685766	0.00429316	MMP12/MMP1/MMP3/MMP13/MMP9/MMP2/ADAM17/MMP8	8
MF	GO:0017025	TBP-class protein binding	4/353	26/18432	0.00141665	0.00685766	0.00429316	THRA/ESR1/AHR/RUVBL2	4
MF	GO:0008081	phosphoric diester hydrolase activity	7/353	88/18432	0.00149759	0.00720359	0.00450972	PDE5A/PDE4D/EDNRA/PDE4B/HMOX1/CCL5/CHRM3	7
MF	GO:0016504	peptidase activator activity	5/353	45/18432	0.00163171	0.0077813	0.0048714	CASP1/BAD/APAF1/APP/VCP	5
MF	GO:0015145	monosaccharide transmembrane transporter activity	4/353	27/18432	0.00163817	0.0077813	0.0048714	SLC2A1/SLC5A2/SLC5A1/SLC2A4	4
MF	GO:0031994	insulin-like growth factor I binding	3/353	13/18432	0.00172704	0.00810214	0.00507225	IGFBP3/IGF1R/INSR	3
MF	GO:0061575	cyclin-dependent protein serine/threonine kinase activator activity	3/353	13/18432	0.00172704	0.00810214	0.00507225	CCNB1/CDK5R1/CCNT1	3
MF	GO:0001228	DNA-binding transcription activator activity, RNA polymerase II-specific	19/353	468/18432	0.00180435	0.00841292	0.00526682	PGR/NR1H4/SOX2/AR/TCF3/ESR1/HNF4A/TP53/STAT3/NFE2L2/NFKB1/RELA/CEBPB/SREBF1/RXRB/PPARA/NR1H2/ATF6/NR1I2	19
MF	GO:0001216	DNA-binding transcription activator activity	19/353	472/18432	0.00198594	0.00920314	0.00576152	PGR/NR1H4/SOX2/AR/TCF3/ESR1/HNF4A/TP53/STAT3/NFE2L2/NFKB1/RELA/CEBPB/SREBF1/RXRB/PPARA/NR1H2/ATF6/NR1I2	19
MF	GO:0051119	sugar transmembrane transporter activity	4/353	29/18432	0.00215129	0.00990895	0.00620339	SLC2A1/SLC5A2/SLC5A1/SLC2A4	4
MF	GO:0044594	17-beta-hydroxysteroid dehydrogenase (NAD+) activity	3/353	14/18432	0.00216703	0.00992133	0.00621114	HSD17B14/AKR1C1/AKR1C3	3
MF	GO:0004860	protein kinase inhibitor activity	6/353	70/18432	0.00221274	0.01001	0.00626665	SOCS3/CDKN1A/CASP3/SNCA/RPTOR/YWHAG	6
MF	GO:0016811	hydrolase activity, acting on carbon-nitrogen (but not peptide) bonds, in linear amides	6/353	70/18432	0.00221274	0.01001	0.00626665	CAT/NDST1/TGM2/SIRT2/HDAC8/HINT1	6
MF	GO:0042379	chemokine receptor binding	6/353	71/18432	0.0023788	0.0106976	0.0066971	CCL2/JAK1/CCL5/CXCL8/STAT1/YARS1	6
MF	GO:0070888	E-box binding	5/353	49/18432	0.00239296	0.0106979	0.00669733	PPARG/TCF3/SNAI2/SNAI1/AHR	5
MF	GO:0043548	phosphatidylinositol 3-kinase binding	4/353	30/18432	0.00244523	0.0108677	0.0068036	JAK2/IGF1R/LCK/INSR	4
MF	GO:0008022	protein C-terminus binding	10/353	181/18432	0.00262642	0.0116051	0.00726525	TOP2A/PCNA/PPARG/JAK2/SRC/ABL1/PTK2B/LCK/CDK7/MAP2K7	10
MF	GO:0010181	FMN binding	3/353	15/18432	0.0026706	0.0117321	0.00734476	NOS3/NOS1/NOS2	3
MF	GO:0051059	NF-kappaB binding	4/353	31/18432	0.00276564	0.012053	0.00754567	NFKBIA/RELA/GSK3B/PPARD	4
MF	GO:0042626	ATPase-coupled transmembrane transporter activity	7/353	98/18432	0.00277537	0.012053	0.00754567	ABCB1/ABCC5/CFTR/ABCG2/ABCC1/TAP1/ABCC4	7
MF	GO:0051427	hormone receptor binding	4/353	32/18432	0.00311365	0.0134453	0.0084173	FABP4/JAK1/JAK2/JAK3	4
MF	GO:0005178	integrin binding	9/353	156/18432	0.00317838	0.0134582	0.00842537	KDR/SPP1/PRKCA/IGF1/SRC/VCAM1/SYK/GFAP/ADAM17	9
MF	GO:0003953	NAD+ nucleosidase activity	3/353	16/18432	0.0032406	0.0134582	0.00842537	TLR4/TLR2/BST1	3
MF	GO:0004698	calcium-dependent protein kinase C activity	3/353	16/18432	0.0032406	0.0134582	0.00842537	PRKCB/PRKCA/PRKCG	3
MF	GO:0015347	sodium-independent organic anion transmembrane transporter activity	3/353	16/18432	0.0032406	0.0134582	0.00842537	SLCO2B1/SLCO1B1/SLCO1B3	3
MF	GO:0016307	phosphatidylinositol phosphate kinase activity	3/353	16/18432	0.0032406	0.0134582	0.00842537	PIK3CG/PIK3CA/PIK3CB	3
MF	GO:0050135	NAD(P)+ nucleosidase activity	3/353	16/18432	0.0032406	0.0134582	0.00842537	TLR4/TLR2/BST1	3
MF	GO:0061809	NAD+ nucleotidase, cyclic ADP-ribose generating	3/353	16/18432	0.0032406	0.0134582	0.00842537	TLR4/TLR2/BST1	3
MF	GO:0030291	protein serine/threonine kinase inhibitor activity	4/353	33/18432	0.00349038	0.0144168	0.00902548	CDKN1A/CASP3/RPTOR/YWHAG	4
MF	GO:0016597	amino acid binding	5/353	54/18432	0.00367207	0.0150853	0.00944397	GCLC/NOS3/NOS1/NOS2/TH	5
MF	GO:0008514	organic anion transmembrane transporter activity	10/353	190/18432	0.00371752	0.0151899	0.00950944	SLC2A1/SLC16A1/SLCO2B1/ABCC5/CFTR/ABCG2/SLCO1B1/SLCO1B3/ABCC1/ABCC4	10
MF	GO:0140272	exogenous protein binding	6/353	78/18432	0.00381682	0.0152663	0.00955731	CDK1/LDLR/DPP4/EGFR/ALB/HAVCR1	6
MF	GO:0004697	protein kinase C activity	3/353	17/18432	0.00387965	0.0152663	0.00955731	PRKCB/PRKCA/PRKCG	3
MF	GO:0005324	long-chain fatty acid transporter activity	3/353	17/18432	0.00387965	0.0152663	0.00955731	SLC2A1/FABP4/FABP5	3
MF	GO:0005372	water transmembrane transporter activity	3/353	17/18432	0.00387965	0.0152663	0.00955731	AQP1/AQP5/SLC5A1	3
MF	GO:0008392	arachidonic acid epoxygenase activity	3/353	17/18432	0.00387965	0.0152663	0.00955731	CYP2E1/CYP2C19/CYP2C9	3
MF	GO:0008656	cysteine-type endopeptidase activator activity involved in apoptotic process	3/353	17/18432	0.00387965	0.0152663	0.00955731	CASP1/BAD/APAF1	3
MF	GO:0042165	neurotransmitter binding	3/353	17/18432	0.00387965	0.0152663	0.00955731	ACHE/CHRNA7/CHRM3	3
MF	GO:0015020	glucuronosyltransferase activity	4/353	34/18432	0.00389693	0.0152663	0.00955731	UGT1A1/UGT1A7/UGT1A10/UGT1A8	4
MF	GO:0016798	hydrolase activity, acting on glycosyl bonds	8/353	132/18432	0.00394009	0.0153563	0.00961361	PCNA/TLR4/TLR2/BST1/LYZ/HEXB/CHIT1/SI	8
MF	GO:0004303	estradiol 17-beta-dehydrogenase activity	3/353	18/18432	0.00459014	0.0177082	0.011086	HSD17B14/AKR1C1/AKR1C3	3
MF	GO:0042834	peptidoglycan binding	3/353	18/18432	0.00459014	0.0177082	0.011086	NLRP3/TLR2/REG1A	3
MF	GO:0016655	oxidoreductase activity, acting on NAD(P)H, quinone or similar compound as acceptor	5/353	57/18432	0.00464082	0.0178133	0.0111518	AKR1C1/NQO1/CBR1/AKR1C3/NQO2	5
MF	GO:0004623	phospholipase A2 activity	4/353	36/18432	0.00480372	0.0182541	0.0114278	PLA2G1B/PLA2G10/PLA2G5/PLA2G2A	4
MF	GO:0042056	chemoattractant activity	4/353	36/18432	0.00480372	0.0182541	0.0114278	PGF/CCL5/VEGFA/MIF	4
MF	GO:0019213	deacetylase activity	4/353	37/18432	0.00530603	0.0200626	0.01256	NDST1/CES1/SIRT2/HDAC8	4
MF	GO:0005520	insulin-like growth factor binding	3/353	19/18432	0.00537425	0.0201203	0.0125961	IGFBP3/IGF1R/INSR	3
MF	GO:0052742	phosphatidylinositol kinase activity	3/353	19/18432	0.00537425	0.0201203	0.0125961	PIK3CG/PIK3CA/PIK3CB	3
MF	GO:0016757	glycosyltransferase activity	12/353	267/18432	0.00555948	0.0207118	0.0129664	HPRT1/UGT1A1/HEXB/UGT1A7/UMPS/UGT1A10/UGT1A8/ABO/PARP1/MTAP/SIRT2/APRT	12
MF	GO:0016799	hydrolase activity, hydrolyzing N-glycosyl compounds	4/353	38/18432	0.0058423	0.0216592	0.0135595	PCNA/TLR4/TLR2/BST1	4
MF	GO:1901681	sulfur compound binding	12/353	270/18432	0.00606147	0.0223481	0.0139908	SULT1A1/PGF/MPO/APOB/GSTM1/VEGFA/CXCL8/FGFR1/GSTP1/APP/CBS/SOAT1	12
MF	GO:0005539	glycosaminoglycan binding	11/353	237/18432	0.00616411	0.0223481	0.0139908	NLRP3/TLR2/PGF/MPO/SHH/APOB/REG1A/VEGFA/CXCL8/FGFR1/APP	11
MF	GO:0001098	basal transcription machinery binding	5/353	61/18432	0.00619802	0.0223481	0.0139908	AR/ESR1/TP53/AHR/RUVBL2	5
MF	GO:0001099	basal RNA polymerase II transcription machinery binding	5/353	61/18432	0.00619802	0.0223481	0.0139908	AR/ESR1/TP53/AHR/RUVBL2	5
MF	GO:0005507	copper ion binding	5/353	61/18432	0.00619802	0.0223481	0.0139908	TP53/ALB/TYR/SOD1/SNCA	5
MF	GO:0016500	protein-hormone receptor activity	3/353	20/18432	0.00623395	0.0223481	0.0139908	IGF1R/INSR/ADIPOR2	3
MF	GO:0016505	peptidase activator activity involved in apoptotic process	3/353	20/18432	0.00623395	0.0223481	0.0139908	CASP1/BAD/APAF1	3
MF	GO:0046982	protein heterodimerization activity	14/353	341/18432	0.00630478	0.0224959	0.0140833	TOP2A/AURKA/TLR4/TCF3/TP53/BCL2/BAX/BCL2L1/BAK1/AHR/CEBPB/ARNT/RAN/ATF6	14
MF	GO:0003925	G protein activity	4/353	41/18432	0.00766433	0.0272191	0.0170402	RHOA/RAC1/CDC42/RAB5A	4
MF	GO:1990782	protein tyrosine kinase binding	7/353	119/18432	0.00800989	0.028314	0.0177257	PCNA/DUSP3/TP53/HSP90AA1/NOX4/YWHAG/GRM5	7
MF	GO:0019842	vitamin binding	8/353	149/18432	0.0080694	0.0283334	0.0177378	CRABP2/SEC14L2/ABAT/ALB/VDR/FASN/GPT/CBS	8
MF	GO:0030145	manganese ion binding	5/353	65/18432	0.00808994	0.0283334	0.0177378	ABO/ABL1/SOD2/PRKACA/PIM1	5
MF	GO:0050321	tau-protein kinase activity	3/353	22/18432	0.00818703	0.0285419	0.0178683	GSK3B/CDK5/DYRK1A	3
MF	GO:0072341	modified amino acid binding	6/353	94/18432	0.00939248	0.0325949	0.0204057	GSTM1/FASN/HSPA8/NOX4/HAVCR1/CBS	6
MF	GO:0001664	G protein-coupled receptor binding	12/353	289/18432	0.0101299	0.0349944	0.0219078	PDE4D/CCL2/JAK1/JAK2/IL2/PTGER1/CCL5/CXCL8/STAT1/HSPA8/GRM5/YARS1	12
MF	GO:0005518	collagen binding	5/353	69/18432	0.0103493	0.0353361	0.0221218	MMP12/MMP13/MMP9/ACHE/CTSB	5
MF	GO:0004114	3',5'-cyclic-nucleotide phosphodiesterase activity	3/353	24/18432	0.0104613	0.0353361	0.0221218	PDE5A/PDE4D/PDE4B	3
MF	GO:0008106	alcohol dehydrogenase (NADP+) activity	3/353	24/18432	0.0104613	0.0353361	0.0221218	AKR1C1/CBR1/AKR1C3	3
MF	GO:0016702	oxidoreductase activity, acting on single donors with incorporation of molecular oxygen, incorporation of two atoms of oxygen	3/353	24/18432	0.0104613	0.0353361	0.0221218	PTGS1/PTGS2/ALOX12	3
MF	GO:0070412	R-SMAD binding	3/353	24/18432	0.0104613	0.0353361	0.0221218	RGCC/PPARG/PARP1	3
MF	GO:0016810	hydrolase activity, acting on carbon-nitrogen (but not peptide) bonds	7/353	128/18432	0.0116989	0.0392453	0.0245691	CAT/NDST1/TGM2/MTHFD1/SIRT2/HDAC8/HINT1	7
MF	GO:0016701	oxidoreductase activity, acting on single donors with incorporation of molecular oxygen	3/353	25/18432	0.011722	0.0392453	0.0245691	PTGS1/PTGS2/ALOX12	3
MF	GO:0048020	CCR chemokine receptor binding	4/353	47/18432	0.0123463	0.0411542	0.0257641	CCL2/JAK1/CCL5/STAT1	4
MF	GO:0004112	cyclic-nucleotide phosphodiesterase activity	3/353	26/18432	0.0130661	0.0426191	0.0266812	PDE5A/PDE4D/PDE4B	3
MF	GO:0004190	aspartic-type endopeptidase activity	3/353	26/18432	0.0130661	0.0426191	0.0266812	CTSD/CASP3/CASP7	3
MF	GO:0004364	glutathione transferase activity	3/353	26/18432	0.0130661	0.0426191	0.0266812	GSTM1/GSTP1/GSTA1	3
MF	GO:0004435	phosphatidylinositol phospholipase C activity	3/353	26/18432	0.0130661	0.0426191	0.0266812	EDNRA/CCL5/CHRM3	3
MF	GO:0072349	modified amino acid transmembrane transporter activity	3/353	26/18432	0.0130661	0.0426191	0.0266812	ABCC5/ABCC1/ABCC4	3
MF	GO:0032813	tumor necrosis factor receptor superfamily binding	4/353	49/18432	0.0142371	0.0460917	0.0288552	BDNF/TNF/CASP3/STAT1	4
MF	GO:0046943	carboxylic acid transmembrane transporter activity	8/353	165/18432	0.0143399	0.0460917	0.0288552	ABCB1/SLC16A1/SLCO2B1/ABCG2/SLCO1B1/SLCO1B3/ABCC1/ABCC4	8
MF	GO:0004683	calmodulin-dependent protein kinase activity	3/353	27/18432	0.0144946	0.0460917	0.0288552	ITPKA/PTK2B/MAPKAPK2	3
MF	GO:0004709	MAP kinase kinase kinase activity	3/353	27/18432	0.0144946	0.0460917	0.0288552	EGFR/RAF1/MAP3K5	3
MF	GO:0008198	ferrous iron binding	3/353	27/18432	0.0144946	0.0460917	0.0288552	SNCA/TH/FECH	3
MF	GO:0070001	aspartic-type peptidase activity	3/353	27/18432	0.0144946	0.0460917	0.0288552	CTSD/CASP3/CASP7	3
MF	GO:0005342	organic acid transmembrane transporter activity	8/353	166/18432	0.0148238	0.0463109	0.0289924	ABCB1/SLC16A1/SLCO2B1/ABCG2/SLCO1B1/SLCO1B3/ABCC1/ABCC4	8
MF	GO:0000182	rDNA binding	2/353	10/18432	0.0148682	0.0463109	0.0289924	MTOR/RPTOR	2
MF	GO:0005114	type II transforming growth factor beta receptor binding	2/353	10/18432	0.0148682	0.0463109	0.0289924	TGFB2/TGFB1	2
MF	GO:0015643	toxic substance binding	2/353	10/18432	0.0148682	0.0463109	0.0289924	CHRNA7/ALB	2
MF	GO:0016175	superoxide-generating NAD(P)H oxidase activity	2/353	10/18432	0.0148682	0.0463109	0.0289924	NOX4/NOX1	2
MF	GO:0016628	oxidoreductase activity, acting on the CH-CH group of donors, NAD or NADP as acceptor	3/353	28/18432	0.016008	0.0494558	0.0309612	AKR1C1/AKR1C3/FASN	3
MF	GO:0051019	mitogen-activated protein kinase binding	3/353	28/18432	0.016008	0.0494558	0.0309612	ABL1/MAPK14/MAPKAPK2	3
MF	GO:0001618	virus receptor activity	5/353	77/18432	0.0160906	0.0495095	0.0309949	CDK1/LDLR/DPP4/EGFR/HAVCR1	5
MF	GO:0047485	protein N-terminus binding	6/353	106/18432	0.0162927	0.0499292	0.0312576	NFE2/TP53/RELA/PARP1/CSNK2A1/NCOA1	6

## Sheet: KEGG
ID	Description	GeneRatio	BgRatio	pvalue	p.adjust	qvalue	geneID	Count
hsa05417	Lipid and atherosclerosis	61/321	215/8192	8.78072e-37	2.6869e-34	1.06293e-34	MMP1/TLR4/NFKBIA/RHOA/NLRP3/TLR2/LDLR/PPARG/MMP3/MAPK3/CCL2/ERN1/JAK2/IL6/NOS3/CASP1/PRKCA/APOB/MMP9/CYP1A1/CCL5/TNF/CXCL8/TP53/PIK3CA/AKT1/BCL2/STAT3/BAX/CASP3/MAPK1/SRC/NFE2L2/NFKB1/BCL2L1/MAPK8/RELA/CASP9/RAC1/MAPK14/VCAM1/CYCS/HSP90AA1/CDC42/SOD2/BAD/PIK3CB/GSK3B/RXRA/APAF1/PDPK1/MAPK9/CASP7/RXRB/HSPA8/MAP3K5/ATF6/MAP2K7/NOX1/HSPA2/CYP2C9	61
hsa04933	AGE-RAGE signaling pathway in diabetic complications	37/321	100/8192	4.27251e-27	6.53695e-25	2.58599e-25	PRKCB/MAPK3/CCL2/JAK2/IL6/TGFB2/CDK4/NOS3/PRKCA/F3/TNF/CCND1/VEGFA/CXCL8/PIK3CA/AKT1/BCL2/STAT3/TGFB1/BAX/CASP3/MAPK1/STAT1/MMP2/NFKB1/MAPK8/RELA/RAC1/MAPK14/VCAM1/CDC42/SERPINE1/PIK3CB/MAPK9/NOX4/PIM1/NOX1	37
hsa05161	Hepatitis B	44/321	162/8192	1.1399e-25	1.1627e-23	4.59959e-24	CCNA2/CCNE1/PCNA/TLR4/NFKBIA/TLR2/PRKCB/MAPK3/JAK1/JAK2/IL6/TGFB2/PRKCA/MMP9/TNF/CXCL8/TP53/PIK3CA/AKT1/BCL2/STAT3/TGFB1/CDKN1A/BAX/JAK3/CASP3/MAPK1/SRC/STAT1/NFKB1/RAF1/CDK2/MAPK8/RELA/CASP9/MAPK14/CYCS/PTK2B/BAD/PIK3CB/APAF1/MAPK9/PRKCG/MAP2K7	44
hsa05212	Pancreatic cancer	30/321	76/8192	4.14532e-23	3.17117e-21	1.25451e-21	MAPK3/JAK1/TGFB2/CDK4/CCND1/EGFR/VEGFA/TP53/PIK3CA/AKT1/MTOR/STAT3/TGFB1/CDKN1A/BAX/MAPK1/STAT1/NFKB1/RAF1/BCL2L1/MAPK8/RELA/CDK6/CASP9/RAC1/CDC42/BAD/PIK3CB/BAK1/MAPK9	30
hsa05207	Chemical carcinogenesis - receptor activation	44/321	212/8192	1.464e-20	8.9597e-19	3.54443e-19	CYP1A2/PGR/PRKCB/MAPK3/UGT1A1/AR/JAK2/UGT1A7/ESR1/PRKCA/CYP1A1/UGT1A10/UGT1A8/CYP1B1/CCND1/CHRNA7/GSTM1/EGFR/VEGFA/PIK3CA/AKT1/MTOR/BCL2/STAT3/MAPK1/SRC/NFKB1/RAF1/RELA/ESR2/XIAP/HSP90AA1/PRKACA/BAD/PIK3CB/VDR/RXRA/AHR/CYP3A4/ARNT/RXRB/PPARA/PRKCG/GSTA1	44
hsa05162	Measles	36/321	139/8192	2.301e-20	1.08979e-18	4.31119e-19	CCNE1/TLR4/NFKBIA/TLR2/JAK1/IL2/IL6/CDK4/CCND1/TP53/PIK3CA/AKT1/BCL2/STAT3/BAX/JAK3/CASP3/STAT1/NFKB1/BCL2L1/CDK2/MAPK8/RELA/CDK6/CASP9/CYCS/BAD/PIK3CB/BAK1/GSK3B/APAF1/MAPK9/CSNK2A1/HSPA8/CSNK2B/HSPA2	36
hsa05163	Human cytomegalovirus infection	45/321	225/8192	2.49299e-20	1.08979e-18	4.31119e-19	NFKBIA/RHOA/PTGER2/PRKCB/MAPK3/CCL2/JAK1/IL6/CDK4/PRKCA/PTGER1/PTGS2/PTGER3/CCL5/TNF/CCND1/EGFR/VEGFA/CXCL8/TP53/PIK3CA/AKT1/MTOR/STAT3/CDKN1A/BAX/CASP3/MAPK1/SRC/NFKB1/RAF1/RELA/CDK6/CASP9/RAC1/MAPK14/CYCS/PTK2B/PRKACA/PIK3CB/BAK1/GSK3B/TAP1/RHEB/PRKCG	45
hsa05145	Toxoplasmosis	32/321	112/8192	1.3005e-19	4.97441e-18	1.96786e-18	TLR4/NFKBIA/TLR2/LDLR/MAPK3/JAK1/JAK2/PIK3CG/TGFB2/TNF/AKT1/BCL2/STAT3/TGFB1/IFNG/CASP3/MAPK1/STAT1/NFKB1/BCL2L1/MAPK8/RELA/CASP9/XIAP/MAPK14/CYCS/NOS2/BAD/PDPK1/MAPK9/HSPA8/HSPA2	32
hsa05215	Prostate cancer	30/321	97/8192	1.52133e-19	5.17252e-18	2.04623e-18	CCNE1/NFKBIA/MMP3/MAPK3/AR/MMP9/IGF1/CCND1/EGFR/TP53/PIK3CA/AKT1/MTOR/BCL2/CDKN1A/MAPK1/FGFR1/NFKB1/IGF1R/RAF1/CDK2/GSTP1/RELA/CASP9/HSP90AA1/INS/BAD/PIK3CB/GSK3B/PDPK1	30
hsa05223	Non-small cell lung cancer	26/321	72/8192	5.23349e-19	1.47148e-17	5.82111e-18	PRKCB/MAPK3/CDK4/PRKCA/CCND1/EGFR/TP53/MET/PIK3CA/AKT1/STAT3/CDKN1A/BAX/JAK3/MAPK1/RAF1/CDK6/RARB/CASP9/BAD/PIK3CB/BAK1/RXRA/PDPK1/RXRB/PRKCG	26
hsa01521	EGFR tyrosine kinase inhibitor resistance	27/321	79/8192	5.6586e-19	1.47148e-17	5.82111e-18	KDR/PRKCB/MAPK3/JAK1/JAK2/IL6/PRKCA/IGF1/EGFR/VEGFA/MET/PIK3CA/AKT1/MTOR/BCL2/STAT3/BAX/MAPK1/SRC/IGF1R/RAF1/BCL2L1/BAD/PIK3CB/EIF4E/GSK3B/PRKCG	27
hsa04066	HIF-1 signaling pathway	31/321	109/8192	5.77049e-19	1.47148e-17	5.82111e-18	SLC2A1/TLR4/PRKCB/MAPK3/IL6/NOS3/HMOX1/PRKCA/IGF1/EGFR/VEGFA/PIK3CA/AKT1/MTOR/BCL2/STAT3/CDKN1A/IFNG/MAPK1/NFKB1/IGF1R/RELA/NOS2/INS/SERPINE1/PIK3CB/EIF4E/INSR/ALDOA/ARNT/PRKCG	31
hsa04151	PI3K-Akt signaling pathway	54/321	354/8192	1.39539e-18	3.28453e-17	1.29935e-17	CCNE1/KDR/SPP1/TLR4/TLR2/MAPK3/PGF/JAK1/JAK2/IL2/PIK3CG/IL6/CDK4/KIT/NOS3/BDNF/PRKCA/IGF1/CCND1/EGFR/VEGFA/TP53/MET/PIK3CA/AKT1/MTOR/BCL2/CDKN1A/JAK3/MAPK1/FGFR1/NFKB1/IGF1R/RAF1/BCL2L1/CDK2/RELA/CDK6/CASP9/RAC1/SYK/HSP90AA1/INS/BAD/PIK3CB/EIF4E/GSK3B/RXRA/INSR/PDPK1/RHEB/RPTOR/FGF21/YWHAG	54
hsa05418	Fluid shear stress and atherosclerosis	34/321	139/8192	1.97048e-18	4.3069e-17	1.7038e-17	KDR/RHOA/CCL2/NOS3/HMOX1/MMP9/TXN/TNF/NQO1/GSTM1/VEGFA/TP53/PIK3CA/AKT1/BCL2/IFNG/SRC/NFE2L2/MMP2/NFKB1/MAPK8/GSTP1/RELA/RAC1/MAPK14/VCAM1/HSP90AA1/PIK3CB/ACTB/MAPK9/MAP3K5/MAP2K7/NOX1/GSTA1	34
hsa05208	Chemical carcinogenesis - reactive oxygen species	42/321	223/8192	5.36432e-18	1.09432e-16	4.3291e-17	CYP1A2/CAT/NFKBIA/MAPK3/HMOX1/CYP1A1/LPO/AKR1C1/NQO1/CYP1B1/CBR1/AKR1C3/GSTM1/EGFR/VEGFA/MET/PIK3CA/AKT1/MAPK1/SRC/NFE2L2/NFKB1/RAF1/ABL1/MAPK8/RELA/RAC1/MAPK14/SOD2/BAD/PIK3CB/SOD1/CYP2E1/AHR/PDPK1/MAPK9/ARNT/NOX4/MAP3K5/MAP2K7/NOX1/GSTA1	42
hsa05167	Kaposi sarcoma-associated herpesvirus infection	39/321	194/8192	8.5634e-18	1.63775e-16	6.47889e-17	NFKBIA/MAPK3/JAK1/JAK2/PIK3CG/HCK/IL6/CDK4/PTGS2/CCND1/VEGFA/CXCL8/TP53/PIK3CA/AKT1/MTOR/STAT3/CDKN1A/BAX/CASP3/MAPK1/SRC/STAT1/NFKB1/RAF1/MAPK8/RELA/CDK6/CASP9/RAC1/MAPK14/CYCS/SYK/PIK3CB/BAK1/GSK3B/MAPK9/MAP2K7/MAPKAPK2	39
hsa05205	Proteoglycans in cancer	40/321	205/8192	9.5868e-18	1.72562e-16	6.82651e-17	KDR/TLR4/RHOA/TLR2/PRKCB/MAPK3/TGFB2/SHH/ESR1/PRKCA/MMP9/TNF/IGF1/CCND1/EGFR/VEGFA/TP53/MET/PIK3CA/AKT1/MTOR/STAT3/TGFB1/CDKN1A/CASP3/MAPK1/SRC/FGFR1/MMP2/IGF1R/RAF1/RAC1/MAPK14/CDC42/PRKACA/PIK3CB/ACTB/NANOG/PDPK1/PRKCG	40
hsa05160	Hepatitis C	35/321	157/8192	1.47172e-17	2.50192e-16	9.89751e-17	OCLN/NFKBIA/LDLR/SOCS3/MAPK3/JAK1/CDK4/TNF/CCND1/EGFR/TP53/PIK3CA/AKT1/STAT3/CDKN1A/BAX/IFNG/CASP3/MAPK1/STAT1/NFKB1/RAF1/CDK2/RELA/CDK6/CASP9/CYCS/BAD/PIK3CB/BAK1/GSK3B/RXRA/APAF1/PPARA/YWHAG	35
hsa05222	Small cell lung cancer	27/321	92/8192	4.85099e-17	7.81264e-16	3.09066e-16	CCNE1/NFKBIA/CDK4/PTGS2/CCND1/TP53/PIK3CA/AKT1/BCL2/CDKN1A/BAX/CASP3/NFKB1/BCL2L1/CDK2/RELA/CDK6/RARB/CASP9/XIAP/CYCS/NOS2/PIK3CB/BAK1/RXRA/APAF1/RXRB	27
hsa01522	Endocrine resistance	27/321	98/8192	2.88128e-16	4.40836e-15	1.74393e-15	GPER1/MAPK3/CDK4/ESR1/MMP9/IGF1/CCND1/EGFR/TP53/PIK3CA/AKT1/MTOR/BCL2/CDKN1A/BAX/MAPK1/SRC/MMP2/IGF1R/RAF1/MAPK8/ESR2/MAPK14/PRKACA/BAD/PIK3CB/MAPK9	27
hsa04210	Apoptosis	31/321	136/8192	5.90546e-16	8.6051e-15	3.40415e-15	NFKBIA/CTSD/MAPK3/ERN1/TNF/TP53/PIK3CA/AKT1/BCL2/BAX/CASP3/MAPK1/NFKB1/RAF1/BCL2L1/MAPK8/RELA/CASP9/XIAP/PARP1/CYCS/BAD/PIK3CB/BAK1/CTSB/ACTB/APAF1/PDPK1/MAPK9/CASP7/MAP3K5	31
[truncated: 162 more rows]
